# Supplementary material for: Social isolation-induced transcriptomic changes in mouse hippocampus impact the synapse and show convergence with human genetic risk for neurodevelopmental phenotypes
Source: PLoS One. 2023 Dec 21;18(12):e0295855. doi: 10.1371/journal.pone.0295855 (PMC10735045; doi:10.1371/journal.pone.0295855)
Supplement: S1 Table — (XLSX) [file pone.0295855.s001.xlsx]

## Sheet: S1 Table
S1 Table: Differentially-expressed genes (DEGs) detected at FDR < 0.05
log2FC = Log 2 fold change of expression between social isolation (SI) and Control, lfcSE = Log2FC Standard Error
q-value = FDR-adjusted p-value
Female Hippocampus DEGs								Male Hippocampus DEGs
Gene	baseMean	Log2FC	lfcSE	HGNC Symbol	p-value	q-value		Ensembl	baseMean	Lof2FC	lfcSE	HGNC Symbol	P Value	padj
ENSMUSG00000094910	10499.1	-0.314196	0.0354677	C14orf132	4.02235e-20	5.40926e-16		ENSMUSG00000040938	536.157	0.442917	0.0843168	SLC16A11	9.13523e-09	9.93547e-05
ENSMUSG00000068267	13271.6	-0.243989	0.0315421	CENPB	8.31651e-16	5.59202e-12		ENSMUSG00000001082	462.73	0.517043	0.107128	MFSD10	6.78848e-08	0.000279118
ENSMUSG00000054008	5893.36	-0.216152	0.0291528	NDST1	9.97545e-15	4.47166e-11		ENSMUSG00000055436	4186.11	0.312016	0.0642431	SRSF11	7.69909e-08	0.000279118
ENSMUSG00000042066	20419.8	-0.20248	0.0291544	TMCC2	2.94475e-13	9.90026e-10		ENSMUSG00000030102	13020.9	-0.512528	0.114004	ITPR1	3.22843e-07	0.000877809
ENSMUSG00000038976	101544	-0.267931	0.0391983	PPP1R9B	5.71829e-13	1.53799e-09		ENSMUSG00000051335	4764.81	-0.356011	0.0819191	GFOD1	7.97931e-07	0.00173566
ENSMUSG00000026811	7311.24	-0.241451	0.0360708	0	1.3672e-12	2.61453e-09		ENSMUSG00000090077	434.441	0.320132	0.0741899	LIME1	1.15607e-06	0.00209557
ENSMUSG00000042425	2755.24	-0.339975	0.0513448	FRMPD3	1.74976e-12	2.61453e-09		ENSMUSG00000034413	2713.32	-0.440063	0.105237	NEURL1B	1.5561e-06	0.00241773
ENSMUSG00000059213	152146	-0.270435	0.0409921	DDN	1.61175e-12	2.61453e-09		ENSMUSG00000021495	1921.68	0.299913	0.0712977	FAM193B	1.91529e-06	0.00260383
ENSMUSG00000067889	67528	-0.212725	0.031587	SPTBN2	1.71962e-12	2.61453e-09		ENSMUSG00000022194	3766.02	0.283853	0.0688002	PABPN1	2.90002e-06	0.00350451
ENSMUSG00000025738	52705.9	-0.235366	0.0354717	FBXL16	2.25497e-12	3.03248e-09		ENSMUSG00000032128	370.126	0.499035	0.125359	ROBO3	3.28733e-06	0.0035743
ENSMUSG00000062661	22174.2	-0.212316	0.0322111	NCS1	4.2812e-12	5.23396e-09		ENSMUSG00000042425	2025.64	-0.352171	0.0880209	FRMPD3	3.61505e-06	0.0035743
ENSMUSG00000022390	14405.2	-0.256596	0.0402197	ZC3H7B	7.05976e-12	7.63948e-09		ENSMUSG00000032295	1576.73	0.264381	0.0672826	MAN2C1	5.78019e-06	0.00523878
ENSMUSG00000035390	23231.8	-0.232688	0.0359226	BRSK1	7.38498e-12	7.63948e-09		ENSMUSG00000009739	4675.13	-0.381717	0.100589	POU6F1	6.7764e-06	0.0052735
ENSMUSG00000025422	86257.4	-0.242336	0.0384575	AGAP2	2.00552e-11	1.92645e-08		ENSMUSG00000032198	605.052	0.455856	0.120999	DOCK6	6.78825e-06	0.0052735
ENSMUSG00000096188	6240.37	-0.223144	0.0354374	CMTM4	2.3867e-11	2.13976e-08		ENSMUSG00000051615	4087.99	-0.165774	0.041268	RAP2A	7.68249e-06	0.00557032
ENSMUSG00000050721	1027.69	-0.345221	0.0555615	PLEKHO2	2.80539e-11	2.35793e-08		ENSMUSG00000039781	1103.68	0.648819	0.177044	CEP131	1.01233e-05	0.00589083
ENSMUSG00000021277	4253.19	-0.287088	0.0460829	TRAF3	3.15377e-11	2.49482e-08		ENSMUSG00000044349	11590.9	0.432115	0.113401	#N/A	9.422e-06	0.00589083
ENSMUSG00000102918	7432.18	-0.260668	0.0422135	PCDHGC3	4.80444e-11	3.58945e-08		ENSMUSG00000061028	1462.27	0.306754	0.0806542	CLASRP	1.02911e-05	0.00589083
ENSMUSG00000006435	16143.8	-0.259433	0.0426129	NEURL1	6.72324e-11	4.75864e-08		ENSMUSG00000079487	739.953	0.522933	0.142579	MED12	1.02058e-05	0.00589083
ENSMUSG00000040797	14241.4	-0.290462	0.0479862	IQSEC3	9.13381e-11	6.14157e-08		ENSMUSG00000042625	2466.07	0.427816	0.115389	SAFB2	1.11631e-05	0.00607049
ENSMUSG00000027457	21574.4	-0.23006	0.0380611	SNPH	1.17055e-10	7.49596e-08		ENSMUSG00000020482	523.482	-0.357328	0.0958181	CCDC117	1.18271e-05	0.00612533
ENSMUSG00000036644	12290.5	-0.285071	0.0474343	TBC1D9B	1.35469e-10	8.28088e-08		ENSMUSG00000034593	10865.1	-0.31002	0.0835945	MYO5A	1.2661e-05	0.00625914
ENSMUSG00000024793	143.1	0.994255	0.166689	TNFRSF25	1.44775e-10	8.46493e-08		ENSMUSG00000037014	480.835	-0.45786	0.126528	SSTR4	1.42103e-05	0.00671962
ENSMUSG00000078794	13238.1	-0.209693	0.0353989	DACT3	2.40561e-10	1.34794e-07		ENSMUSG00000029176	1684.67	0.293253	0.081316	ANAPC4	1.67292e-05	0.00730645
ENSMUSG00000020657	5834.06	-0.185112	0.0314392	DNAJC27	3.3824e-10	1.81946e-07		ENSMUSG00000091474	484.835	-0.441499	0.12408	ZNF195	1.67949e-05	0.00730645
ENSMUSG00000029817	1670.47	0.304966	0.0525395	TRA2A	6.31255e-10	3.26504e-07		ENSMUSG00000030465	17808.9	-0.389264	0.110516	#N/A	1.9375e-05	0.00810471
ENSMUSG00000058756	49914.7	-0.169879	0.0289317	THRA	7.73221e-10	3.85121e-07		ENSMUSG00000039218	7773.99	0.358235	0.100093	SRRM2	2.42304e-05	0.00865851
ENSMUSG00000020684	21546.9	-0.252149	0.0442071	RASL10B	8.38794e-10	4.02861e-07		ENSMUSG00000040441	399.204	0.463537	0.132872	#N/A	2.23699e-05	0.00865851
ENSMUSG00000035863	12536.1	-0.228171	0.0402045	PALM	9.89819e-10	4.43703e-07		ENSMUSG00000041258	1298.49	-0.442066	0.126729	ZNF236	2.41284e-05	0.00865851
ENSMUSG00000078202	1545.14	-0.353711	0.062654	NRARP	9.78e-10	4.43703e-07		ENSMUSG00000059540	898.232	0.254135	0.0693392	TCEA2	2.17003e-05	0.00865851
ENSMUSG00000032536	11143.3	-0.217427	0.0382695	TRAK1	1.02329e-09	4.43908e-07		ENSMUSG00000071054	4821.02	0.420164	0.119742	SAFB	2.46795e-05	0.00865851
ENSMUSG00000004187	26248.4	-0.246136	0.0441235	KIFC2	1.6543e-09	6.54325e-07		ENSMUSG00000022558	2779.86	0.632322	0.184856	MROH1	2.62814e-05	0.00893238
ENSMUSG00000024966	7721.15	0.237617	0.0425766	STIP1	1.6494e-09	6.54325e-07		ENSMUSG00000002319	2431.3	0.339757	0.0994485	IPO4	3.06185e-05	0.00951448
ENSMUSG00000038807	9687.7	-0.274668	0.0490337	RAP1GAP2	1.58679e-09	6.54325e-07		ENSMUSG00000033105	940.66	-0.436398	0.129298	LSS	2.99006e-05	0.00951448
ENSMUSG00000084883	5558.2	-0.224119	0.0406856	CCDC85C	2.89167e-09	1.11106e-06		ENSMUSG00000051149	1552.27	-0.551382	0.160962	ADNP	3.01349e-05	0.00951448
ENSMUSG00000078716	5040.71	-0.228954	0.0419132	TMEM8B	3.5976e-09	1.3439e-06		ENSMUSG00000015599	7216.32	-0.314766	0.0924596	TTBK1	3.99233e-05	0.0107827
ENSMUSG00000033767	443.802	0.37389	0.0692744	TMEM131L	3.82302e-09	1.38951e-06		ENSMUSG00000015709	9213.59	-0.286142	0.0834989	ARNT2	3.73724e-05	0.0107827
ENSMUSG00000031983	5733.85	-0.3145	0.0582604	C1orf198	4.38788e-09	1.55285e-06		ENSMUSG00000023079	579.144	0.42432	0.126375	GTF2IRD1	4.06482e-05	0.0107827
ENSMUSG00000037622	5473.97	-0.164233	0.0301024	WDTC1	4.866e-09	1.6779e-06		ENSMUSG00000025932	444.853	-0.384308	0.114592	EYA1	3.88462e-05	0.0107827
ENSMUSG00000055538	4843.38	-0.290295	0.0541209	ZCCHC24	5.75825e-09	1.93592e-06		ENSMUSG00000028041	3303.89	0.399365	0.118302	ADAM15	3.9203e-05	0.0107827
ENSMUSG00000022037	52111.4	-0.167417	0.0308582	CLU	6.26424e-09	2.05467e-06		ENSMUSG00000043279	441.672	-0.436589	0.132495	TRIM56	3.69433e-05	0.0107827
ENSMUSG00000022623	21949.1	-0.222243	0.0429763	SHANK3	7.76188e-09	2.42748e-06		ENSMUSG00000028582	733.288	0.223737	0.0667119	CC2D1B	4.53243e-05	0.0114906
ENSMUSG00000040811	9779.26	-0.271157	0.051474	EML2	7.63342e-09	2.42748e-06		ENSMUSG00000054708	864.644	0.258389	0.0752079	ANKRD24	4.64864e-05	0.0114906
ENSMUSG00000027624	27248.9	-0.168328	0.0313496	EPB41L1	8.65035e-09	2.64386e-06		ENSMUSG00000059326	623.441	0.365971	0.108832	CSF2RA	4.54738e-05	0.0114906
ENSMUSG00000073557	5344.11	-0.245164	0.0464491	PPP1R12B	9.03173e-09	2.69908e-06		ENSMUSG00000039652	1690.72	-0.359152	0.108567	CPEB3	5.04539e-05	0.0116753
ENSMUSG00000000340	1120.98	-0.29572	0.0565974	DBT	1.02104e-08	2.98498e-06		ENSMUSG00000040860	1820.64	0.363241	0.109089	CROCC	4.95333e-05	0.0116753
ENSMUSG00000027223	24048.7	-0.152251	0.028606	MAPK8IP1	1.17627e-08	3.36562e-06		ENSMUSG00000044934	544.723	-0.42025	0.126275	ZNF367	4.96313e-05	0.0116753
ENSMUSG00000053141	4215.8	-0.261612	0.0504745	PTPRT	1.53286e-08	4.29457e-06		ENSMUSG00000021448	1376.43	-0.646201	0.203612	SHC3	5.59263e-05	0.0124886
ENSMUSG00000039844	6940.25	-0.185879	0.0355481	RAPGEF1	1.6803e-08	4.61157e-06		ENSMUSG00000021587	658.831	-0.322906	0.0981991	PCSK1	5.62653e-05	0.0124886
ENSMUSG00000004798	3896.41	-0.163366	0.0313815	ULK2	2.0183e-08	5.42842e-06		ENSMUSG00000005580	1693.78	-0.326432	0.0999315	ADCY9	6.1557e-05	0.0129922
ENSMUSG00000030102	18921.9	-0.212959	0.0414818	ITPR1	2.45306e-08	6.46839e-06		ENSMUSG00000006464	1275.6	-0.33197	0.10444	BBS1	6.10563e-05	0.0129922
ENSMUSG00000020611	3341.24	-0.32256	0.0641791	GNA13	3.03244e-08	7.84236e-06		ENSMUSG00000033021	1084.8	0.269482	0.0822429	GMPPA	6.21178e-05	0.0129922
ENSMUSG00000008855	11982.4	-0.256908	0.0507429	HDAC5	3.4881e-08	8.85056e-06		ENSMUSG00000020271	5302.02	-0.161249	0.0457635	FBXW11	6.41807e-05	0.0131704
ENSMUSG00000018474	49256.5	-0.265639	0.0535753	CHD3	4.13314e-08	1.01059e-05		ENSMUSG00000000804	3526.43	-0.261816	0.0795809	USP6	6.94526e-05	0.0138994
ENSMUSG00000038351	7287.03	-0.208403	0.0423888	SGSM2	4.10251e-08	1.01059e-05		ENSMUSG00000002625	2874.31	0.416059	0.129752	AKAP8L	7.02892e-05	0.0138994
ENSMUSG00000094483	26730	-0.258365	0.0520067	PURB	4.56048e-08	1.09517e-05		ENSMUSG00000037754	6471.32	-0.311724	0.0981156	PPP1R16B	7.15781e-05	0.0139015
ENSMUSG00000042388	28198	-0.241159	0.0486661	DLGAP3	4.96045e-08	1.17032e-05		ENSMUSG00000022829	710.941	-0.512706	0.169244	STXBP5L	7.35863e-05	0.0140408
ENSMUSG00000010086	10667.5	0.305747	0.0630433	RNF112	6.13855e-08	1.39917e-05		ENSMUSG00000032299	1534.91	0.207108	0.0617553	COMMD4	7.87431e-05	0.0145154
ENSMUSG00000040033	720.057	0.356057	0.072795	#N/A	6.13566e-08	1.39917e-05		ENSMUSG00000042208	1010.87	-0.245825	0.0754945	KIAA1841	7.87245e-05	0.0145154
ENSMUSG00000020821	10764.9	-0.247525	0.0501171	KIF1C	6.6011e-08	1.46704e-05		ENSMUSG00000018548	9864.81	-0.210603	0.0635855	TRIM37	8.95555e-05	0.0151271
ENSMUSG00000033720	11589.1	-0.306571	0.0619198	SFXN5	6.65446e-08	1.46704e-05		ENSMUSG00000019986	5848.3	0.255341	0.0786133	#N/A	8.72665e-05	0.0151271
ENSMUSG00000032181	11957.6	-0.192849	0.0391668	SCG3	6.84378e-08	1.48444e-05		ENSMUSG00000025875	1319.8	0.268142	0.0835377	TSPAN17	9.04064e-05	0.0151271
ENSMUSG00000031065	13117.6	-0.158629	0.031457	CDK16	7.8947e-08	1.6852e-05		ENSMUSG00000028246	719.814	-0.481193	0.158613	FAXC	8.73378e-05	0.0151271
ENSMUSG00000002274	3983.98	-0.226464	0.046639	METRN	9.00858e-08	1.80817e-05		ENSMUSG00000033730	3270.36	-0.20185	0.060183	EGR3	8.91284e-05	0.0151271
ENSMUSG00000032816	2938.48	-0.262869	0.0544312	IGDCC4	8.86989e-08	1.80817e-05		ENSMUSG00000042700	12800.3	-0.287638	0.0906301	SIPA1L1	8.87093e-05	0.0151271
ENSMUSG00000040441	315.626	0.692437	0.146033	#N/A	8.95256e-08	1.80817e-05		ENSMUSG00000053907	4262.81	0.217499	0.0662377	MAT2A	9.20364e-05	0.0151665
ENSMUSG00000042613	4635.64	-0.23416	0.0483028	PBXIP1	8.87995e-08	1.80817e-05		ENSMUSG00000001855	1311.37	0.372848	0.1206	NUP214	9.88661e-05	0.0157857
ENSMUSG00000078746	155.02	0.00150749	0.0577047	#N/A	9.31937e-08	1.84304e-05		ENSMUSG00000025986	3477.9	-0.20992	0.0650772	SLC39A10	9.85598e-05	0.0157857
ENSMUSG00000028517	15815.6	-0.223667	0.0466634	PLPP3	1.01731e-07	1.95439e-05		ENSMUSG00000041417	3571.06	-0.224076	0.0693709	PIK3R1	0.000100148	0.0157857
ENSMUSG00000028541	4257.17	-0.174968	0.0360107	B4GALT2	1.01711e-07	1.95439e-05		ENSMUSG00000067889	46890.2	-0.318622	0.102479	SPTBN2	0.000102644	0.0159479
ENSMUSG00000002006	7468.93	-0.17699	0.0366034	PDZD4	1.14561e-07	2.13974e-05		ENSMUSG00000031596	1092.52	-0.358833	0.117936	SLC7A2	0.000108183	0.0164063
ENSMUSG00000021379	5089.54	-0.25278	0.0524564	ID4	1.13884e-07	2.13974e-05		ENSMUSG00000034120	4172.46	0.178856	0.054472	SRSF2	0.000109141	0.0164063
ENSMUSG00000003575	14223.3	-0.181095	0.0374648	CRTC1	1.2568e-07	2.2702e-05		ENSMUSG00000074923	3601.46	-0.202839	0.0626576	PAK6	0.000110119	0.0164063
ENSMUSG00000029723	4910.37	-0.216192	0.0452027	TSC22D4	1.2661e-07	2.2702e-05		ENSMUSG00000021277	3108.87	-0.429376	0.143309	TRAF3	0.000119527	0.0167538
ENSMUSG00000089715	28485.3	-0.174031	0.0359639	CBX6	1.25684e-07	2.2702e-05		ENSMUSG00000032064	2777.8	-0.254264	0.0852857	DIXDC1	0.000121695	0.0167538
ENSMUSG00000058135	10347.2	-0.273029	0.0576769	GSTM1	1.31776e-07	2.33175e-05		ENSMUSG00000032968	413.984	0.259385	0.082368	INHA	0.000117109	0.0167538
ENSMUSG00000024665	11032.4	-0.239728	0.0504203	FADS2	1.48127e-07	2.58702e-05		ENSMUSG00000033066	3892.01	-0.424815	0.146367	GAS7	0.000120235	0.0167538
ENSMUSG00000035104	613.667	-0.302899	0.0645106	EVA1A	1.61319e-07	2.7813e-05		ENSMUSG00000037172	2282.48	-0.283232	0.0909719	#N/A	0.000118303	0.0167538
ENSMUSG00000020733	3457.89	-0.184698	0.0386767	SLC9A3R1	1.63853e-07	2.78923e-05		ENSMUSG00000040524	1665.99	-0.325456	0.105833	ZNF609	0.000120426	0.0167538
ENSMUSG00000074923	4592.82	-0.26321	0.0561344	PAK6	1.67296e-07	2.81224e-05		ENSMUSG00000035877	2368.37	-0.275439	0.0891377	ZHX3	0.00012402	0.0168605
ENSMUSG00000038143	5938.89	-0.183816	0.0383138	STOX2	1.81637e-07	3.01562e-05		ENSMUSG00000007653	1876.76	-0.515607	0.178604	GABRB2	0.000135815	0.0174749
ENSMUSG00000020044	4944.17	-0.27887	0.0595576	TIMP3	1.8801e-07	3.08337e-05		ENSMUSG00000024277	7796.62	-0.158649	0.0480999	MAPRE2	0.000136856	0.0174749
ENSMUSG00000025026	6624.59	-0.179597	0.0374085	ADD3	1.91767e-07	3.10709e-05		ENSMUSG00000033960	2617.14	-0.281718	0.0914541	JCAD	0.000135642	0.0174749
ENSMUSG00000046093	43820.5	-0.247596	0.0532906	HPCAL4	2.03035e-07	3.2505e-05		ENSMUSG00000037243	385.803	0.330245	0.10806	ZNF692	0.000138179	0.0174749
ENSMUSG00000046329	20507.5	-0.222175	0.0476938	SLC25A23	2.08599e-07	3.30028e-05		ENSMUSG00000038319	1124.7	0.377171	0.125861	KCNH2	0.000135738	0.0174749
ENSMUSG00000027966	148.395	1.0138	0.222706	COL11A1	2.28939e-07	3.57997e-05		ENSMUSG00000052572	9531.46	-0.361607	0.121285	DLG2	0.000135481	0.0174749
ENSMUSG00000037852	156498	-0.177978	0.0376906	CPE	2.34105e-07	3.61868e-05		ENSMUSG00000025145	832.269	0.3269	0.106385	LRRC45	0.000142697	0.0176361
ENSMUSG00000038065	11146.1	-0.202639	0.0437249	MTURN	2.46077e-07	3.7605e-05		ENSMUSG00000032186	12648.6	-0.273814	0.0905843	TMOD2	0.000142233	0.0176361
ENSMUSG00000020536	2985.83	-0.1711	0.0363891	LLGL1	2.52854e-07	3.82066e-05		ENSMUSG00000047495	1419.47	-0.310957	0.105102	DLGAP2	0.000154446	0.0188736
ENSMUSG00000003814	15382.5	0.277998	0.060867	CALR	2.69592e-07	4.0283e-05		ENSMUSG00000026888	1288.81	0.176142	0.0549929	GRB14	0.000159423	0.0190537
ENSMUSG00000031647	2272.2	-0.230654	0.0500706	MFAP3L	2.94727e-07	4.30814e-05		ENSMUSG00000029196	1306.85	-0.247375	0.0809799	TADA2B	0.000158549	0.0190537
ENSMUSG00000034059	1349.67	0.281074	0.0610909	YPEL4	2.94386e-07	4.30814e-05		ENSMUSG00000008730	3873.39	-0.256777	0.0863648	HIPK1	0.00016339	0.0192575
ENSMUSG00000001211	11457.3	-0.189685	0.0411363	AGPAT3	3.47317e-07	4.96884e-05		ENSMUSG00000029135	1696.9	-0.251769	0.0846814	FOSL2	0.000164669	0.0192575
ENSMUSG00000024897	10868.5	-0.229765	0.0501061	APBA1	3.44482e-07	4.96884e-05		ENSMUSG00000073557	3772.17	-0.30892	0.108913	PPP1R12B	0.00016661	0.0192771
ENSMUSG00000024429	9563.8	-0.172832	0.0374498	GNL1	3.84989e-07	5.44982e-05		ENSMUSG00000020627	1758.49	-0.213013	0.0693923	KLHL29	0.000170969	0.0195733
ENSMUSG00000031824	10866.6	-0.182391	0.0396902	KIAA0513	3.94504e-07	5.52634e-05		ENSMUSG00000069833	1036.29	-0.390537	0.139652	AHNAK	0.000175037	0.0198303
ENSMUSG00000002900	1147.57	0.296967	0.0659953	LAMB1	4.31593e-07	5.92252e-05		ENSMUSG00000041708	9201.5	-0.176557	0.0565969	MPPED1	0.000180178	0.0202022
ENSMUSG00000010663	13180.7	-0.216926	0.0490823	FADS1	4.29977e-07	5.92252e-05		ENSMUSG00000042724	689.335	-0.490346	0.178306	MAP3K9	0.000182206	0.0202212
ENSMUSG00000004328	124.148	-0.991367	0.224949	HIF3A	4.37421e-07	5.93612e-05		ENSMUSG00000007817	3914.67	-0.256894	0.0846024	ZMIZ1	0.000197611	0.0205373
ENSMUSG00000029675	509.298	-0.355887	0.0796991	ELN	4.50241e-07	5.93612e-05		ENSMUSG00000010608	6110.1	0.43996	0.155562	RBM25	0.000200161	0.0205373
ENSMUSG00000031987	3990.11	-0.159903	0.034864	EGLN1	4.45152e-07	5.93612e-05		ENSMUSG00000020431	30949.3	-0.379752	0.135975	ADCY1	0.00019613	0.0205373
ENSMUSG00000037364	3548.55	0.238957	0.0528328	SRRT	4.47912e-07	5.93612e-05		ENSMUSG00000032368	678.601	0.532572	0.18595	ZIC1	0.000196032	0.0205373
ENSMUSG00000037126	44156.4	-0.177392	0.0387462	PSD	4.67126e-07	5.98278e-05		ENSMUSG00000035847	12787.1	-0.316464	0.110447	IDS	0.000193585	0.0205373
ENSMUSG00000048240	10511.5	-0.267691	0.0599548	GNG7	4.61788e-07	5.98278e-05		ENSMUSG00000036402	2552.55	-0.362064	0.127701	GNG12	0.000199955	0.0205373
ENSMUSG00000074657	172759	-0.329097	0.0736163	KIF5A	4.64853e-07	5.98278e-05		ENSMUSG00000037503	10107.7	-0.128918	0.0386168	FAM168B	0.000192916	0.0205373
ENSMUSG00000029364	14906	-0.1365	0.02973	WSB2	5.23917e-07	6.52374e-05		ENSMUSG00000038738	37279.3	-0.35814	0.126481	SHANK1	0.000193493	0.0205373
ENSMUSG00000053963	22176.8	-0.172783	0.038095	STUM	5.22775e-07	6.52374e-05		ENSMUSG00000005871	9208.09	-0.499974	0.18368	APC	0.000207607	0.0210822
ENSMUSG00000118668	2552.4	-0.2642	0.0597724	#N/A	5.20659e-07	6.52374e-05		ENSMUSG00000028613	2042.35	-0.230846	0.0792036	LRP8	0.000219041	0.0210822
ENSMUSG00000024050	2467.4	-0.229444	0.0510577	WIZ	5.37326e-07	6.62932e-05		ENSMUSG00000031755	539.098	0.332134	0.114371	BBS2	0.000212798	0.0210822
ENSMUSG00000032741	2770.02	-0.225267	0.0500269	TPCN1	5.52526e-07	6.75488e-05		ENSMUSG00000038065	8190.79	-0.249416	0.0847641	MTURN	0.000217224	0.0210822
ENSMUSG00000027339	3818.27	-0.264071	0.059421	RASSF2	5.6945e-07	6.83747e-05		ENSMUSG00000047789	514.59	0.271678	0.0938497	SLC38A9	0.000217698	0.0210822
ENSMUSG00000043279	645.949	-0.319214	0.0721106	TRIM56	5.6644e-07	6.83747e-05		ENSMUSG00000064065	1148.41	-0.251589	0.0857446	IPCEF1	0.000217332	0.0210822
ENSMUSG00000034377	8158.3	-0.229309	0.049308	TULP4	5.77796e-07	6.87628e-05		ENSMUSG00000103793	515.505	-0.302136	0.104615	PCDHGA6	0.000215117	0.0210822
ENSMUSG00000027257	1315.4	-0.244176	0.0550657	PACSIN3	6.08254e-07	7.17526e-05		ENSMUSG00000014602	39311.2	-0.261785	0.089141	KIF1A	0.000224365	0.0212191
ENSMUSG00000006476	46920.4	-0.183179	0.0413556	NSMF	6.32154e-07	7.39236e-05		ENSMUSG00000035274	344.507	-0.334314	0.121278	TPBG	0.000223442	0.0212191
ENSMUSG00000034994	79070.2	-0.188639	0.04252	EEF2	6.58461e-07	7.6336e-05		ENSMUSG00000004221	1156.99	-0.380643	0.139815	IKBKG	0.00022991	0.0214693
ENSMUSG00000022840	9051.71	-0.24444	0.0556274	ADCY5	6.75398e-07	7.76303e-05		ENSMUSG00000026504	694.857	0.364521	0.131517	SDCCAG8	0.000232933	0.0214693
ENSMUSG00000049044	29287	-0.293527	0.0666193	RAPGEF4	6.97272e-07	7.94654e-05		ENSMUSG00000063382	2225.54	-0.222409	0.0764349	BCL9L	0.000232235	0.0214693
ENSMUSG00000025203	64002.8	-0.230021	0.0536527	SCD	7.23705e-07	8.17847e-05		ENSMUSG00000038354	419.461	0.265297	0.0923412	ANKRD35	0.000238569	0.0216223
ENSMUSG00000014602	52823.7	-0.260839	0.0597232	KIF1A	8.11332e-07	9.09233e-05		ENSMUSG00000096188	4713	-0.237116	0.0829054	CMTM4	0.00023725	0.0216223
ENSMUSG00000001555	411.022	-0.316417	0.0730397	FKBP10	8.30217e-07	9.22708e-05		ENSMUSG00000029471	5067.85	-0.193552	0.0642092	CAMKK2	0.000245008	0.0220223
ENSMUSG00000032482	17716.3	-0.159342	0.0351894	CSPG5	8.87987e-07	9.78823e-05		ENSMUSG00000021366	1959.63	-0.371287	0.133739	HIVEP1	0.000251904	0.022159
ENSMUSG00000020932	28522.2	-0.193561	0.0441092	GFAP	9.1057e-07	9.95557e-05		ENSMUSG00000031822	2933.7	-0.324666	0.113605	GSE1	0.000249831	0.022159
ENSMUSG00000035805	11650.9	-0.233873	0.0535774	MLC1	9.25288e-07	0.000100349		ENSMUSG00000033769	3288.16	-0.196441	0.0654778	EXOC6B	0.000254504	0.022159
ENSMUSG00000024654	12531	-0.267579	0.0621609	ASRGL1	9.67663e-07	0.000104105		ENSMUSG00000049323	1106.08	-0.225681	0.0767095	SMCR8	0.000254678	0.022159
ENSMUSG00000021846	1361.96	-0.244427	0.0564719	PELI2	9.91665e-07	0.000104283		ENSMUSG00000035642	1038.83	0.189014	0.0626386	AAMDC	0.000257973	0.0222676
ENSMUSG00000040612	5609.39	-0.189224	0.0431302	ILDR2	1.00759e-06	0.000104283		ENSMUSG00000014550	1594.7	-0.158694	0.0509229	RBSN	0.000263539	0.0225689
ENSMUSG00000053646	7237.98	-0.356815	0.084578	PLXNB1	1.00279e-06	0.000104283		ENSMUSG00000020863	6532.02	0.29674	0.103862	LUC7L3	0.000268983	0.0228551
ENSMUSG00000062647	11896.4	-0.11767	0.0260197	#N/A	1.00809e-06	0.000104283		ENSMUSG00000036606	2961.88	0.399521	0.147729	PLXNB2	0.000272207	0.022882
ENSMUSG00000076435	1173.48	-0.313363	0.0729834	ACSF2	9.99333e-07	0.000104283		ENSMUSG00000055013	5606.27	-0.251487	0.0899712	AGAP1	0.000273507	0.022882
ENSMUSG00000029120	31911.9	-0.126678	0.0280469	PPP2R2C	1.06554e-06	0.000109385		ENSMUSG00000017639	9156.06	-0.182979	0.0612485	RAB11FIP4	0.00027662	0.0229658
ENSMUSG00000024962	3400.6	-0.17739	0.0403978	VEGFB	1.08243e-06	0.000110277		ENSMUSG00000010086	10540.1	0.239888	0.082574	RNF112	0.000282956	0.0233139
ENSMUSG00000015709	12440.8	-0.230593	0.0537208	ARNT2	1.14133e-06	0.000115403		ENSMUSG00000020594	6566.18	-0.260514	0.0941589	PUM2	0.000290524	0.0233587
ENSMUSG00000027525	7885.03	-0.169349	0.0388919	PHACTR3	1.16604e-06	0.00011661		ENSMUSG00000024978	2333.03	-0.293483	0.106567	GPAM	0.000292092	0.0233587
ENSMUSG00000035847	16654.7	-0.2744	0.0643152	IDS	1.17061e-06	0.00011661		ENSMUSG00000034863	2656.93	0.259424	0.0915958	ANO8	0.000290932	0.0233587
ENSMUSG00000037351	10255.1	0.125096	0.0281704	ACTR1B	1.2561e-06	0.000124207		ENSMUSG00000036241	4360.82	0.200681	0.0673136	UBE2R2	0.000290209	0.0233587
ENSMUSG00000030352	2345.04	-0.191641	0.0443756	TSPAN9	1.29359e-06	0.00012606		ENSMUSG00000027889	2207.81	0.291934	0.105112	AMPD2	0.000302858	0.024043
ENSMUSG00000035486	860.904	0.441253	0.105932	PLK5	1.29242e-06	0.00012606		ENSMUSG00000030525	496.348	-0.379956	0.143427	CHRFAM7A	0.000309069	0.0242565
ENSMUSG00000040390	13115.9	-0.161244	0.0370377	MAP3K10	1.32778e-06	0.00012846		ENSMUSG00000033323	592.94	0.366722	0.135894	CTDP1	0.000310009	0.0242565
ENSMUSG00000018909	12479.7	-0.218601	0.0513417	ARRB1	1.37418e-06	0.000132		ENSMUSG00000038886	6229.74	-0.135007	0.0442973	MAN2A2	0.000312695	0.024292
ENSMUSG00000024817	1446.86	0.190173	0.0440217	UHRF2	1.39168e-06	0.000132732		ENSMUSG00000018415	3086.95	-0.279373	0.10023	GID4	0.000318167	0.0245417
ENSMUSG00000031393	5138.22	-0.157517	0.0360985	MECP2	1.42508e-06	0.000134961		ENSMUSG00000021936	2454.62	-0.20182	0.0700627	MAPK8	0.000321019	0.0245873
ENSMUSG00000024617	230060	-0.226568	0.0533163	CAMK2A	1.45088e-06	0.000136444		ENSMUSG00000027288	9148.22	-0.355723	0.134235	ZNF106	0.000323348	0.0245925
ENSMUSG00000027288	12409.6	-0.223591	0.0523536	ZNF106	1.48391e-06	0.00013858		ENSMUSG00000041444	5545.83	-0.273416	0.10051	ARHGAP32	0.000331166	0.0250122
ENSMUSG00000035203	23434.7	-0.170597	0.039762	EPN1	1.52585e-06	0.000140509		ENSMUSG00000007617	3232.78	-0.236808	0.0861633	HOMER1	0.000336584	0.0252461
ENSMUSG00000041926	1426.9	0.218989	0.051347	RNPEP	1.53364e-06	0.000140509		ENSMUSG00000021573	15609.1	-0.16604	0.0553306	TPPP	0.000342035	0.0254075
ENSMUSG00000047181	3600.36	-0.235663	0.0558718	SAMD14	1.5359e-06	0.000140509		ENSMUSG00000039844	5449.41	-0.186419	0.0631229	RAPGEF1	0.000345744	0.0254075
ENSMUSG00000006958	1597.77	0.400219	0.0977171	CHRD	1.55294e-06	0.000141108		ENSMUSG00000073514	4423.94	-0.417547	0.161774	DOK6	0.000343553	0.0254075
ENSMUSG00000038738	47279.4	-0.251501	0.0595806	SHANK1	1.5888e-06	0.000143397		ENSMUSG00000015222	32954.5	-0.362048	0.139278	MAP2	0.000366421	0.0255461
ENSMUSG00000007850	6291.25	0.193796	0.0457769	HNRNPH1	1.80483e-06	0.000161809		ENSMUSG00000024287	810.192	0.288282	0.105647	THOC1	0.000365136	0.0255461
ENSMUSG00000045136	12501.1	-0.175026	0.04103	TUBB2B	1.83231e-06	0.000163185		ENSMUSG00000026775	3154.5	-0.396542	0.154403	YME1L1	0.000351549	0.0255461
ENSMUSG00000011877	27369.3	-0.168901	0.0385688	GIT1	1.85255e-06	0.000163289		ENSMUSG00000034640	502.884	-0.39679	0.152367	TIPARP	0.000363049	0.0255461
ENSMUSG00000031765	10658.8	-0.259945	0.0620531	MT2A	1.85776e-06	0.000163289		ENSMUSG00000037104	3538.46	-0.18324	0.0632029	SOCS5	0.00035663	0.0255461
ENSMUSG00000026495	806.925	-0.317972	0.076511	EFCAB2	1.89856e-06	0.000165791		ENSMUSG00000075702	4947.12	0.213514	0.0774443	SELENOM	0.00035407	0.0255461
ENSMUSG00000020863	4778.12	0.195259	0.0461076	LUC7L3	2.05887e-06	0.000177485		ENSMUSG00000096914	738.836	-0.25715	0.0925749	GALNTL6	0.000364069	0.0255461
ENSMUSG00000034781	8083.64	-0.119538	0.0272773	GNA11	2.04695e-06	0.000177485		ENSMUSG00000104346	647.34	-0.340815	0.126061	PCDHGA3	0.0003636	0.0255461
ENSMUSG00000030465	23887.8	-0.233055	0.055903	#N/A	2.10531e-06	0.000180333		ENSMUSG00000037344	1314.05	0.198233	0.0688634	SLC12A9	0.000373088	0.0258452
ENSMUSG00000025813	4664.73	-0.242004	0.058394	HOMER2	2.31759e-06	0.000197259		ENSMUSG00000018076	3620.01	-0.276047	0.102465	MED13L	0.000381065	0.0260644
ENSMUSG00000024186	369.759	0.586865	0.146489	RGS11	2.39854e-06	0.000202865		ENSMUSG00000026773	1037.29	-0.152001	0.0503306	PFKFB3	0.00038318	0.0260644
ENSMUSG00000021772	3305.65	0.14495	0.0338536	NKIRAS1	2.45986e-06	0.000206751		ENSMUSG00000069769	3096.62	-0.284942	0.105841	MSI2	0.000383441	0.0260644
ENSMUSG00000044533	23002	-0.151008	0.0355092	RPS2	2.49918e-06	0.000208751		ENSMUSG00000022842	864.895	0.241681	0.0864925	EEF1AKMT4-ECE2	0.000400866	0.0267514
ENSMUSG00000055254	24600.9	-0.215932	0.0519374	NTRK2	2.54883e-06	0.000211584		ENSMUSG00000027457	16184.9	-0.274589	0.101642	SNPH	0.0004028	0.0267514
ENSMUSG00000036052	4226.97	0.285386	0.069993	DNAJB5	2.7245e-06	0.000224105		ENSMUSG00000037514	1550.78	-0.190241	0.0650897	PANK2	0.000405846	0.0267514
ENSMUSG00000036067	894.703	0.245668	0.060126	SLC2A6	2.73299e-06	0.000224105		ENSMUSG00000040488	2381.99	0.289513	0.106184	LTBP4	0.000405394	0.0267514
ENSMUSG00000025372	10467.7	0.245865	0.0599876	BAIAP2	2.81983e-06	0.000229825		ENSMUSG00000042744	8415.77	-0.247393	0.091174	HECTD4	0.000396372	0.0267514
ENSMUSG00000020805	375.945	-0.352133	0.0874035	SLC13A5	2.91266e-06	0.00023596		ENSMUSG00000009575	5927.73	-0.195423	0.0687341	#N/A	0.000410919	0.0269226
ENSMUSG00000052406	1288.74	0.206434	0.049839	REXO4	2.97033e-06	0.000239191		ENSMUSG00000037740	2456.14	0.205354	0.0730205	MRPS26	0.000421298	0.027274
ENSMUSG00000009739	6449.03	-0.232627	0.0574409	POU6F1	3.11797e-06	0.000245725		ENSMUSG00000042605	2306.19	0.316897	0.120562	ATXN2	0.000420651	0.027274
ENSMUSG00000019338	1337.61	-0.214773	0.0524146	ZNF687	3.07853e-06	0.000245725		ENSMUSG00000020642	870.308	-0.29639	0.113696	RNF144A	0.000423969	0.0272794
ENSMUSG00000034290	3005.96	-0.161137	0.038593	NEK9	3.12455e-06	0.000245725		ENSMUSG00000024098	1085.19	-0.278722	0.105772	TWSG1	0.000428126	0.0272794
ENSMUSG00000038406	11663.9	-0.191902	0.0464528	SCAF1	3.09475e-06	0.000245725		ENSMUSG00000032393	4505.95	-0.378079	0.145978	DPP8	0.00043181	0.0272794
ENSMUSG00000059325	4598.91	-0.210826	0.051882	HOPX	3.17676e-06	0.000248378		ENSMUSG00000055817	2355.28	-0.253472	0.0930499	MTA3	0.000431782	0.0272794
ENSMUSG00000036560	2649.27	-0.210782	0.0515083	LGI4	3.25881e-06	0.000253321		ENSMUSG00000058589	10737	-0.173453	0.0634423	#N/A	0.000433922	0.0272794
ENSMUSG00000069833	1625.88	-0.251262	0.0623538	AHNAK	3.35695e-06	0.00025945		ENSMUSG00000020135	5945.07	-0.191149	0.0672881	APC2	0.000446955	0.0274637
ENSMUSG00000058886	2300.59	-0.156813	0.037751	DEAF1	3.57665e-06	0.00027485		ENSMUSG00000024446	636.032	0.256113	0.0943788	RPP21	0.000446182	0.0274637
ENSMUSG00000116048	1414.9	-0.274647	0.0686368	#N/A	3.65103e-06	0.000278972		ENSMUSG00000057715	2410.03	-0.298857	0.114986	C8orf34	0.000442453	0.0274637
ENSMUSG00000005360	29241.2	-0.216977	0.0569769	SLC1A3	3.84622e-06	0.000290584		ENSMUSG00000065979	1332.48	-0.152274	0.0524431	CPPED1	0.000442678	0.0274637
ENSMUSG00000047907	6143.8	-0.247242	0.0614858	TSHZ2	3.84508e-06	0.000290584		ENSMUSG00000026077	963.479	-0.268967	0.100262	NPAS2	0.0004496	0.0274711
ENSMUSG00000024769	653.166	-0.249931	0.0623346	CDC42BPG	3.94052e-06	0.000296045		ENSMUSG00000037341	338.752	-0.485114	0.204936	SLC9A7	0.00046056	0.0275223
ENSMUSG00000040997	3566.01	-0.251662	0.0629587	ABHD4	4.06844e-06	0.000303957		ENSMUSG00000041592	594.73	-0.403818	0.158815	SDK2	0.00045706	0.0275223
ENSMUSG00000032562	11711.9	-0.167065	0.0410964	GNAI2	4.17573e-06	0.000308545		ENSMUSG00000043535	1590.95	-0.225858	0.0852868	SETX	0.000458554	0.0275223
ENSMUSG00000033059	14045.2	-0.174882	0.0427845	PYGB	4.17236e-06	0.000308545		ENSMUSG00000061859	265.366	0.556155	0.218089	PATJ	0.000456795	0.0275223
ENSMUSG00000020571	4823.17	0.18145	0.0447676	PDIA6	4.23507e-06	0.000309529		ENSMUSG00000015605	2031.91	-0.230221	0.0869094	SRF	0.000480138	0.0285354
ENSMUSG00000026701	9831.2	-0.18299	0.0449983	PRDX6	4.23378e-06	0.000309529		ENSMUSG00000017344	3195.3	0.328868	0.126852	VTN	0.000495469	0.0288197
ENSMUSG00000055053	5660.71	-0.19883	0.049228	NFIC	4.33468e-06	0.000315096		ENSMUSG00000039230	1449.4	0.214037	0.077893	TBCD	0.000495521	0.0288197
ENSMUSG00000068099	4625.55	-0.117278	0.0277621	#N/A	4.41503e-06	0.000319211		ENSMUSG00000063511	7099.76	0.260614	0.0964205	SNRNP70	0.000491157	0.0288197
ENSMUSG00000026466	1907.07	-0.209631	0.0520656	TOR1AIP1	4.54839e-06	0.000325355		ENSMUSG00000068328	2109.41	0.18042	0.0629551	AUP1	0.000495034	0.0288197
ENSMUSG00000054728	15113.5	-0.20072	0.0496347	PHACTR1	4.53576e-06	0.000325355		ENSMUSG00000018661	1522.83	0.263333	0.0982365	COG1	0.000502839	0.0289832
ENSMUSG00000022208	30333.2	-0.17519	0.043289	JPH4	4.61797e-06	0.000326855		ENSMUSG00000072694	4090.8	0.165249	0.0570756	#N/A	0.000503661	0.0289832
ENSMUSG00000024335	10694.2	-0.149389	0.0362734	BRD2	4.61778e-06	0.000326855		ENSMUSG00000027422	2394.65	0.361719	0.142638	RRBP1	0.000506424	0.0289887
ENSMUSG00000026227	1066.78	-0.260396	0.0653507	C2orf72	4.77176e-06	0.000335972		ENSMUSG00000041720	8547.1	0.333636	0.129031	PI4KA	0.000511828	0.0291447
ENSMUSG00000018415	4189.23	-0.168496	0.0415904	GID4	4.81268e-06	0.000337088		ENSMUSG00000038685	301.717	0.394018	0.157195	RTEL1-TNFRSF6B	0.000520652	0.0293399
ENSMUSG00000051727	222.045	-0.33067	0.0850009	KCTD14	4.88224e-06	0.000340188		ENSMUSG00000045180	2505.83	-0.162855	0.0567576	SHROOM2	0.000518558	0.0293399
ENSMUSG00000040147	1394.68	-0.26668	0.0674878	#N/A	5.00321e-06	0.000346821		ENSMUSG00000026181	2481.28	-0.209344	0.075866	PPM1F	0.000528992	0.0293536
ENSMUSG00000056167	1778.14	0.164931	0.0407029	CNOT10	5.10506e-06	0.000350843		ENSMUSG00000028469	1340.05	0.162758	0.0558528	NPR2	0.000528191	0.0293536
ENSMUSG00000089682	6539.29	-0.171695	0.0420718	BCL2L2	5.11342e-06	0.000350843		ENSMUSG00000042650	2437.4	-0.140153	0.0479044	ALKBH5	0.000527075	0.0293536
ENSMUSG00000022296	10474.8	-0.173022	0.0430413	BAALC	5.24601e-06	0.000354514		ENSMUSG00000003518	5381.98	-0.147614	0.0505441	#N/A	0.000547793	0.029859
ENSMUSG00000029778	8942.97	-0.15744	0.0389328	ADCYAP1R1	5.24274e-06	0.000354514		ENSMUSG00000028053	3679.18	-0.231521	0.0896089	ASH1L	0.000548669	0.029859
ENSMUSG00000030428	22651	-0.179487	0.0442753	#N/A	5.20206e-06	0.000354514		ENSMUSG00000034789	2366.79	0.182999	0.065292	RAB24	0.00054908	0.029859
ENSMUSG00000034413	3542.72	-0.285161	0.0725091	NEURL1B	5.39219e-06	0.000362571		ENSMUSG00000046093	33018.8	-0.248796	0.0949844	HPCAL4	0.000541537	0.029859
ENSMUSG00000028917	6474.86	-0.169191	0.0419622	PLEKHM2	5.46765e-06	0.000365816		ENSMUSG00000022519	341.681	-0.289937	0.114377	SRL	0.000554663	0.0299097
ENSMUSG00000040596	2737.64	-0.259073	0.0661211	POGK	5.53794e-06	0.000366868		ENSMUSG00000027007	1786.44	-0.339654	0.137631	ITPRID2	0.000556778	0.0299097
ENSMUSG00000050708	13823.7	-0.15607	0.0382842	FTL	5.53717e-06	0.000366868		ENSMUSG00000036469	1005	-0.28548	0.113304	#N/A	0.000558264	0.0299097
ENSMUSG00000025348	751.748	0.327846	0.084498	#N/A	5.58322e-06	0.000368055		ENSMUSG00000021838	977.297	-0.31072	0.123522	SAMD4A	0.000564959	0.0300972
ENSMUSG00000005871	13269.5	-0.307806	0.0792271	APC	5.74339e-06	0.000376767		ENSMUSG00000031821	568.198	0.523045	0.206923	GINS2	0.000567297	0.0300972
ENSMUSG00000041688	1462.94	-0.298191	0.0766012	AMOT	5.79257e-06	0.000378148		ENSMUSG00000032423	2177.75	-0.199447	0.0734174	#N/A	0.000576888	0.0304574
ENSMUSG00000040867	8815.39	-0.185359	0.0466371	BEGAIN	5.83985e-06	0.000379393		ENSMUSG00000003872	2337.06	0.171987	0.0622026	LIN7B	0.000584592	0.0307151
ENSMUSG00000017390	55208.5	-0.17338	0.0436931	ALDOC	5.96709e-06	0.000385796		ENSMUSG00000005893	2671.43	-0.415009	0.17447	NR2C2	0.000591428	0.0308045
ENSMUSG00000095567	2884.09	0.182408	0.046094	NOC2L	6.05658e-06	0.000389708		ENSMUSG00000023007	1899.84	0.321253	0.127308	PRPF40B	0.000593441	0.0308045
ENSMUSG00000048960	3733.67	-0.313349	0.0808691	PREX2	6.10272e-06	0.000390806		ENSMUSG00000037541	6331.03	-0.274579	0.107205	SHANK2	0.000594791	0.0308045
ENSMUSG00000033819	3746.84	-0.176119	0.0442255	PPP1R16A	6.21695e-06	0.000396235		ENSMUSG00000003545	287.048	-0.279243	0.110625	FOSB	0.000615659	0.0315845
ENSMUSG00000029657	9109.57	0.277899	0.0709982	HSPH1	6.26959e-06	0.000397705		ENSMUSG00000023104	1318.22	0.178941	0.0644623	RFC2	0.00061499	0.0315845
ENSMUSG00000015222	47392.7	-0.274281	0.0709111	MAP2	6.32443e-06	0.0003993		ENSMUSG00000019039	3085.05	0.301951	0.118937	DALRD3	0.000638279	0.0324389
ENSMUSG00000039850	1795.65	-0.230594	0.0590598	ENDOV	6.36248e-06	0.000399825		ENSMUSG00000033565	6917.21	-0.205532	0.0770279	RBFOX2	0.000637995	0.0324389
ENSMUSG00000001729	9146.3	-0.132591	0.0327294	AKT1	6.76679e-06	0.000423255		ENSMUSG00000047466	934.287	-0.211124	0.0788309	C18orf25	0.000642522	0.0325026
ENSMUSG00000037855	21606.1	-0.209959	0.0530316	ZNF365	6.83557e-06	0.000425577		ENSMUSG00000028527	2630.81	-0.293965	0.116475	AK4	0.000656974	0.0330799
ENSMUSG00000038453	18936.5	-0.217786	0.0566278	SRCIN1	7.06945e-06	0.00043811		ENSMUSG00000027351	4160.68	-0.252958	0.0991214	SPRED1	0.000676415	0.0338566
ENSMUSG00000022477	28612.1	-0.108455	0.026411	ACO2	7.10953e-06	0.000438573		ENSMUSG00000028698	1483.62	-0.236879	0.0916434	P3R3URF-PIK3R3	0.000680095	0.0338566
ENSMUSG00000068328	2051.67	0.208559	0.0534098	AUP1	7.48832e-06	0.000459831		ENSMUSG00000029769	2683.92	0.353756	0.142801	CCDC136	0.000681739	0.0338566
ENSMUSG00000029309	82228.5	-0.182469	0.0462178	SPARCL1	7.58271e-06	0.000461897		ENSMUSG00000005886	2153.08	-0.270853	0.111609	NCOA2	0.000704724	0.0342004
ENSMUSG00000031137	8743.78	-0.147234	0.0366446	FGF13	7.62501e-06	0.000461897		ENSMUSG00000019699	4605.2	-0.216645	0.0819763	AKT3	0.000700817	0.0342004
ENSMUSG00000047485	2282.38	-0.251046	0.0658262	KLHL34	7.61702e-06	0.000461897		ENSMUSG00000022241	991.711	0.299472	0.122923	TARS1	0.000706915	0.0342004
ENSMUSG00000023007	1900.96	0.288003	0.0758218	PRPF40B	7.71771e-06	0.000465416		ENSMUSG00000022559	873.394	0.227673	0.0875105	FBXL6	0.000699133	0.0342004
ENSMUSG00000027405	2465.44	0.161343	0.0406767	NOP56	7.91635e-06	0.000475264		ENSMUSG00000029720	436.356	0.403311	0.168125	LRCH4	0.000697549	0.0342004
ENSMUSG00000029291	7517.84	0.121684	0.0299915	RUFY3	8.18294e-06	0.000489085		ENSMUSG00000037990	826.633	-0.254317	0.100347	SH3RF3	0.00070753	0.0342004
ENSMUSG00000004558	58542.4	-0.266066	0.067872	NDRG2	8.4306e-06	0.000492934		ENSMUSG00000032212	2325.9	0.301302	0.122501	SLTM	0.000718663	0.0345849
ENSMUSG00000028273	1538.48	-0.165656	0.0420646	PDLIM5	8.42613e-06	0.000492934		ENSMUSG00000021709	2728.29	-0.277761	0.113884	ERBIN	0.000724403	0.0347075
ENSMUSG00000041115	12082	-0.173271	0.0441037	IQSEC2	8.34912e-06	0.000492934		ENSMUSG00000025702	2361.6	-0.224425	0.0894728	#N/A	0.000729997	0.03478
ENSMUSG00000044352	8602.9	-0.141494	0.0353618	SOWAHA	8.37141e-06	0.000492934		ENSMUSG00000027189	8728.76	-0.142363	0.0530473	TRIM44	0.000732312	0.03478
ENSMUSG00000070044	962.427	-0.248751	0.065067	FAM149A	8.37297e-06	0.000492934		ENSMUSG00000031691	5683.88	-0.145213	0.0526257	#N/A	0.000737991	0.0348973
ENSMUSG00000030087	1025.12	-0.195149	0.0504989	KLF15	8.5508e-06	0.000497797		ENSMUSG00000055322	1802.29	-0.296773	0.117322	TNS1	0.000747575	0.0351975
ENSMUSG00000026031	1321.12	-0.206703	0.0536894	CFLAR	8.79618e-06	0.000509875		ENSMUSG00000038437	7265.06	-0.285042	0.116862	MLLT6	0.000767332	0.0356646
ENSMUSG00000062078	13561.6	-0.199955	0.0547145	QKI	9.15403e-06	0.000528341		ENSMUSG00000059495	7352.82	-0.262164	0.1072	ARHGEF12	0.000764206	0.0356646
ENSMUSG00000031536	1153.34	0.184245	0.047023	POLB	9.27788e-06	0.000532926		ENSMUSG00000063659	16280.8	-0.144751	0.0523653	ZBTB18	0.000764886	0.0356646
ENSMUSG00000062488	228.758	-0.531616	0.143431	IFIT3	9.31273e-06	0.000532926		ENSMUSG00000004894	745.38	0.281918	0.114591	HAPLN2	0.00078058	0.0361259
ENSMUSG00000046562	1528.9	-0.201731	0.0522131	UNC119B	9.37396e-06	0.000534157		ENSMUSG00000045103	1390.36	-0.244048	0.0985939	DMD	0.000786238	0.0362336
ENSMUSG00000026473	95579.3	-0.145172	0.0386795	GLUL	9.6769e-06	0.000544797		ENSMUSG00000015882	524.636	-0.380122	0.166682	LCORL	0.00079325	0.036378
ENSMUSG00000046807	1062.7	-0.21036	0.0551543	LRRC75B	9.68221e-06	0.000544797		ENSMUSG00000024515	1134.26	-0.252238	0.104697	SMAD4	0.000796062	0.036378
ENSMUSG00000089837	220.31	-0.658493	0.182311	CBX6	9.65741e-06	0.000544797		ENSMUSG00000022635	2138.45	0.151794	0.0540002	ZCRB1	0.000822283	0.0368985
ENSMUSG00000029577	5201.69	-0.198694	0.0516111	UBE3B	9.77754e-06	0.000547868		ENSMUSG00000032932	1383.55	-0.257925	0.105763	HSPA13	0.000816999	0.0368985
ENSMUSG00000001761	1681.78	-0.215865	0.0561752	SMO	9.82919e-06	0.000548477		ENSMUSG00000043165	1303.58	0.386234	0.165783	#N/A	0.000823709	0.0368985
ENSMUSG00000039218	9016.82	0.370159	0.100077	SRRM2	9.9293e-06	0.000551774		ENSMUSG00000048787	517.318	-0.33455	0.144938	DCUN1D3	0.000824414	0.0368985
ENSMUSG00000009073	6319.8	-0.159651	0.0410833	NF2	1.04278e-05	0.000577091		ENSMUSG00000066456	1610.78	0.127699	0.0442299	HMGN3	0.000814524	0.0368985
ENSMUSG00000002985	151332	-0.170465	0.0439465	APOE	1.05809e-05	0.000583165		ENSMUSG00000008036	7298.52	0.226981	0.0901516	AP2S1	0.000845366	0.0373145
ENSMUSG00000027804	2394.6	0.13541	0.0354642	PPID	1.08074e-05	0.000593217		ENSMUSG00000019432	4318.96	0.136919	0.0487954	DDX39B	0.000844388	0.0373145
ENSMUSG00000026887	788.495	0.381338	0.104443	MRRF	1.08714e-05	0.000594301		ENSMUSG00000027624	19950.5	-0.264136	0.10788	EPB41L1	0.000842182	0.0373145
ENSMUSG00000021792	7295.49	-0.196021	0.0512667	#N/A	1.1258e-05	0.000612946		ENSMUSG00000037872	697.768	0.415889	0.17949	ACKR1	0.000847433	0.0373145
ENSMUSG00000042249	3915.87	-0.247983	0.0661919	GRK3	1.15713e-05	0.000627464		ENSMUSG00000003226	2411.35	-0.247057	0.101298	RANBP2	0.000861757	0.0377061
ENSMUSG00000013833	3612.04	-0.162741	0.0423118	MED16	1.1717e-05	0.000630279		ENSMUSG00000023809	1922.45	-0.173822	0.0648009	RPS6KA2	0.000871251	0.0377061
ENSMUSG00000053581	2894.49	-0.248346	0.0667769	ZFAND2A	1.16901e-05	0.000630279		ENSMUSG00000029778	6861.17	-0.190999	0.0744593	ADCYAP1R1	0.000877127	0.0377061
ENSMUSG00000039157	5872.98	-0.158379	0.0412105	FAM102A	1.18854e-05	0.000636791		ENSMUSG00000033444	1691.54	-0.176552	0.0655526	SPECC1L	0.000874499	0.0377061
ENSMUSG00000043733	9449.91	-0.176027	0.045819	PTPN11	1.20005e-05	0.000640407		ENSMUSG00000048249	1297.39	-0.326501	0.144413	CREBRF	0.000869348	0.0377061
ENSMUSG00000059495	10514.8	-0.148895	0.0386335	ARHGEF12	1.20554e-05	0.000640797		ENSMUSG00000055373	1980.43	-0.286465	0.123328	FUT9	0.000870545	0.0377061
ENSMUSG00000005917	194.848	-0.326492	0.0884673	OTX1	1.22135e-05	0.000646643		ENSMUSG00000095139	559.301	-0.27833	0.115619	POU3F2	0.000884121	0.0378571
ENSMUSG00000031166	12442.6	-0.20252	0.0538076	WDR13	1.24389e-05	0.000654891		ENSMUSG00000023034	2128.04	-0.412116	0.194625	NR4A1	0.000900658	0.0382883
ENSMUSG00000031749	7388.31	-0.162928	0.0426557	ST3GAL2	1.24667e-05	0.000654891		ENSMUSG00000054256	1190.42	-0.220857	0.0885875	MSI1	0.000901231	0.0382883
ENSMUSG00000003346	9405.28	-0.125179	0.0319608	ABHD17A	1.26325e-05	0.000661019		ENSMUSG00000055980	454.237	-0.322323	0.141264	IRS1	0.000906763	0.0383733
ENSMUSG00000024140	9719.06	-0.247896	0.0677178	EPAS1	1.30443e-05	0.000677294		ENSMUSG00000039410	685.842	-0.259239	0.108642	PRDM16	0.000930967	0.039245
ENSMUSG00000054920	3205.23	-0.152184	0.0394566	KLHL5	1.30298e-05	0.000677294		ENSMUSG00000035047	923.405	0.342253	0.149237	KRI1	0.000977687	0.0410553
ENSMUSG00000028756	22977.5	-0.129629	0.0331042	PINK1	1.31711e-05	0.000681251		ENSMUSG00000038366	4974.48	-0.257297	0.108996	LASP1	0.000999359	0.041804
ENSMUSG00000002625	2537.36	0.331738	0.0915142	AKAP8L	1.35875e-05	0.000692609		ENSMUSG00000005150	832.464	0.23531	0.09728	#N/A	0.00100695	0.0419155
ENSMUSG00000024827	2836.05	-0.20887	0.0557739	GLDC	1.35336e-05	0.000692609		ENSMUSG00000032010	3298.41	0.361375	0.168606	USP2	0.00101412	0.0419155
ENSMUSG00000024899	1062.14	-0.331306	0.0903687	PAPSS2	1.34599e-05	0.000692609		ENSMUSG00000034377	5890.23	-0.29021	0.128368	TULP4	0.00101744	0.0419155
ENSMUSG00000036885	2351.46	-0.299375	0.0827828	ARHGEF26	1.36482e-05	0.000692609		ENSMUSG00000055629	3039.64	0.221275	0.0905242	B4GALNT4	0.00101355	0.0419155
ENSMUSG00000051910	890.206	-0.385833	0.107558	SOX6	1.36345e-05	0.000692609		ENSMUSG00000046185	419.142	-0.221075	0.0905075	ZNF781	0.00103004	0.0422746
ENSMUSG00000037243	392.4	0.378184	0.104338	ZNF692	1.37391e-05	0.000694598		ENSMUSG00000026490	6938.01	-0.205241	0.0837539	CDC42BPA	0.00104054	0.0423854
ENSMUSG00000027620	5427.58	0.173015	0.0454569	RBM39	1.4241e-05	0.000717278		ENSMUSG00000029547	3625.5	0.283871	0.123107	INTS1	0.00103898	0.0423854
ENSMUSG00000109378	175.448	0.472879	0.132902	U2AF1L4	1.45025e-05	0.000727724		ENSMUSG00000054252	4293.95	-0.280063	0.121344	FGFR3	0.00104551	0.0424291
ENSMUSG00000005089	123178	-0.266218	0.0727428	SLC1A2	1.46158e-05	0.000730682		ENSMUSG00000018750	6689.59	-0.326601	0.156688	ZBTB4	0.00105293	0.0424875
ENSMUSG00000008730	5220.69	-0.154364	0.0404071	HIPK1	1.52273e-05	0.000758434		ENSMUSG00000025384	545.989	0.21099	0.0854862	FAAP100	0.00105476	0.0424875
ENSMUSG00000024143	1469.45	-0.22975	0.062437	RHOQ	1.5669e-05	0.000777551		ENSMUSG00000002496	4796.32	0.266506	0.112563	TSC2	0.00111567	0.042532
ENSMUSG00000033253	1182.68	0.236953	0.0641948	SZT2	1.58543e-05	0.000783858		ENSMUSG00000003437	2243.72	0.26682	0.116801	PAF1	0.00119632	0.042532
ENSMUSG00000026796	2084.75	-0.170316	0.0450813	#N/A	1.62398e-05	0.000799975		ENSMUSG00000007682	2152.15	-0.37971	0.176065	DIO2	0.00115515	0.042532
ENSMUSG00000018648	799.654	0.252503	0.0694354	DUSP14	1.64395e-05	0.000806857		ENSMUSG00000015766	1441.18	-0.222212	0.0917861	EPS8	0.00112595	0.042532
ENSMUSG00000049354	8342.78	-0.140228	0.0372723	DCAF7	1.6577e-05	0.000810647		ENSMUSG00000020422	3270.34	-0.371305	0.17264	TNS3	0.00119154	0.042532
ENSMUSG00000019820	2300.41	-0.249135	0.0682003	UTRN	1.73749e-05	0.000840524		ENSMUSG00000022000	3319.08	0.324682	0.143866	ZC3H13	0.00112724	0.042532
ENSMUSG00000026249	8586.77	-0.21668	0.058896	SERPINE2	1.72857e-05	0.000840524		ENSMUSG00000022175	1624.51	0.209896	0.085252	LRP10	0.00116585	0.042532
ENSMUSG00000046658	2053.8	-0.161096	0.0427249	ZNF316	1.73755e-05	0.000840524		ENSMUSG00000022272	1927	-0.276717	0.12194	MYO10	0.00109096	0.042532
ENSMUSG00000055322	2687.47	-0.21076	0.057254	TNS1	1.74645e-05	0.0008418		ENSMUSG00000024137	774.807	0.256961	0.108971	E4F1	0.00109674	0.042532
ENSMUSG00000030657	2715.75	-0.15689	0.0416152	XYLT1	1.77741e-05	0.000853667		ENSMUSG00000025348	764.284	0.298193	0.135931	#N/A	0.00118926	0.042532
ENSMUSG00000020886	44583.9	-0.15406	0.0410028	DLG4	1.8112e-05	0.000866796		ENSMUSG00000026361	1369.88	-0.370937	0.172746	CDC73	0.00119631	0.042532
ENSMUSG00000026864	8939.58	0.225387	0.0614987	HSPA5	1.83092e-05	0.00087313		ENSMUSG00000027652	3290.16	-0.152225	0.0571644	RALGAPB	0.00109935	0.042532
ENSMUSG00000007097	69082.8	-0.152531	0.0407491	ATP1A2	1.8508e-05	0.000879492		ENSMUSG00000029480	654.835	0.362346	0.165615	DHX37	0.00119203	0.042532
ENSMUSG00000021097	6442.33	-0.212046	0.0580573	CLMN	1.91714e-05	0.00090462		ENSMUSG00000030451	6931.23	-0.205194	0.0857599	HERC2	0.00118667	0.042532
ENSMUSG00000050423	457.892	-0.333109	0.0932167	PPP1R3G	1.91612e-05	0.00090462		ENSMUSG00000032590	703.077	0.389223	0.179213	APEH	0.00112673	0.042532
ENSMUSG00000061838	1035.41	-0.267007	0.0742813	SUCLG2	1.92823e-05	0.000906675		ENSMUSG00000034158	3509.04	-0.262881	0.115946	LRRC58	0.00117514	0.042532
ENSMUSG00000037579	5342.78	-0.180338	0.0490675	KCNH3	1.95405e-05	0.000915612		ENSMUSG00000034902	15301.5	-0.199683	0.0798952	PIP5K1C	0.00108775	0.042532
ENSMUSG00000090877	868.398	0.297021	0.0843522	HSPA1A	2.02033e-05	0.000943383		ENSMUSG00000035770	6757.01	-0.138148	0.0512178	DYNC1LI2	0.00119204	0.042532
ENSMUSG00000037754	9355.1	-0.180952	0.0491072	PPP1R16B	2.03349e-05	0.000946244		ENSMUSG00000037855	15931.6	-0.31934	0.143886	ZNF365	0.00116383	0.042532
ENSMUSG00000031701	6522.48	0.12509	0.0326959	DNAJA2	2.06691e-05	0.00095753		ENSMUSG00000038172	1095.66	-0.265817	0.117583	TTC39B	0.00119448	0.042532
ENSMUSG00000055013	7296.39	-0.207351	0.0563159	AGAP1	2.07199e-05	0.00095753		ENSMUSG00000038807	7241.41	-0.318345	0.143479	RAP1GAP2	0.00114775	0.042532
ENSMUSG00000061436	4033.09	-0.305598	0.0860877	HIPK2	2.10005e-05	0.000967176		ENSMUSG00000039148	2776.73	0.357433	0.162366	SART1	0.00111832	0.042532
ENSMUSG00000005442	9530.17	-0.193862	0.0533759	CIC	2.13302e-05	0.000974574		ENSMUSG00000040797	9978.28	-0.286036	0.123525	IQSEC3	0.00108438	0.042532
ENSMUSG00000025145	850.988	0.425958	0.123434	LRRC45	2.12693e-05	0.000974574		ENSMUSG00000041203	3546.29	0.205912	0.0845492	#N/A	0.00118765	0.042532
ENSMUSG00000107023	382.876	0.830991	0.235091	SRCAP	2.13786e-05	0.000974574		ENSMUSG00000041775	698.362	0.212037	0.086983	MAPK1IP1L	0.00112518	0.042532
ENSMUSG00000022604	697.588	-0.321106	0.0917697	CEP97	2.17504e-05	0.000988175		ENSMUSG00000045731	355.193	0.278824	0.124187	PNOC	0.00119665	0.042532
ENSMUSG00000029570	935.146	-0.267327	0.0749448	LFNG	2.20652e-05	0.000995746		ENSMUSG00000048732	634.587	-0.457435	0.228015	KLHL11	0.00118092	0.042532
ENSMUSG00000034463	1797.14	-0.197501	0.0543071	SCARA3	2.2063e-05	0.000995746		ENSMUSG00000054604	1960.33	-0.251657	0.106286	CGGBP1	0.00108767	0.042532
ENSMUSG00000024900	1681.34	-0.200406	0.0548245	CPT1A	2.25003e-05	0.00101199		ENSMUSG00000057411	3171.66	0.177029	0.0675093	#N/A	0.00107374	0.042532
ENSMUSG00000021448	2407.65	-0.317542	0.0903563	SHC3	2.28443e-05	0.00102403		ENSMUSG00000062078	10644.2	-0.250312	0.104779	QKI	0.00118199	0.042532
ENSMUSG00000008393	3013.35	-0.220902	0.0613998	CARHSP1	2.34523e-05	0.0010478		ENSMUSG00000062127	856.802	-0.159947	0.0607617	CTTNBP2NL	0.00113123	0.042532
ENSMUSG00000044986	1736.33	-0.182335	0.0503683	TST	2.39321e-05	0.00106569		ENSMUSG00000074657	114035	-0.383024	0.176742	KIF5A	0.0011584	0.042532
ENSMUSG00000003184	626.812	0.268317	0.0759516	IRF3	2.44975e-05	0.00108369		ENSMUSG00000074746	1861.9	-0.215878	0.0870867	PDZD8	0.00107788	0.042532
ENSMUSG00000004561	481.937	0.356799	0.102843	METTL17	2.44886e-05	0.00108369		ENSMUSG00000074922	737.541	0.24563	0.106349	PABIR1	0.00114564	0.042532
ENSMUSG00000052911	1548.95	-0.300861	0.0860536	LAMB2	2.48515e-05	0.00109575		ENSMUSG00000089917	687.232	0.200906	0.0804933	UCKL1	0.0011128	0.042532
ENSMUSG00000045092	6995.9	-0.170018	0.0465822	S1PR1	2.50892e-05	0.00110261		ENSMUSG00000090223	6555.18	0.233295	0.0978172	#N/A	0.00116897	0.042532
ENSMUSG00000039231	998.668	-0.184759	0.0513147	SUV39H1	2.56563e-05	0.00112313		ENSMUSG00000051469	1229.79	-0.319029	0.148007	ZNF24	0.00120122	0.0425554
ENSMUSG00000041164	12249.7	-0.153145	0.0417719	ZMIZ2	2.57231e-05	0.00112313		ENSMUSG00000020463	1277.21	-0.227312	0.0964033	PPP4R3B	0.00120992	0.0427243
ENSMUSG00000033763	14628.5	-0.240751	0.0687014	#N/A	2.63898e-05	0.00114851		ENSMUSG00000027540	1900.62	-0.276315	0.124252	PTPN1	0.00122389	0.0430359
ENSMUSG00000029283	238.617	0.426861	0.125156	CDC7	2.68447e-05	0.00116454		ENSMUSG00000041642	2087.07	-0.21292	0.0889461	KIF21B	0.00122666	0.0430359
ENSMUSG00000029413	2143.68	-0.187805	0.0521671	NAAA	2.74701e-05	0.00118403		ENSMUSG00000001334	3453.55	0.249194	0.105899	FNDC5	0.00127263	0.0435097
ENSMUSG00000037887	8053.11	-0.150112	0.0407796	DUSP8	2.7437e-05	0.00118403		ENSMUSG00000004933	6484.87	0.167911	0.0660225	MATK	0.00128499	0.0435097
ENSMUSG00000022283	10675.8	-0.161492	0.045338	#N/A	2.76274e-05	0.00118701		ENSMUSG00000017679	1384.11	-0.167541	0.0671638	TTPAL	0.00127595	0.0435097
ENSMUSG00000059995	9636.69	-0.109615	0.0287515	ATXN7L3	2.82638e-05	0.00121048		ENSMUSG00000021256	647.343	-0.337304	0.155602	VASH1	0.00127471	0.0435097
ENSMUSG00000046240	5776.04	-0.176196	0.0489088	HEPACAM	2.83959e-05	0.00121228		ENSMUSG00000024576	9616.23	-0.14064	0.053312	CSNK1A1	0.00127778	0.0435097
ENSMUSG00000020782	109.66	-0.482015	0.143089	LLGL2	2.85987e-05	0.00121707		ENSMUSG00000024769	388.34	-0.354425	0.164481	CDC42BPG	0.00124459	0.0435097
ENSMUSG00000035781	13615.5	-0.125018	0.0335781	R3HDM4	2.91867e-05	0.00123818		ENSMUSG00000024883	2381.45	-0.183494	0.0754401	RIN1	0.00128188	0.0435097
ENSMUSG00000046792	908.168	-0.207435	0.0590024	ZNF787	2.94146e-05	0.00124392		ENSMUSG00000029434	2582.25	-0.157791	0.0612908	VPS33A	0.0012642	0.0435097
ENSMUSG00000078429	5926.59	-0.134476	0.036543	CTDSP2	2.96292e-05	0.00124907		ENSMUSG00000036501	1273.75	-0.253475	0.110588	FAM13B	0.00129063	0.0435097
ENSMUSG00000026424	12054.3	-0.12916	0.0346437	GPR37L1	2.99057e-05	0.00125287		ENSMUSG00000037885	917.917	-0.215514	0.0894501	STK35	0.00127027	0.0435097
ENSMUSG00000040669	2037.9	-0.208803	0.0587359	PHC1	2.98463e-05	0.00125287		ENSMUSG00000038370	2837.4	0.177953	0.068164	PCP4L1	0.00125678	0.0435097
ENSMUSG00000027411	1758.85	0.196843	0.0552754	VPS16	3.04261e-05	0.00126842		ENSMUSG00000046152	388.334	-0.230964	0.0990752	FUT10	0.00126108	0.0435097
ENSMUSG00000029056	988.014	0.19753	0.0553875	PANK4	3.04654e-05	0.00126842		ENSMUSG00000062190	2005.22	-0.135338	0.0506681	LANCL2	0.00129217	0.0435097
ENSMUSG00000033981	21160.9	0.118431	0.0316827	GRIA2	3.26297e-05	0.00135433		ENSMUSG00000049470	4932.71	-0.249852	0.112662	AFF4	0.00130021	0.0436455
ENSMUSG00000064363	315507	-0.360421	0.105958	MT-ND4	3.30237e-05	0.00136647		ENSMUSG00000027953	705.813	0.177734	0.0710701	SLC50A1	0.00131529	0.0440155
ENSMUSG00000059291	13234.7	-0.125679	0.0341702	RPL11	3.32529e-05	0.00137173		ENSMUSG00000026657	1567.9	-0.271558	0.124316	FRMD4A	0.00132596	0.0442366
ENSMUSG00000026764	38046.8	-0.195185	0.0551904	KIF5C	3.52868e-05	0.00145118		ENSMUSG00002076083	1097.72	0.188295	0.0757496	#N/A	0.00133544	0.0444168
ENSMUSG00000053398	5157.75	-0.156137	0.043687	PHGDH	3.60341e-05	0.0014774		ENSMUSG00000024947	2019.46	0.205324	0.0870829	MEN1	0.00134377	0.0445575
ENSMUSG00000045128	14060	-0.108165	0.0289754	RPL18A	3.64235e-05	0.00148883		ENSMUSG00000020873	1461.26	0.171704	0.0685403	SLC35B1	0.00135091	0.0446581
ENSMUSG00000041378	2130.05	0.353187	0.104508	CLDN5	3.6857e-05	0.00150198		ENSMUSG00000024797	2615.57	0.265858	0.121944	VPS51	0.00137804	0.0453171
ENSMUSG00000003345	10283.3	-0.128282	0.0350319	CSNK1G2	3.72652e-05	0.00151403		ENSMUSG00000061244	2006.51	-0.217981	0.0941953	EXOC5	0.00138751	0.0453171
ENSMUSG00000034209	2303.34	0.343332	0.102563	RASL10A	3.78254e-05	0.00153216		ENSMUSG00000067367	520.198	0.278324	0.126305	LYAR	0.00138423	0.0453171
ENSMUSG00000028820	4212.22	0.178044	0.0505684	SFPQ	3.84014e-05	0.00155082		ENSMUSG00000087370	2100.42	-0.207529	0.0924286	TMEM170B	0.00138688	0.0453171
ENSMUSG00000022112	2553.29	-0.20716	0.0597769	GPC5	3.90902e-05	0.00157391		ENSMUSG00000027408	316.421	0.363392	0.180681	CPXM1	0.00140499	0.0457505
ENSMUSG00000024812	1752.37	-0.163022	0.0458422	TJP2	3.98467e-05	0.00159958		ENSMUSG00000007888	952.878	0.217516	0.0944676	CRLF1	0.00142607	0.0461493
ENSMUSG00000026883	6125.79	-0.204943	0.0587393	DAB2IP	4.05141e-05	0.00162153		ENSMUSG00000026083	6017.87	0.35215	0.168258	EIF5B	0.00143421	0.0461493
ENSMUSG00000047013	6237.75	-0.12576	0.0345079	FBXO41	4.14896e-05	0.00165564		ENSMUSG00000032536	8633.57	-0.220232	0.0952769	TRAK1	0.00142791	0.0461493
ENSMUSG00000025978	2115.17	-0.21359	0.0625653	RFTN2	4.44373e-05	0.00176803		ENSMUSG00000034300	2516.04	-0.177366	0.0722159	FAM53C	0.00143138	0.0461493
ENSMUSG00000027582	1713.12	0.267005	0.0797744	ZGPAT	4.50414e-05	0.00178678		ENSMUSG00000029840	9606.72	-0.195666	0.082624	MTPN	0.00144317	0.0463006
ENSMUSG00000022272	2779.75	-0.226131	0.0671102	MYO10	4.55452e-05	0.00180145		ENSMUSG00000042750	10567.7	0.188793	0.0778311	BEX1	0.00146071	0.0467256
ENSMUSG00000037139	120.809	-0.40041	0.123018	MYOM3	4.69076e-05	0.00184989		ENSMUSG00000033411	596.615	-0.321158	0.162865	CTDSPL2	0.00147852	0.0468437
ENSMUSG00000015656	68473	0.188257	0.0551116	HSPA8	4.70776e-05	0.00185117		ENSMUSG00000033417	2127.71	-0.247697	0.116741	CACUL1	0.00148163	0.0468437
ENSMUSG00000002949	1591.81	0.221851	0.0650149	TIMM44	4.75731e-05	0.0018652		ENSMUSG00000048330	2320.2	-0.20143	0.0850279	RIC3	0.00147558	0.0468437
ENSMUSG00000030357	5242.83	0.180206	0.0520846	FKBP4	4.79287e-05	0.00187368		ENSMUSG00000056895	957.679	0.190482	0.0796133	#N/A	0.00147886	0.0468437
ENSMUSG00000029524	292.292	0.290406	0.0873519	SIRT4	4.81991e-05	0.00187879		ENSMUSG00000037531	630.211	0.205695	0.0872332	MRPL47	0.00148797	0.0469078
ENSMUSG00000026827	6938.95	-0.13604	0.0380522	GPD2	4.93464e-05	0.00191795		ENSMUSG00000022656	1099.36	-0.178326	0.0732672	NECTIN3	0.00149836	0.0470988
ENSMUSG00000019432	4637.18	0.125716	0.0350171	DDX39B	4.95158e-05	0.00191899		ENSMUSG00000028354	2838.56	-0.177913	0.074705	FMN2	0.00150505	0.0471153
ENSMUSG00000037071	9781.97	-0.26302	0.0791382	#N/A	5.03507e-05	0.00194409		ENSMUSG00000061536	1219.17	-0.205467	0.0861758	SEC22C	0.00150755	0.0471153
ENSMUSG00000060961	7806.92	-0.240887	0.0720099	SLC4A4	5.04526e-05	0.00194409		ENSMUSG00000033184	3455.97	-0.23165	0.107479	TMED7	0.00151584	0.0471178
ENSMUSG00000044576	943.066	-0.222193	0.066132	GAREM2	5.14001e-05	0.00197494		ENSMUSG00000058325	1191.66	-0.227094	0.0988725	DOCK1	0.00151629	0.0471178
ENSMUSG00000030284	2923.12	0.214522	0.0640209	CRELD1	5.17906e-05	0.00198427		ENSMUSG00000048503	457.381	0.22401	0.0990905	#N/A	0.00152096	0.047128
ENSMUSG00000040957	1227.15	-0.265509	0.0798869	CABLES1	5.19543e-05	0.00198489		ENSMUSG00000043843	946.569	0.253053	0.111999	TMEM145	0.00152618	0.0471554
ENSMUSG00000024137	751.935	0.235605	0.070023	E4F1	5.25512e-05	0.00200201		ENSMUSG00000021796	1659.19	-0.271528	0.125281	BMPR1A	0.00154738	0.047675
ENSMUSG00000051427	1029.19	-0.178205	0.0521418	CCDC157	5.28156e-05	0.0020027		ENSMUSG00000035226	2932.43	-0.253768	0.113086	RIMS4	0.00155231	0.0476918
ENSMUSG00000062444	6066.11	0.162629	0.0470914	AP3B2	5.28673e-05	0.0020027		ENSMUSG00000019820	1568.7	-0.236449	0.105243	UTRN	0.00160799	0.0478412
ENSMUSG00000059713	1521.34	-0.206963	0.0601151	RCAN3	5.31455e-05	0.00200758		ENSMUSG00000024068	1640.19	-0.147265	0.0598399	SPAST	0.00160988	0.0478412
ENSMUSG00000010097	1708.68	0.194771	0.0574747	NXF1	5.37008e-05	0.00202288		ENSMUSG00000025931	6264.41	-0.310307	0.149882	PAQR8	0.00162755	0.0478412
ENSMUSG00000093910	362.617	-0.270034	0.0817166	ZNF853	5.48353e-05	0.00205985		ENSMUSG00000027834	6686.41	-0.182596	0.0742824	SERPINI1	0.00157056	0.0478412
ENSMUSG00000033105	1272.4	-0.385275	0.119457	LSS	5.51026e-05	0.00206412		ENSMUSG00000031166	9330.5	-0.264539	0.124938	WDR13	0.00160426	0.0478412
ENSMUSG00000033577	6528.77	-0.224359	0.0668902	MYO6	5.57965e-05	0.00208431		ENSMUSG00000032328	11608.8	-0.177512	0.077978	TMEM30A	0.00156779	0.0478412
ENSMUSG00000000811	190.582	-0.304167	0.0935899	TXNRD3	5.71296e-05	0.0021282		ENSMUSG00000036572	1050.94	0.300232	0.142939	UPF3B	0.00160814	0.0478412
ENSMUSG00000027722	373.17	0.431684	0.138687	SPATA5	5.7467e-05	0.00213485		ENSMUSG00000036779	1255.25	-0.159512	0.0681365	TENT4B	0.00162637	0.0478412
ENSMUSG00000004865	1625.83	0.225896	0.0680161	SRPK1	5.83218e-05	0.00216064		ENSMUSG00000038121	1199.89	-0.184347	0.0778946	FAM210A	0.00161748	0.0478412
ENSMUSG00000030030	1535.55	-0.188812	0.0559715	C2orf81	5.86806e-05	0.00216202		ENSMUSG00000038860	1094.76	-0.270886	0.123567	GARNL3	0.00162306	0.0478412
ENSMUSG00000073434	468.07	0.269601	0.0823056	WDR90	5.85501e-05	0.00216202		ENSMUSG00000038884	1895.64	0.193113	0.0810517	#N/A	0.00159973	0.0478412
ENSMUSG00000034573	858.982	-0.195088	0.0580432	PTPN13	5.89607e-05	0.0021664		ENSMUSG00000041638	2741.3	0.22605	0.0989173	#N/A	0.00157858	0.0478412
ENSMUSG00000026112	3799.96	-0.151057	0.0438061	COA5	6.03491e-05	0.00220537		ENSMUSG00000041670	6686.05	-0.322695	0.143905	RIMS1	0.00160878	0.0478412
ENSMUSG00000029007	721.716	-0.211545	0.0630713	AGTRAP	6.03025e-05	0.00220537		ENSMUSG00000044835	1132.36	-0.252244	0.119705	ANKRD45	0.00157368	0.0478412
ENSMUSG00000026003	1880.97	-0.180804	0.0534252	ACADL	6.07382e-05	0.00221357		ENSMUSG00000063765	705.818	0.217937	0.094935	CHADL	0.00158386	0.0478412
ENSMUSG00000033420	803.123	-0.237788	0.0722467	ANTXR1	6.35196e-05	0.00230868		ENSMUSG00000066415	1964.18	-0.173177	0.0716044	MSL2	0.00162249	0.0478412
ENSMUSG00000022098	1572.02	0.297797	0.0924622	BMP1	6.40509e-05	0.00232171		ENSMUSG00000027134	2647.67	0.259359	0.117408	LPCAT4	0.00164285	0.0479588
ENSMUSG00000029359	2136.11	0.200476	0.0601376	TESC	6.536e-05	0.0023628		ENSMUSG00000030861	2088.2	-0.248169	0.116266	ACADSB	0.00163701	0.0479588
ENSMUSG00000020532	3371.63	-0.170767	0.050174	ACACA	6.56905e-05	0.00236838		ENSMUSG00000043671	1731.47	-0.150033	0.0592783	DPY19L3	0.00164478	0.0479588
ENSMUSG00000022864	687.034	-0.262131	0.0811166	C21orf91	6.59942e-05	0.00237297		ENSMUSG00000022698	2753	-0.154873	0.0625411	NAA50	0.00167028	0.048572
ENSMUSG00000026028	9388.39	-0.240468	0.0730799	TRAK2	6.73591e-05	0.00241559		ENSMUSG00000020859	8966.53	-0.223319	0.102538	SPAG9	0.0016827	0.0488028
ENSMUSG00000020422	4798.81	-0.271266	0.0838528	TNS3	6.8526e-05	0.0024509		ENSMUSG00000036087	705.836	-0.237026	0.111052	SLAIN2	0.00170721	0.0492073
ENSMUSG00000025137	2962.22	0.181631	0.0541649	PCYT2	6.88728e-05	0.00245677		ENSMUSG00000042249	2971.97	-0.232928	0.106465	GRK3	0.00171022	0.0492073
ENSMUSG00000059674	446.249	0.342834	0.107797	CDH24	6.92124e-05	0.00246235		ENSMUSG00000094910	7656.58	-0.224179	0.0993176	C14orf132	0.00170597	0.0492073
ENSMUSG00000040848	2028.98	-0.218304	0.0660676	SFT2D2	6.97967e-05	0.00247659		ENSMUSG00000030469	477.862	-0.299517	0.148987	#N/A	0.00172831	0.0492757
ENSMUSG00000022476	2196.66	-0.16239	0.0479291	POLR3H	7.06797e-05	0.00249902		ENSMUSG00000033624	542.146	-0.375501	0.190848	PDPR	0.00172302	0.0492757
ENSMUSG00000028059	4979.27	0.177051	0.0530181	ARHGEF2	7.08005e-05	0.00249902		ENSMUSG00000038425	357.63	0.246101	0.114679	POLI	0.00172261	0.0492757
ENSMUSG00000021327	905.14	0.192537	0.0584075	ZKSCAN4	7.18048e-05	0.00251322		ENSMUSG00000041771	571.773	-0.242007	0.113894	SLC24A4	0.00173072	0.0492757
ENSMUSG00000027239	921.813	-0.258847	0.0798036	MDK	7.19505e-05	0.00251322		ENSMUSG00000001211	9124.98	-0.188651	0.0822805	AGPAT3	0.00175682	0.0493874
ENSMUSG00000030255	883.984	-0.311801	0.0977887	SSPN	7.15962e-05	0.00251322		ENSMUSG00000002059	683.313	0.228174	0.100141	RAB34	0.00176924	0.0493874
ENSMUSG00000032667	2588.46	-0.186976	0.0560808	PON2	7.14052e-05	0.00251322		ENSMUSG00000005615	1242.44	-0.273043	0.134507	PCYT1A	0.00179231	0.0493874
ENSMUSG00000037885	1218.48	-0.164837	0.0489299	STK35	7.26494e-05	0.00253106		ENSMUSG00000006005	2875.9	0.318908	0.15219	TPR	0.00174108	0.0493874
ENSMUSG00000064341	288272	-0.311489	0.0975882	MT-ND1	7.30345e-05	0.0025379		ENSMUSG00000006134	1540.96	-0.149557	0.0596639	CRKL	0.00174387	0.0493874
ENSMUSG00000010110	1443.56	0.18433	0.0552876	STX5	7.34932e-05	0.00254144		ENSMUSG00000020532	2555.54	-0.209569	0.094297	ACACA	0.00176162	0.0493874
ENSMUSG00000060373	8156.83	0.153998	0.0454112	HNRNPCL1	7.35142e-05	0.00254144		ENSMUSG00000022100	2523.5	-0.143135	0.05719	XPO7	0.00179368	0.0493874
ENSMUSG00000031596	1513.88	-0.215384	0.0659537	SLC7A2	7.44521e-05	0.00256139		ENSMUSG00000023328	1852.6	0.248456	0.113298	ACHE	0.00178861	0.0493874
ENSMUSG00000068101	129.605	-0.3674	0.117963	CENPM	7.44724e-05	0.00256139		ENSMUSG00000027177	2195.88	-0.252399	0.12702	HIPK3	0.00178424	0.0493874
ENSMUSG00000064351	988406	-0.315601	0.0990453	MT-CO1	7.47717e-05	0.00256513		ENSMUSG00000027439	1211.71	-0.195227	0.084919	GZF1	0.00175074	0.0493874
ENSMUSG00000022185	4246.62	0.178905	0.0528676	ACIN1	7.55051e-05	0.0025837		ENSMUSG00000038025	1963.61	-0.179912	0.0753432	PHF2	0.00178828	0.0493874
ENSMUSG00000005615	1676.1	-0.195099	0.0591333	PCYT1A	7.66153e-05	0.00261503		ENSMUSG00000038545	1200.89	0.290317	0.136042	CUL7	0.00177312	0.0493874
ENSMUSG00000066842	137.57	0.869887	0.298165	HMCN1	7.68352e-05	0.0026159		ENSMUSG00000044340	3602.23	-0.160877	0.0686673	PHLPP1	0.00177168	0.0493874
ENSMUSG00000035284	2756.68	0.205281	0.0632163	VPS13C	7.78287e-05	0.00264303		ENSMUSG00000025860	2276.36	-0.253663	0.119865	XIAP	0.0018045	0.0494223
ENSMUSG00000006676	4658.81	0.186661	0.0558494	USP19	7.83169e-05	0.00264936		ENSMUSG00000036062	5775.09	-0.148677	0.0593926	PHF24	0.00180237	0.0494223
ENSMUSG00000039262	25907.8	-0.225649	0.070302	PRRC2B	7.84092e-05	0.00264936		ENSMUSG00000061517	706.266	-0.303537	0.149499	SOX21	0.00180858	0.0494223
ENSMUSG00000003279	27719	-0.139914	0.0410896	#N/A	7.88365e-05	0.00265635		ENSMUSG00000021773	630.915	0.267682	0.125608	COMTD1	0.0018293	0.0497386
ENSMUSG00000017009	4627.84	-0.231906	0.0717794	SDC4	7.90111e-05	0.00265635		ENSMUSG00000026764	27850.4	-0.301617	0.156584	KIF5C	0.00182657	0.0497386
ENSMUSG00000029701	1264.69	0.260356	0.0814025	RBM28	8.03082e-05	0.00268653
ENSMUSG00000032281	8812.73	-0.162162	0.0482603	ACSBG1	8.02948e-05	0.00268653
ENSMUSG00000022240	10338.4	-0.190879	0.0582599	CTNND2	8.16583e-05	0.00272492
ENSMUSG00000033488	490.878	-0.245884	0.0767188	#N/A	8.34792e-05	0.00277878
ENSMUSG00000074896	412.497	-0.514937	0.169211	IFIT3	8.46282e-05	0.00281007
ENSMUSG00000002459	913.797	-0.213476	0.0660097	RGS20	8.51133e-05	0.00281922
ENSMUSG00000025318	17949.3	-0.13985	0.0414796	JPH3	8.90351e-05	0.00294188
ENSMUSG00000020864	7089.34	-0.144331	0.0427159	ANKRD40	9.05039e-05	0.0029772
ENSMUSG00000064329	3027.12	0.124615	0.0361923	SCN1A	9.0547e-05	0.0029772
ENSMUSG00000002602	2740.58	-0.216426	0.0680068	AXL	9.18197e-05	0.00301169
ENSMUSG00000026123	10616	-0.120995	0.0351999	PLEKHB2	9.3037e-05	0.00304419
ENSMUSG00000030134	13097.5	-0.112878	0.0325346	RASGEF1A	9.3824e-05	0.00306249
ENSMUSG00000024978	3213	-0.193235	0.0600007	GPAM	9.43099e-05	0.0030709
ENSMUSG00000060371	9837.22	-0.176409	0.0539329	CALN1	9.45807e-05	0.00307227
ENSMUSG00000027452	1870.04	-0.22158	0.06994	ACSS1	9.56396e-05	0.00309918
ENSMUSG00000035936	4406.72	-0.186032	0.0572041	ALDH5A1	9.76343e-05	0.00315622
ENSMUSG00000004508	994.572	-0.21978	0.0696319	GAB2	9.82823e-05	0.00316955
ENSMUSG00000008035	6633.4	-0.162494	0.0493257	MID1IP1	9.95513e-05	0.00318754
ENSMUSG00000024271	2671.81	0.117852	0.0343281	ELP2	9.91458e-05	0.00318754
ENSMUSG00000090137	5903.66	-0.119017	0.0346052	#N/A	9.9499e-05	0.00318754
ENSMUSG00000021796	2329.95	-0.144467	0.0433764	BMPR1A	0.000100436	0.00320064
ENSMUSG00000103088	1138.1	-0.201086	0.0626723	PCDHGB6	0.000100205	0.00320064
ENSMUSG00000020361	8315.13	0.130035	0.0384096	HSPA4	0.000101262	0.00321932
ENSMUSG00000026932	8236.32	-0.199082	0.0633286	NACC2	0.000102222	0.00324218
ENSMUSG00000013275	3488.97	-0.115225	0.0333892	SLC41A1	0.000103322	0.00326936
ENSMUSG00000015165	7918.14	0.122985	0.0360531	#N/A	0.000106025	0.00334702
ENSMUSG00000021901	7254.82	-0.0804809	0.0224936	BAP1	0.000106462	0.00335293
ENSMUSG00000068748	7876.23	-0.229335	0.0736383	PTPRZ1	0.000108171	0.00339879
ENSMUSG00000032580	3143.83	0.18885	0.0588908	RBM5	0.000111487	0.00349481
ENSMUSG00000004902	3349.02	-0.171111	0.0527864	SLC25A18	0.00011318	0.00353962
ENSMUSG00000023495	6928.34	-0.125105	0.0374538	PCBP4	0.000115035	0.0035893
ENSMUSG00000026667	10164.7	-0.1481	0.0448406	UHMK1	0.000115568	0.0035976
ENSMUSG00000030513	1501.88	-0.198832	0.0628889	PCSK6	0.000119706	0.0037178
ENSMUSG00000038740	5857.95	-0.179509	0.0571044	MVB12B	0.000120645	0.00372974
ENSMUSG00000060036	34257.1	-0.145536	0.0426806	RPL3	0.00012037	0.00372974
ENSMUSG00000007039	628.937	-0.201852	0.0644434	DDAH2	0.000122064	0.00376494
ENSMUSG00000062209	1609.57	-0.176767	0.0556864	ERBB4	0.000122581	0.00377223
ENSMUSG00000006418	2536.34	-0.117582	0.0351566	RNF114	0.000122933	0.00377443
ENSMUSG00000022456	27080.2	-0.129787	0.0391323	#N/A	0.000123642	0.00378755
ENSMUSG00000022769	742.543	0.268438	0.0881392	SDF2L1	0.000124812	0.00380732
ENSMUSG00000040136	1030.54	0.279314	0.092248	ABCC8	0.000124853	0.00380732
ENSMUSG00000029313	731.605	-0.198429	0.0631255	AFF1	0.000126216	0.00384015
ENSMUSG00000009090	7293.69	-0.134876	0.0414731	AP1B1	0.000127824	0.00386003
ENSMUSG00000015501	10386.6	-0.15412	0.0450631	HIVEP2	0.000128054	0.00386003
ENSMUSG00000021238	3416.8	-0.212827	0.067896	ALDH6A1	0.000128304	0.00386003
ENSMUSG00000023051	666.822	0.192318	0.0610899	#N/A	0.000127448	0.00386003
ENSMUSG00000039976	3755.39	-0.202962	0.0652602	TBC1D16	0.000128021	0.00386003
ENSMUSG00000093674	23374.1	-0.126659	0.0379395	#N/A	0.000129213	0.00387869
ENSMUSG00000022253	2574.3	-0.22193	0.0718019	NADK2	0.000130219	0.00389151
ENSMUSG00000032340	3524.37	-0.139303	0.0426523	NEO1	0.000129974	0.00389151
ENSMUSG00000030701	21627.3	-0.232302	0.070132	PLEKHB1	0.000131491	0.00392082
ENSMUSG00000074129	34420.7	-0.19495	0.0623416	#N/A	0.000134277	0.00399503
ENSMUSG00000109179	167.379	0.40221	0.136393	#N/A	0.000135206	0.00401379
ENSMUSG00000020740	1967.07	0.300504	0.100069	GGA3	0.000136646	0.00404761
ENSMUSG00000024384	959.084	0.166267	0.0524079	IWS1	0.000139729	0.00412983
ENSMUSG00000026354	1161.13	0.331618	0.114273	LCT	0.000141725	0.00415132
ENSMUSG00000028749	124.746	0.465795	0.161029	PLA2G2F	0.000140838	0.00415132
ENSMUSG00000031342	40075	-0.19349	0.0623644	GPM6B	0.000141708	0.00415132
ENSMUSG00000031959	1171.15	0.139262	0.0428959	WDR59	0.000141776	0.00415132
ENSMUSG00000057880	11324.8	-0.190552	0.0611573	ABAT	0.000141999	0.00415132
ENSMUSG00000042700	17432.2	-0.153835	0.0480999	SIPA1L1	0.000142322	0.00415174
ENSMUSG00000024843	1861	0.16592	0.0530983	CHKA	0.000145715	0.0042415
ENSMUSG00000039194	1206.65	-0.212578	0.0697422	RLBP1	0.000148172	0.00430371
ENSMUSG00000026991	15983.4	-0.151964	0.0475374	PKP4	0.000148742	0.00431094
ENSMUSG00000032624	1169.99	0.131116	0.0400816	EML4	0.000149657	0.00432814
ENSMUSG00000025050	371.54	0.264251	0.088824	PCGF6	0.000152474	0.00440015
ENSMUSG00000018750	8156.09	-0.192017	0.0618237	ZBTB4	0.000154306	0.00444348
ENSMUSG00000029781	2479.23	-0.189674	0.0620902	FKBP9	0.00015809	0.0045272
ENSMUSG00000036819	1141.61	-0.152625	0.0481243	JMJD4	0.000157783	0.0045272
ENSMUSG00000053286	855.178	0.185412	0.0597997	TRMT1L	0.000158223	0.0045272
ENSMUSG00000013997	1267	0.146895	0.0459648	NIT1	0.000160777	0.00459051
ENSMUSG00000021037	5203	0.158084	0.0495305	AHSA1	0.000161537	0.00460244
ENSMUSG00000032399	22276.9	-0.1086	0.0327181	#N/A	0.000165927	0.00471751
ENSMUSG00000021364	665.915	-0.219172	0.0724657	ELOVL2	0.00016758	0.00473448
ENSMUSG00000029231	2130.91	-0.170123	0.0548095	PDGFRA	0.000166906	0.00473448
ENSMUSG00000050751	8088.66	0.145727	0.0459595	PGBD5	0.000167344	0.00473448
ENSMUSG00000041653	77.6253	0.506304	0.180462	PNPLA3	0.000170472	0.00480609
ENSMUSG00000064370	385911	-0.314931	0.107898	MT-CYB	0.000171698	0.00483052
ENSMUSG00000035711	150.825	0.431534	0.150887	DOK3	0.000174134	0.00488884
ENSMUSG00000038517	4737.61	-0.164221	0.0526661	TBKBP1	0.000174999	0.00490288
ENSMUSG00000038884	1861.51	0.19207	0.0633054	#N/A	0.000184225	0.00515065
ENSMUSG00000026509	3664.53	-0.160679	0.0517074	CAPN2	0.000185172	0.00516637
ENSMUSG00000082229	3710.97	0.140666	0.0447765	NAP1L2	0.000192234	0.00535231
ENSMUSG00000026020	1632.09	0.189634	0.0628889	NOP58	0.000193621	0.00537978
ENSMUSG00000067786	20172	-0.183335	0.0622639	#N/A	0.00019585	0.0054305
ENSMUSG00000021589	1053.26	-0.182089	0.0601854	RHOBTB3	0.000198768	0.00549856
ENSMUSG00000057649	2936.69	0.169247	0.0556409	BRD9	0.000199122	0.00549856
ENSMUSG00000026510	1676.4	-0.193157	0.0643199	TP53BP2	0.000200307	0.00550865
ENSMUSG00000032557	1822.23	0.107585	0.0327036	UBA5	0.000200262	0.00550865
ENSMUSG00000066357	7609.95	-0.2132	0.0735758	WDR6	0.000204061	0.00560043
ENSMUSG00000063457	18329.6	-0.13182	0.0412848	RPS15	0.000206173	0.00564687
ENSMUSG00000037259	6874.76	-0.148158	0.0476563	DZANK1	0.000208662	0.00570343
ENSMUSG00000041354	1225.03	0.316338	0.113727	RGL2	0.000209922	0.00572327
ENSMUSG00000047992	417.529	-0.193416	0.0646803	#N/A	0.000210239	0.00572327
ENSMUSG00000030088	3471.63	-0.206496	0.0694672	ALDH1L1	0.000210806	0.00572712
ENSMUSG00000052949	14876.7	-0.115651	0.0361989	RNF157	0.000212033	0.00574883
ENSMUSG00000040557	257.044	-0.287248	0.101826	METTL27	0.000213422	0.00577322
ENSMUSG00000056749	394.879	0.336623	0.119124	NFIL3	0.000213791	0.00577322
ENSMUSG00000032393	6624.97	-0.153475	0.0497119	DPP8	0.000216975	0.00584744
ENSMUSG00000047675	14559.4	-0.1182	0.0367315	#N/A	0.000218465	0.00587585
ENSMUSG00000039652	2170.12	-0.163244	0.0536427	CPEB3	0.000221489	0.00594527
ENSMUSG00000031875	341.695	-0.245093	0.0848507	CMTM3	0.000227886	0.00609267
ENSMUSG00000063511	6978.81	0.232363	0.0804382	SNRNP70	0.00022778	0.00609267
ENSMUSG00000025138	1185.13	0.240263	0.084455	SIRT7	0.000234496	0.00625696
ENSMUSG00000022091	1324.81	-0.16707	0.0553157	SORBS3	0.00023629	0.00628009
ENSMUSG00000023010	18392.4	-0.0999433	0.0306153	TMBIM6	0.000236297	0.00628009
ENSMUSG00000027889	2536.71	0.1974	0.0675112	AMPD2	0.000243474	0.00645805
ENSMUSG00000041608	259.762	0.235751	0.082244	ENTPD3	0.000244101	0.00646195
ENSMUSG00000037463	464.457	0.255211	0.0904662	#N/A	0.000246984	0.00652543
ENSMUSG00000029819	1661.85	0.138996	0.045063	NPY	0.000248358	0.00654886
ENSMUSG00000034771	492.962	0.356777	0.134496	TLE2	0.000250386	0.00657984
ENSMUSG00000064357	237285	-0.316022	0.11331	MT-ATP6	0.000250512	0.00657984
ENSMUSG00000019763	693.364	0.228526	0.0803739	RMND1	0.000251074	0.00658177
ENSMUSG00000019577	573.382	-0.258041	0.0925914	PDK4	0.000253844	0.00664142
ENSMUSG00000042724	1049.05	-0.213745	0.0741152	MAP3K9	0.000254456	0.00664451
ENSMUSG00000068874	558.37	-0.229047	0.0808027	SELENBP1	0.000256846	0.00668098
ENSMUSG00000089832	331.483	0.325376	0.119096	SHKBP1	0.000256494	0.00668098
ENSMUSG00000042978	5271.68	-0.143055	0.0464178	SBK1	0.000257716	0.00669067
ENSMUSG00000020170	2458.63	-0.177269	0.060247	FRS2	0.000262837	0.00679736
ENSMUSG00000050390	764.631	-0.212578	0.0736412	KIAA1522	0.000262514	0.00679736
ENSMUSG00000027359	169.935	0.306459	0.112067	SLC27A2	0.000267422	0.00690266
ENSMUSG00000048572	172.02	-0.304957	0.111561	TMEM252	0.000269116	0.0069331
ENSMUSG00000076441	1744.77	-0.131152	0.0425375	ASS1	0.000269936	0.00694093
ENSMUSG00000035403	385.481	-0.193339	0.0658887	CRB2	0.000270543	0.00694325
ENSMUSG00000033066	5325.23	-0.151612	0.0503635	GAS7	0.000272246	0.00697364
ENSMUSG00000032194	871.306	-0.191655	0.0660189	KANK2	0.000274474	0.00701734
ENSMUSG00000010554	1200.2	0.17398	0.0589004	METTL16	0.000280051	0.00714635
ENSMUSG00000000416	3993.68	0.171659	0.0576858	CTTNBP2	0.000284101	0.00722228
ENSMUSG00000057858	820.936	-0.179189	0.0617527	FAM204A	0.000284076	0.00722228
ENSMUSG00000027248	8103.26	0.155104	0.051854	PDIA3	0.000285693	0.00724905
ENSMUSG00000033209	1050.95	-0.195087	0.068555	TTC28	0.000286407	0.00725348
ENSMUSG00000035226	3583.86	-0.157368	0.052994	RIMS4	0.000289743	0.00732419
ENSMUSG00000032531	1055.92	-0.202889	0.0712515	AMOTL2	0.000290673	0.00733391
ENSMUSG00000061759	703.692	0.181426	0.0627221	ARMT1	0.000292203	0.0073587
ENSMUSG00000015143	2436.98	0.206362	0.0735584	ACTN1	0.000294391	0.00739995
ENSMUSG00000024560	1786.28	0.148671	0.0505825	CXXC1	0.000300563	0.00752695
ENSMUSG00000032128	368.217	0.702383	0.272621	ROBO3	0.000300237	0.00752695
ENSMUSG00000022054	7950.33	0.21659	0.0771278	#N/A	0.000308505	0.00771149
ENSMUSG00000021177	572.3	0.22335	0.0800393	TDP1	0.000310544	0.00774806
ENSMUSG00000021709	3914.97	-0.239915	0.086664	ERBIN	0.000316438	0.00788047
ENSMUSG00000021375	1653.85	-0.226285	0.0810387	KIF13A	0.000317307	0.0078875
ENSMUSG00000058325	1752.61	-0.173532	0.0587474	DOCK1	0.000322573	0.00800361
ENSMUSG00000060275	295.465	0.34568	0.129698	NRG2	0.000329251	0.00815426
ENSMUSG00000021495	1935.04	0.279435	0.104279	FAM193B	0.000332081	0.00816422
ENSMUSG00000045994	9377.17	-0.0979183	0.0307956	B3GAT1	0.000332043	0.00816422
ENSMUSG00000055817	3231.15	-0.126404	0.0414514	MTA3	0.000330744	0.00816422
ENSMUSG00000075000	829.946	0.158946	0.054412	NRBF2	0.000331338	0.00816422
ENSMUSG00000034022	2113.75	0.222958	0.0810888	CPSF1	0.000338584	0.00830889
ENSMUSG00000036402	3254.21	-0.181461	0.0637149	GNG12	0.000348056	0.00852579
ENSMUSG00000029638	886.503	-0.16968	0.0593556	GLCCI1	0.000350022	0.00855834
ENSMUSG00000025931	9033.28	-0.168523	0.0585618	PAQR8	0.000351853	0.00858752
ENSMUSG00000028927	2236.59	-0.205242	0.0749109	PADI2	0.000354388	0.00863371
ENSMUSG00000051497	1271.15	-0.250465	0.0925653	KCNJ16	0.000363951	0.00884096
ENSMUSG00000056666	771.985	-0.193618	0.069386	RETSAT	0.00036421	0.00884096
ENSMUSG00000018830	340.145	-0.27465	0.102235	MYH11	0.000364951	0.00884298
ENSMUSG00000037509	13782.3	-0.113795	0.0371365	#N/A	0.000365809	0.00884783
ENSMUSG00000040964	2569.53	-0.168507	0.0592846	ARHGEF10L	0.000367876	0.00888186
ENSMUSG00000016921	2952.45	0.177592	0.0628313	SRSF6	0.000370864	0.00890388
ENSMUSG00000020135	7476.8	-0.146447	0.0488329	APC2	0.000370163	0.00890388
ENSMUSG00000023886	1050.77	0.248663	0.0927315	SMOC2	0.000371437	0.00890388
ENSMUSG00000046312	2009.1	-0.17192	0.0601462	#N/A	0.000370217	0.00890388
ENSMUSG00000015305	5374.63	-0.190969	0.0682595	SASH1	0.000373798	0.00894454
ENSMUSG00000024219	1608.26	-0.197534	0.0706381	ANKS1A	0.000376569	0.0089789
ENSMUSG00000087385	377.609	-0.228808	0.0845338	FRG2B	0.000376245	0.0089789
ENSMUSG00000038375	9068.24	-0.172286	0.0603925	TP53INP2	0.000379091	0.00902303
ENSMUSG00000043154	1651.73	-0.173888	0.0614575	PPP2R3A	0.000381562	0.0090658
ENSMUSG00000032224	7887.56	-0.130818	0.0442204	FAM81A	0.000383335	0.00909187
ENSMUSG00000042444	2846.67	-0.152347	0.0524948	MINDY2	0.000389222	0.00921524
ENSMUSG00000025911	970.979	-0.255461	0.095326	ADHFE1	0.000392117	0.00926746
ENSMUSG00000028289	4452.88	0.178364	0.0647819	EPHA7	0.000396764	0.00936085
ENSMUSG00000051335	6445.6	-0.127839	0.0433235	GFOD1	0.000404876	0.0095355
ENSMUSG00000041037	4498.74	-0.114114	0.0375178	IRGQ	0.000409777	0.00963406
ENSMUSG00000020290	1880.38	0.153476	0.0539997	XPO1	0.000412586	0.00967836
ENSMUSG00000071711	1322.33	-0.138734	0.0477883	MPST	0.000413101	0.00967836
ENSMUSG00000029752	2983.84	0.153029	0.0526435	ASNS	0.000417143	0.00973912
ENSMUSG00000038437	9984.32	-0.188181	0.0683603	MLLT6	0.000416783	0.00973912
ENSMUSG00000015599	9632.26	-0.139593	0.0475945	TTBK1	0.000419	0.00975344
ENSMUSG00000027933	2530.34	0.133292	0.0453629	INTS3	0.000419207	0.00975344
ENSMUSG00000023055	3239.49	0.109232	0.0358864	#N/A	0.000421687	0.00979421
ENSMUSG00000042729	1138.02	0.13032	0.0438901	WDR74	0.000422558	0.00979752
ENSMUSG00000038274	13066.6	-0.117036	0.0396842	FAU	0.000423561	0.00980386
ENSMUSG00000001052	1654.41	0.122756	0.0410927	SEC24B	0.000427199	0.0098711
ENSMUSG00000028988	2352.61	-0.143483	0.0495669	CTNNBIP1	0.000431657	0.00993521
ENSMUSG00000048424	461.284	-0.227516	0.0889863	RANBP3L	0.00043219	0.00993521
ENSMUSG00000049281	6431.57	0.154425	0.0546509	SCN3B	0.000432106	0.00993521
ENSMUSG00000036106	412.9	-0.254879	0.0967328	PRR5	0.00043371	0.00993884
ENSMUSG00000047428	709.169	0.237762	0.090334	DLK2	0.000433826	0.00993884
ENSMUSG00000031762	4020.06	-0.278659	0.106576	#N/A	0.000435303	0.00995569
ENSMUSG00000046480	867.568	0.353369	0.136483	SCN4B	0.000436591	0.00996821
ENSMUSG00000012296	623.337	0.298181	0.115332	TJAP1	0.000438794	0.0100015
ENSMUSG00000041697	22396	-0.121964	0.0417128	COX6A1	0.000443267	0.0100864
ENSMUSG00000061322	253.965	-0.273341	0.104682	#N/A	0.000444222	0.010091
ENSMUSG00000043411	2550.47	0.168033	0.0601601	USP48	0.000446854	0.0101337
ENSMUSG00000027253	2811.72	-0.192521	0.0709455	LRP4	0.00044869	0.0101582
ENSMUSG00000031590	757.739	0.155383	0.0548907	#N/A	0.00044964	0.0101626
ENSMUSG00000028034	2579.78	0.115829	0.038582	FUBP1	0.000451708	0.0101922
ENSMUSG00000018661	1680.54	0.184622	0.0671658	COG1	0.000454959	0.0102307
ENSMUSG00000027519	2744.1	-0.138392	0.0476361	RAB22A	0.000455384	0.0102307
ENSMUSG00000031143	863.886	0.20129	0.0744986	CCDC22	0.000456301	0.0102307
ENSMUSG00000043391	2071.72	-0.1359	0.0467439	C3orf70	0.000456457	0.0102307
ENSMUSG00000020333	9619.7	-0.116449	0.0383028	ACSL6	0.000458113	0.0102508
ENSMUSG00000020029	5670.46	-0.113392	0.0375171	NUDT4	0.000462054	0.0103218
ENSMUSG00000022354	7622.92	-0.13327	0.0462373	NDUFB9	0.000463798	0.0103436
ENSMUSG00000022228	1715.45	0.142051	0.0504049	ZSCAN26	0.000465495	0.0103471
ENSMUSG00000043496	3602.27	-0.165502	0.0592378	TRIL	0.000465214	0.0103471
ENSMUSG00000021474	2220.27	-0.124631	0.0427182	SFXN1	0.000473197	0.0104836
ENSMUSG00000066652	65.1427	-0.590929	0.256924	LEFTY1	0.000472653	0.0104836
ENSMUSG00000034902	19412.3	-0.0996095	0.0320808	PIP5K1C	0.000475439	0.010516
ENSMUSG00000028093	427.128	0.228078	0.0880917	ACP6	0.000481515	0.0106208
ENSMUSG00000090129	334.277	-0.265748	0.102646	OR10AD1	0.000481756	0.0106208
ENSMUSG00000029426	5727.89	-0.138591	0.0484733	SCARB2	0.000484318	0.0106488
ENSMUSG00000078851	1859.9	0.173951	0.0638432	#N/A	0.000484612	0.0106488
ENSMUSG00000023755	149.216	0.283816	0.111976	RHEBL1	0.000486439	0.0106541
ENSMUSG00000030584	2128.56	0.169688	0.0613454	DPF1	0.00048637	0.0106541
ENSMUSG00000030801	746.809	0.161286	0.0577715	KAT8	0.000488451	0.0106808
ENSMUSG00000005683	9277.53	-0.105028	0.0341863	#N/A	0.000495357	0.0107792
ENSMUSG00000021143	7076.36	-0.179694	0.0659128	PACS2	0.000495186	0.0107792
ENSMUSG00000054452	23158.3	-0.118127	0.0393077	#N/A	0.000494308	0.0107792
ENSMUSG00000048148	5255.43	-0.222339	0.0843643	NWD1	0.000501057	0.0108856
ENSMUSG00000022206	866.618	-0.223777	0.0859459	NPR3	0.000504456	0.0109418
ENSMUSG00000022552	1151.16	0.205042	0.0779866	SHARPIN	0.000508024	0.0110015
ENSMUSG00000053644	5304.96	-0.160095	0.0573328	ALDH7A1	0.000510556	0.0110385
ENSMUSG00000027502	3349.47	0.115078	0.0387929	RTF2	0.000514439	0.0110691
ENSMUSG00000038025	2570.85	-0.122136	0.0416298	PHF2	0.000514431	0.0110691
ENSMUSG00000064368	66805.5	-0.270731	0.105236	MT-ND6	0.000514436	0.0110691
ENSMUSG00000031523	2593.43	-0.129672	0.0449758	DLC1	0.000521228	0.0111973
ENSMUSG00000042807	1074.36	-0.21867	0.0842199	HECW2	0.000525846	0.0112784
ENSMUSG00000028753	290.601	-0.416392	0.172866	VWA5B1	0.000527452	0.0112949
ENSMUSG00000041670	9274.15	-0.221571	0.0819588	RIMS1	0.000528812	0.011306
ENSMUSG00000021986	4228.6	-0.15544	0.0560877	AMER2	0.000535195	0.0114243
ENSMUSG00000006333	12577.6	-0.105856	0.0355368	RPS9	0.000552514	0.0117753
ENSMUSG00000059851	432.394	0.268005	0.105538	KMT5C	0.000553545	0.0117786
ENSMUSG00000020388	616.094	-0.16696	0.0615712	PDLIM4	0.000556643	0.0118192
ENSMUSG00000067274	14216.1	-0.109609	0.037127	RPLP0	0.000557211	0.0118192
ENSMUSG00000006740	14517.4	-0.191371	0.071236	KIF5B	0.000558135	0.0118201
ENSMUSG00000018509	627.601	0.165703	0.0605557	CENPV	0.000559216	0.0118244
ENSMUSG00000045294	3634.07	-0.185655	0.0699405	INSIG1	0.000560282	0.0118284
ENSMUSG00000060548	2767.41	-0.10828	0.036557	TNFRSF19	0.000563184	0.011871
ENSMUSG00000064345	183197	-0.261667	0.103514	MT-ND2	0.000571173	0.0120206
ENSMUSG00000027737	2202.91	-0.226321	0.0874408	SLC7A11	0.000575139	0.0120851
ENSMUSG00000033880	814.157	-0.146628	0.0526644	LGALS3BP	0.000581708	0.0122041
ENSMUSG00000056692	15032.9	-0.127563	0.0445922	#N/A	0.000584395	0.0122413
ENSMUSG00000072572	114.461	0.536868	0.233037	SLC39A2	0.000587624	0.0122899
ENSMUSG00000003970	15158.3	-0.101819	0.0340472	RPL8	0.000590581	0.0123325
ENSMUSG00000034616	831.938	0.266148	0.108116	SSH3	0.000592299	0.0123492
ENSMUSG00000022562	1788.96	-0.13253	0.0469071	OPLAH	0.000594761	0.0123813
ENSMUSG00000032038	1103.73	-0.156838	0.0581285	ST3GAL4	0.000596258	0.0123933
ENSMUSG00000021270	40461.1	0.162387	0.0596356	#N/A	0.000598562	0.0124029
ENSMUSG00000034320	491.65	-0.262816	0.104836	SLC26A2	0.000598526	0.0124029
ENSMUSG00000027184	7315.52	0.125241	0.0436715	CAPRIN1	0.00060016	0.0124168
ENSMUSG00000027015	248.647	-0.238323	0.0950185	CYBRD1	0.000613786	0.0126792
ENSMUSG00000026471	333.145	-0.224487	0.0882101	MR1	0.000621281	0.0127858
ENSMUSG00000028879	4317.19	0.0952595	0.0316384	STX12	0.000621631	0.0127858
ENSMUSG00000045252	1552.78	-0.128971	0.0455559	ZNF574	0.000621797	0.0127858
ENSMUSG00000028194	4634.86	-0.212254	0.0822776	DDAH1	0.000623674	0.0128048
ENSMUSG00000027710	1873.48	0.171355	0.0639269	ACAD9	0.000629023	0.0128773
ENSMUSG00000033174	12540.3	-0.11249	0.0378429	MGLL	0.00062912	0.0128773
ENSMUSG00000024851	11643.3	-0.143564	0.0519819	PITPNM1	0.000630398	0.0128839
ENSMUSG00000025204	6647.76	-0.102239	0.0342297	NDUFB8	0.000634237	0.0129427
ENSMUSG00000025871	6278.22	-0.102582	0.0345917	KIAA1191	0.000640593	0.0130328
ENSMUSG00000058254	48925.5	-0.109866	0.0376326	TSPAN7	0.000640119	0.0130328
ENSMUSG00000052430	1061.55	-0.222181	0.0869669	BMPR1B	0.000646244	0.0131279
ENSMUSG00000003872	1962.21	0.147726	0.0537175	LIN7B	0.000653074	0.013154
ENSMUSG00000005069	1804.15	0.154582	0.0570219	PEX5	0.000652729	0.013154
ENSMUSG00000012848	9058.06	-0.120486	0.0426689	RPS5	0.000650704	0.013154
ENSMUSG00000014226	2700	0.128231	0.0452718	CACYBP	0.000651243	0.013154
ENSMUSG00000022763	2454.67	0.163866	0.0605913	AIFM3	0.000648768	0.013154
ENSMUSG00000053137	865.333	0.205831	0.0796706	MAPK11	0.000653394	0.013154
ENSMUSG00000079511	234.876	0.262427	0.107531	CCDC142	0.000657772	0.0132223
ENSMUSG00000032582	1242.64	0.193757	0.0742227	RBM6	0.000661297	0.0132445
ENSMUSG00000040482	528.265	0.193641	0.0759482	DXO	0.000659929	0.0132445
ENSMUSG00000069806	9272.52	-0.120655	0.042497	CACNG7	0.000661831	0.0132445
ENSMUSG00000049517	4885.72	-0.155006	0.0568763	RPS23	0.000663216	0.0132525
ENSMUSG00000002825	382.171	0.216307	0.0844833	QTRT1	0.000669816	0.013325
ENSMUSG00000024892	4199.57	-0.109106	0.037513	PC	0.000668428	0.013325
ENSMUSG00000025262	1651.57	-0.146808	0.0539044	FAM120C	0.000669642	0.013325
ENSMUSG00000022540	6033.4	0.147206	0.0536198	ROGDI	0.000674152	0.0133914
ENSMUSG00000032024	900.851	0.178381	0.0679917	CLMP	0.000678626	0.0134604
ENSMUSG00000023952	2169.11	0.23108	0.0935102	GTPBP2	0.000682564	0.0135093
ENSMUSG00000054256	1513.23	-0.213472	0.0842252	MSI1	0.000683102	0.0135093
ENSMUSG00000040459	2991.91	0.219338	0.0870203	ARGLU1	0.000685058	0.0135281
ENSMUSG00000029090	1116.43	-0.144882	0.053495	ADGRA3	0.000687531	0.0135571
ENSMUSG00000052146	8374.87	-0.117824	0.042433	#N/A	0.000690058	0.013587
ENSMUSG00000040209	2642.87	-0.170751	0.0652002	ZNF704	0.000698207	0.0137273
ENSMUSG00000062328	14321.7	-0.152545	0.0574045	RPL17-C18orf32	0.000703065	0.0138027
ENSMUSG00000045962	9242.38	-0.190618	0.0753379	WNK1	0.000704411	0.0138089
ENSMUSG00000025362	5686.55	-0.108064	0.0363866	#N/A	0.00071473	0.0139752
ENSMUSG00000075284	744.463	-0.263603	0.107756	WIPF1	0.000714971	0.0139752
ENSMUSG00000024960	1302.44	-0.162705	0.0615916	PLCB3	0.000717508	0.0140044
ENSMUSG00000004267	27631.1	0.126725	0.0455255	ENO2	0.000721462	0.0140211
ENSMUSG00000019927	1324.25	0.106151	0.0366249	UBE2D1	0.000721491	0.0140211
ENSMUSG00000021466	2578.65	-0.185197	0.0716083	PTCH1	0.000720071	0.0140211
ENSMUSG00000013419	5673.88	-0.132126	0.0478726	ZBTB47	0.000725387	0.0140765
ENSMUSG00000034158	4651.24	-0.175688	0.0709096	LRRC58	0.000729914	0.0141439
ENSMUSG00000063077	29737.4	-0.147182	0.0554672	KIF1B	0.000731109	0.0141467
ENSMUSG00000021701	6393.11	0.132675	0.0477818	PLK2	0.00073677	0.0142358
ENSMUSG00000022265	8820.94	-0.0900983	0.0297407	ANKH	0.00073892	0.0142567
ENSMUSG00000028015	1551.41	-0.195212	0.0765419	CTSO	0.000739975	0.0142567
ENSMUSG00000026806	191.612	0.275336	0.114225	DDX31	0.000753475	0.0144543
ENSMUSG00000032285	2633.61	0.14092	0.0523097	DNAJA4	0.00075157	0.0144543
ENSMUSG00000033760	918.066	0.139446	0.0511615	RBM4B	0.000755605	0.0144543
ENSMUSG00000042369	1107.73	0.15445	0.0579973	RBM45	0.000753047	0.0144543
ENSMUSG00000042404	2386.31	-0.160457	0.0607229	DENND4B	0.000754555	0.0144543
ENSMUSG00000032186	16520	-0.134204	0.0507861	TMOD2	0.000757997	0.0144795
ENSMUSG00000015846	1925.71	-0.145923	0.0541384	RXRA	0.00075985	0.0144943
ENSMUSG00000054423	8645.1	0.0994678	0.0341129	#N/A	0.000761397	0.0145032
ENSMUSG00000074476	426.096	0.312288	0.130844	SPC24	0.000768499	0.0146178
ENSMUSG00000031029	5848.08	-0.13091	0.0476678	EIF3F	0.000772163	0.0146667
ENSMUSG00000033208	5700.46	-0.194859	0.0770043	S100B	0.000774438	0.0146788
ENSMUSG00000035632	1454.35	0.160029	0.0608895	CNOT3	0.000774982	0.0146788
ENSMUSG00000047361	613.526	-0.205871	0.0818416	KIAA2012	0.000779562	0.0147124
ENSMUSG00000109336	4003.76	-0.111289	0.0393706	SAMD4B	0.000780036	0.0147124
ENSMUSG00000116275	1327.57	0.218997	0.088906	ZC3H11B	0.000779476	0.0147124
ENSMUSG00000035478	7737.83	-0.105037	0.0330966	MBD3	0.000785782	0.0148
ENSMUSG00000027254	66442.7	-0.16247	0.0626047	MAP1A	0.000790367	0.0148655
ENSMUSG00000018470	965.107	0.167382	0.0644026	KCNAB3	0.000794808	0.0149282
ENSMUSG00000022847	133.385	0.342145	0.149407	THPO	0.000798677	0.0149799
ENSMUSG00000069895	1637.82	-0.204963	0.0835961	ATXN1L	0.000801407	0.0150102
ENSMUSG00000025666	6874.03	-0.179552	0.0703323	TMEM47	0.000804145	0.0150405
ENSMUSG00000053931	5033.05	-0.123706	0.044783	CNN3	0.000806943	0.0150719
ENSMUSG00000028410	12166.2	0.115127	0.040999	DNAJA1	0.000816666	0.0152121
ENSMUSG00000032193	884.324	-0.238044	0.0989502	LDLR	0.00081671	0.0152121
ENSMUSG00000052572	12755.6	-0.147596	0.0541672	DLG2	0.000819988	0.015252
ENSMUSG00000029427	997.38	0.197811	0.0803686	ZCCHC8	0.000828731	0.0153933
ENSMUSG00000052397	4257.84	-0.156237	0.0597699	EZR	0.000840608	0.0155924
ENSMUSG00000031563	2527.84	-0.0968915	0.033312	WWC2	0.000846759	0.0156849
ENSMUSG00000017686	2622.63	0.121978	0.0444655	RHOT1	0.000849775	0.0157191
ENSMUSG00000003974	2110.49	-0.168891	0.0668113	GRM3	0.000855557	0.0158043
ENSMUSG00000004347	355.684	-0.267783	0.114465	PDE1C	0.000862309	0.0159072
ENSMUSG00000034673	2122.68	0.15385	0.0587345	PBX2	0.000868994	0.0160085
ENSMUSG00000028484	7787.21	0.115605	0.0421733	PSIP1	0.000873117	0.0160625
ENSMUSG00000020695	441.636	-0.244177	0.102305	MRC2	0.000875956	0.0160927
ENSMUSG00000032066	195.41	-0.259128	0.110595	BCO2	0.000882724	0.0161949
ENSMUSG00000036053	2279.84	-0.134941	0.0502243	FMNL2	0.00088421	0.0162001
ENSMUSG00000021540	1609.04	-0.149897	0.0568166	SMAD5	0.000888728	0.0162607
ENSMUSG00000028467	3077.44	0.129007	0.0478793	GBA2	0.000895999	0.0163715
ENSMUSG00000044617	490.272	-0.174086	0.0687847	ZBTB39	0.000898384	0.0163928
ENSMUSG00000029389	732.3	0.164496	0.0649648	DDX55	0.000909896	0.0165579
ENSMUSG00000039741	1627.33	-0.168029	0.0686654	BAHCC1	0.00090968	0.0165579
ENSMUSG00000028603	4122.08	-0.122347	0.0448362	SCP2	0.000922074	0.0167568
ENSMUSG00000003033	2047.75	0.130615	0.0499329	AP1M1	0.000928054	0.01682
ENSMUSG00000040761	3405.74	-0.172617	0.0680439	SPEN	0.000927455	0.01682
ENSMUSG00000020777	7713.78	-0.116504	0.0425843	ACOX1	0.000929776	0.0168279
ENSMUSG00000045896	2812.25	-0.139156	0.0529505	PAIP2B	0.000930991	0.0168279
ENSMUSG00000025817	671.676	0.147184	0.0565443	NUDT5	0.000935527	0.016842
ENSMUSG00000031502	1131.17	0.206147	0.0859471	COL4A1	0.000934833	0.016842
ENSMUSG00000039804	1809.84	0.15189	0.0577985	NCOA5	0.000934934	0.016842
ENSMUSG00000042599	1813.77	0.143043	0.0547203	KDM7A	0.000941433	0.0169257
ENSMUSG00000057329	772.385	-0.184902	0.0741711	BCL2	0.00094413	0.0169515
ENSMUSG00000020937	695.035	-0.154126	0.0598091	PLCD3	0.000946137	0.0169649
ENSMUSG00000040940	1456.13	0.257324	0.112675	ARHGEF1	0.000959927	0.0171731
ENSMUSG00000052557	1049.07	-0.153385	0.0599373	GAN	0.000960302	0.0171731
ENSMUSG00000030268	3029.17	0.172268	0.0673731	BCAT1	0.000964857	0.0172302
ENSMUSG00000031750	1561.67	0.156124	0.0606383	IL34	0.000966057	0.0172302
ENSMUSG00000026047	210.782	0.214889	0.0905703	#N/A	0.00096782	0.0172387
ENSMUSG00000007603	2505.31	0.137141	0.052405	DUS3L	0.000972183	0.0172483
ENSMUSG00000026728	2165.16	-0.166518	0.065889	VIM	0.000972204	0.0172483
ENSMUSG00000047215	16439.3	-0.179322	0.0728227	#N/A	0.000971145	0.0172483
ENSMUSG00000019437	968.813	-0.148591	0.0578087	TLCD1	0.000979315	0.0173515
ENSMUSG00000025780	1424.51	-0.182271	0.0736961	ITIH5	0.000981792	0.0173726
ENSMUSG00000047514	7126.99	0.0942945	0.0329143	TSPYL1	0.000986071	0.0174253
ENSMUSG00000037225	325.794	-0.260633	0.112596	FGF2	0.000992478	0.0174699
ENSMUSG00000037563	6441.01	-0.111717	0.041752	RPS16	0.000992488	0.0174699
ENSMUSG00000050963	1288.99	0.143704	0.0553437	KCNS2	0.000989899	0.0174699
ENSMUSG00000033295	3407.61	-0.147982	0.0591806	PTPRF	0.00100971	0.0177266
ENSMUSG00000055805	4343.42	0.149648	0.0581472	FMNL1	0.00100851	0.0177266
ENSMUSG00000020048	11238.2	0.155374	0.0614239	HSP90B1	0.00101126	0.0177307
ENSMUSG00000028081	17458.8	-0.113106	0.0415114	RPS3A	0.00101686	0.0177923
ENSMUSG00000042628	1903.27	0.15359	0.0598467	ZFYVE1	0.00101789	0.0177923
ENSMUSG00000050538	2010.22	-0.107977	0.0389404	#N/A	0.00101875	0.0177923
ENSMUSG00000037373	11662.8	-0.0856822	0.0293671	CTBP1	0.00102341	0.0178506
ENSMUSG00000006304	10080.5	0.122732	0.0464057	ARPC2	0.00102487	0.0178529
ENSMUSG00000037016	179.58	-0.34516	0.159904	FREM2	0.00102828	0.0178891
ENSMUSG00000041740	14805	-0.128315	0.0492164	RNF10	0.00103334	0.0179539
ENSMUSG00000029068	2061.67	0.179442	0.0747352	CCNL2	0.00103488	0.0179575
ENSMUSG00000030554	2356.73	-0.154144	0.0615471	SYNM	0.00103707	0.0179724
ENSMUSG00000019785	1552.25	0.135335	0.0545145	CLVS2	0.00103957	0.0179925
ENSMUSG00000004565	1887.81	0.180933	0.0749954	PNPLA6	0.00104688	0.0180824
ENSMUSG00000091971	807.515	0.22065	0.0949994	HSPA1A	0.00104745	0.0180824
ENSMUSG00000030231	1448.11	0.183013	0.0757614	PLEKHA5	0.00105389	0.0181702
ENSMUSG00000039917	3055.09	-0.142217	0.0554237	RHBDD2	0.00106893	0.0184058
ENSMUSG00000060636	8880.12	-0.142325	0.0555775	RPL35A	0.00107068	0.0184124
ENSMUSG00000021819	5083.61	0.150867	0.0595196	ZSWIM8	0.0010765	0.0184889
ENSMUSG00000017404	15325.1	-0.0965677	0.0343895	RPL19	0.00108948	0.0186403
ENSMUSG00000031328	2398.28	0.230185	0.100065	FLNA	0.00108846	0.0186403
ENSMUSG00000034300	3194.25	-0.126986	0.0480378	FAM53C	0.00108907	0.0186403
ENSMUSG00000004892	13623.2	-0.0867463	0.0303554	BCAN	0.00109101	0.0186428
ENSMUSG00000041556	7139.64	-0.13853	0.0526397	FBXO2	0.00109413	0.0186452
ENSMUSG00000057522	12241.8	-0.11703	0.0432874	SPOP	0.00109531	0.0186452
ENSMUSG00000064138	1675.91	-0.133724	0.051262	FAM172A	0.00109344	0.0186452
ENSMUSG00000091382	82.9059	0.355777	0.166427	#N/A	0.00110129	0.0187233
ENSMUSG00000024238	3200.29	-0.182835	0.0776604	ZEB1	0.00110344	0.0187362
ENSMUSG00000024909	640.417	-0.167538	0.067639	EFEMP2	0.00110568	0.0187506
ENSMUSG00000034825	7571.93	-0.111176	0.0409348	NRIP3	0.00112122	0.0189902
ENSMUSG00000030744	20531.3	-0.132184	0.0510452	#N/A	0.00112685	0.0190615
ENSMUSG00000021972	1873.57	-0.166052	0.0671553	HMBOX1	0.00113402	0.0191586
ENSMUSG00000024074	5881.85	-0.156447	0.0617596	CRIM1	0.00114358	0.0192959
ENSMUSG00000015120	4626.21	-0.0965863	0.033976	UBE2I	0.00115075	0.0193684
ENSMUSG00000021866	2397.7	0.174122	0.0736691	ANXA11	0.00115032	0.0193684
ENSMUSG00000046997	241.939	-0.206242	0.0889358	SPSB4	0.00115467	0.0193926
ENSMUSG00000068966	374.2	-0.217905	0.0952064	ZBTB34	0.00115508	0.0193926
ENSMUSG00000019777	2696.54	0.119122	0.0447775	HDAC2	0.00115867	0.0194045
ENSMUSG00000044244	91.0128	0.344761	0.162972	IL20RB	0.00115757	0.0194045
ENSMUSG00000050711	7096.73	0.154546	0.0623131	SCG2	0.00116508	0.0194875
ENSMUSG00000029648	2262.43	0.12176	0.0461853	FLT1	0.00116721	0.019499
ENSMUSG00000025316	927.52	0.283059	0.130063	BANP	0.00117165	0.0195488
ENSMUSG00000029439	2224.96	0.201764	0.0856968	SFSWAP	0.0011761	0.0195987
ENSMUSG00000072946	2643.57	-0.187455	0.078827	PTGR2	0.00117968	0.019634
ENSMUSG00000026176	1662.16	-0.133472	0.0517132	CTDSP1	0.00118328	0.0196697
ENSMUSG00000018167	1185.64	0.149132	0.0593132	STARD3	0.00118603	0.019691
ENSMUSG00000002319	2811.72	0.162908	0.0674548	IPO4	0.00118839	0.019693
ENSMUSG00000060002	2580.39	-0.161179	0.065502	CHPT1	0.00118908	0.019693
ENSMUSG00000061589	1764.8	0.281285	0.129793	DOT1L	0.00119564	0.0197773
ENSMUSG00000028445	3032.43	-0.130494	0.0507469	ENHO	0.00120272	0.01987
ENSMUSG00000025437	3952.79	0.101667	0.0368659	USP33	0.00121026	0.01997
ENSMUSG00000006522	1160.3	-0.195622	0.0831098	ITIH3	0.00121301	0.0199908
ENSMUSG00000027962	1325.32	-0.115716	0.0434596	VCAM1	0.00121449	0.0199908
ENSMUSG00000032199	8528.71	-0.0958289	0.034475	POLR2M	0.00122793	0.0201873
ENSMUSG00000073418	1770.93	-0.190112	0.0807056	C4A	0.00123783	0.0203252
ENSMUSG00000022621	588.906	0.218471	0.0970724	RABL2B	0.00124216	0.0203647
ENSMUSG00000053907	4515.13	0.11855	0.0456959	MAT2A	0.00124327	0.0203647
ENSMUSG00000051451	1747.04	0.1957	0.0837332	CREBZF	0.00124987	0.0204481
ENSMUSG00000042246	521.37	-0.189917	0.0809494	TMC7	0.00125461	0.0205006
ENSMUSG00000020923	6119.35	0.0992299	0.0360667	UBTF	0.0012632	0.0205836
ENSMUSG00000040738	696.882	0.166115	0.0686703	INTS8	0.00126154	0.0205836
ENSMUSG00000079110	397.437	0.206532	0.0912639	CAPN3	0.00126428	0.0205836
ENSMUSG00000035898	521.298	0.200773	0.086507	UBA6	0.00126707	0.020604
ENSMUSG00000006276	1458.86	0.116763	0.0441739	EPS15L1	0.00127395	0.020691
ENSMUSG00000090077	428.359	0.326508	0.15856	LIME1	0.00127605	0.0207
ENSMUSG00000000374	4183.36	-0.0983646	0.035618	TRAPPC10	0.00128605	0.0208237
ENSMUSG00000054459	19390.7	0.113939	0.042752	VSNL1	0.00128677	0.0208237
ENSMUSG00000037742	135410	-0.114371	0.0452063	#N/A	0.00129624	0.0209517
ENSMUSG00000049804	2360.58	-0.186775	0.0807595	ARMCX4	0.00129819	0.020958
ENSMUSG00000031818	35981	-0.110647	0.0438927	COX4I1	0.00130209	0.0209958
ENSMUSG00000023913	6695.12	-0.149572	0.0608846	PLA2G7	0.00132321	0.0212093
ENSMUSG00000027944	1717.92	0.113791	0.0428495	HAX1	0.00132266	0.0212093
ENSMUSG00000031207	1173.5	-0.160447	0.0666794	MSN	0.00132035	0.0212093
ENSMUSG00000045193	2918.68	-0.209129	0.0938844	CIRBP	0.00131918	0.0212093
ENSMUSG00000059336	899.203	-0.172627	0.0732336	SLC14A1	0.00132155	0.0212093
ENSMUSG00000012017	273.273	-0.19727	0.0858256	SCARF2	0.00133632	0.0213938
ENSMUSG00000031171	764.941	0.137708	0.0548855	FTSJ1	0.00134501	0.0215074
ENSMUSG00000107705	123.542	0.00720664	0.0583167	UMAD1	0.00134896	0.0215449
ENSMUSG00000001910	6068.86	-0.106467	0.0398418	NACC1	0.00135389	0.021598
ENSMUSG00000039477	6497.91	-0.181083	0.0781089	TNRC18	0.00135561	0.0215997
ENSMUSG00000055436	3507.35	0.182072	0.0785168	SRSF11	0.00135782	0.0216094
ENSMUSG00000064358	251576	-0.25996	0.12059	MT-CO3	0.001361	0.0216344
ENSMUSG00000027270	1445.15	0.205175	0.0926962	LAMP5	0.00136344	0.0216476
ENSMUSG00000023764	602.039	0.254632	0.119133	SFI1	0.00136798	0.0216942
ENSMUSG00000029636	8094.1	-0.17491	0.071963	WASF3	0.00137156	0.0217252
ENSMUSG00000033350	11794.3	-0.112781	0.0431229	CHST2	0.00137417	0.021741
ENSMUSG00000044345	448.015	-0.174153	0.0740431	MARVELD1	0.00138038	0.0218136
ENSMUSG00000024661	112103	-0.144537	0.058444	FTH1	0.00138353	0.0218159
ENSMUSG00000037541	8442.88	-0.138643	0.0565186	SHANK2	0.00138377	0.0218159
ENSMUSG00000063015	13907.3	-0.106239	0.0395766	CCNI	0.0013859	0.0218238
ENSMUSG00000039496	64.8712	-0.491486	0.26291	CDNF	0.00139167	0.0218892
ENSMUSG00000047045	1024.34	-0.197006	0.0872094	TMEM164	0.00139899	0.0219384
ENSMUSG00000051853	76428	-0.117093	0.0448981	ARF3	0.00139858	0.0219384
ENSMUSG00000058546	9913.39	-0.106472	0.0398434	RPL23A	0.0013997	0.0219384
ENSMUSG00000037503	12401.7	-0.092226	0.0332122	FAM168B	0.00140246	0.021956
ENSMUSG00000032492	406.343	-0.16457	0.0695968	PTH1R	0.00140652	0.0219941
ENSMUSG00000041617	750.78	-0.185154	0.0740295	CCDC74B	0.00141244	0.022061
ENSMUSG00000032014	914.479	-0.156713	0.0686119	OAF	0.00144407	0.0225289
ENSMUSG00000004936	12469.4	0.0981539	0.0362806	MAP2K1	0.00145418	0.0226399
ENSMUSG00000070697	1193.45	0.114182	0.0436354	UTP3	0.00145456	0.0226399
ENSMUSG00000002833	2780.12	0.143477	0.057585	HDGFL2	0.0014594	0.0226628
ENSMUSG00000024456	3727.21	-0.125218	0.0494736	DIAPH1	0.00145875	0.0226628
ENSMUSG00000030337	5562.25	0.146377	0.0601849	VAMP1	0.00146292	0.0226912
ENSMUSG00000015749	4877.84	-0.151226	0.0619421	ANP32E	0.00147187	0.0227797
ENSMUSG00000023025	1605.02	-0.158097	0.0663897	LARP4	0.00147201	0.0227797
ENSMUSG00000032316	1916.39	0.181504	0.0792318	CLK3	0.00147461	0.0227937
ENSMUSG00000069631	850.771	0.135223	0.05452	STRADA	0.00148287	0.022895
ENSMUSG00000024608	18629.7	-0.166028	0.0705711	RPS14	0.00150342	0.0231857
ENSMUSG00000044340	5054.17	-0.126346	0.0484699	PHLPP1	0.0015091	0.0232467
ENSMUSG00000042570	1173.98	0.160876	0.0683751	MIER2	0.00151682	0.0233389
ENSMUSG00000071253	1714.17	-0.144104	0.0590927	SLC25A16	0.00153568	0.0236021
ENSMUSG00000024533	6249.87	-0.0975038	0.0364329	SPIRE1	0.00154294	0.0236155
ENSMUSG00000040543	2937.36	-0.145144	0.060362	PITPNM3	0.0015423	0.0236155
ENSMUSG00000040740	347.669	-0.215429	0.0988878	SLC25A34	0.00154358	0.0236155
ENSMUSG00000041939	1127.56	-0.144493	0.0596097	MVK	0.00154179	0.0236155
ENSMUSG00000015971	1564.05	0.143401	0.0588802	ACTR8	0.00154927	0.0236756
ENSMUSG00000018593	20309.1	-0.158039	0.0656297	SPARC	0.00155434	0.0237262
ENSMUSG00000052534	6516.14	-0.155201	0.0640197	PBX1	0.00156371	0.0238421
ENSMUSG00000027134	2607.81	0.158217	0.0643384	LPCAT4	0.00156959	0.0238507
ENSMUSG00000030213	2437.37	-0.18507	0.083122	ATF7IP	0.00156827	0.0238507
ENSMUSG00000034055	1346.86	-0.17147	0.0746034	PHKA1	0.00156957	0.0238507
ENSMUSG00000044080	2790.4	-0.14904	0.0622627	S100A1	0.00157975	0.023978
ENSMUSG00000013698	26658	-0.0993256	0.0384151	PEA15	0.0015838	0.0239853
ENSMUSG00000034156	6519.99	0.182595	0.0782791	TSPOAP1	0.00158315	0.0239853
ENSMUSG00000030413	188.384	0.232594	0.109522	PGLYRP1	0.00158973	0.024021
ENSMUSG00000037815	3218.19	-0.114881	0.0444679	CTNNA1	0.00158949	0.024021
ENSMUSG00000028656	9424.24	0.100253	0.0381423	CAP1	0.00164246	0.0247621
ENSMUSG00000029629	1670.45	-0.138093	0.0571588	PHF14	0.00164093	0.0247621
ENSMUSG00000040021	1160.16	-0.133307	0.0549224	LATS1	0.00165502	0.0249236
ENSMUSG00000019235	1686.08	0.135822	0.0558777	RPS6KL1	0.0016611	0.0249592
ENSMUSG00000025555	3005.34	-0.165089	0.0715817	FARP1	0.00166029	0.0249592
ENSMUSG00000025932	583.301	-0.183863	0.0815007	EYA1	0.00166336	0.0249652
ENSMUSG00000030814	1106.19	-0.166589	0.0731952	BCL7C	0.00168908	0.025323
ENSMUSG00000054252	5915.74	-0.163124	0.0723576	FGFR3	0.00169346	0.0253604
ENSMUSG00000028864	114.09	-0.293605	0.147791	HGF	0.00169978	0.0254268
ENSMUSG00000038671	1124.31	0.14701	0.0628351	ARFRP1	0.00172699	0.0258051
ENSMUSG00000025277	2436.03	0.10545	0.0407524	ABHD6	0.00174138	0.0259913
ENSMUSG00000032500	668.047	0.190196	0.0863302	DCLK3	0.00175166	0.0261157
ENSMUSG00000019899	579.563	-0.230342	0.111003	LAMA2	0.00176723	0.0262332
ENSMUSG00000030330	1674.35	0.123942	0.0502349	ING4	0.0017693	0.0262332
ENSMUSG00000035547	2730.99	-0.12428	0.050149	CAPN5	0.00176811	0.0262332
ENSMUSG00000041143	216.269	-0.222968	0.106775	TMCO4	0.00176661	0.0262332
ENSMUSG00000091491	473.724	0.209415	0.0985002	#N/A	0.0017686	0.0262332
ENSMUSG00000003308	4523.09	-0.0907973	0.0335115	KEAP1	0.00177492	0.0262587
ENSMUSG00000035901	13743.5	-0.139972	0.0590203	DENND5A	0.00177489	0.0262587
ENSMUSG00000078485	173.283	0.255879	0.127673	PLEKHN1	0.00178442	0.0263702
ENSMUSG00000003032	248.92	0.241613	0.117863	KLF4	0.00178672	0.0263722
ENSMUSG00000029705	2351.71	-0.149002	0.0635239	CUX1	0.00178848	0.0263722
ENSMUSG00000000594	3406.13	-0.111363	0.0440183	GM2A	0.00179634	0.0264591
ENSMUSG00000059552	784.259	0.142934	0.0605529	TP53	0.00179943	0.0264756
ENSMUSG00000048758	7686.97	-0.114625	0.0453673	RPL29	0.00180378	0.0265107
ENSMUSG00000019986	6028.85	0.136073	0.0554018	#N/A	0.00181825	0.0266941
ENSMUSG00000020836	387.318	0.333368	0.173118	CORO6	0.00182163	0.0267145
ENSMUSG00000027007	2849.58	-0.136913	0.0569768	ITPRID2	0.00183262	0.0268465
ENSMUSG00000035133	5333.77	-0.149926	0.0648343	ARHGAP5	0.00184178	0.0269513
ENSMUSG00000020101	1189.5	-0.117455	0.0470899	VSIR	0.00185357	0.0270943
ENSMUSG00000029103	6771	0.110091	0.0420229	LRPAP1	0.00186002	0.0271591
ENSMUSG00000052062	251.513	-0.212788	0.104079	PARD3B	0.00186909	0.0272619
ENSMUSG00000031373	219.927	-0.244453	0.121123	CA5B	0.00188465	0.0274592
ENSMUSG00000026781	3483.68	-0.148838	0.06394	ACBD5	0.00189019	0.02751
ENSMUSG00000040711	845.246	-0.171176	0.0780048	SH3PXD2B	0.00191483	0.0278385
ENSMUSG00000006850	369.981	0.181324	0.0835269	TMCO6	0.00193313	0.0280506
ENSMUSG00000056216	1304.15	-0.138845	0.0577797	CEBPG	0.00193359	0.0280506
ENSMUSG00000064367	222623	-0.312179	0.163066	MT-ND5	0.00193925	0.0280787
ENSMUSG00000095115	452.765	-0.164129	0.0746964	ITPRIPL2	0.0019397	0.0280787
ENSMUSG00000008734	13196.9	-0.108268	0.0424734	GPRC5B	0.00194608	0.0281407
ENSMUSG00000031728	1107.2	0.116108	0.0467679	ZNF821	0.0019589	0.0282654
ENSMUSG00000038780	1710.14	-0.102951	0.0398738	SMURF1	0.00195739	0.0282654
ENSMUSG00000030347	1160.56	0.133717	0.0558216	C12orf4	0.00196688	0.028309
ENSMUSG00000039860	2178.7	0.148667	0.0641153	SRRM3	0.00196824	0.028309
ENSMUSG00000048988	1499.31	-0.145451	0.0621928	ELFN1	0.00196704	0.028309
ENSMUSG00000025175	1177.48	0.123321	0.050072	FN3K	0.00197509	0.0283771
ENSMUSG00000038550	325.764	-0.280196	0.150278	CIART	0.00197968	0.0284128
ENSMUSG00000024914	12911	-0.100787	0.0396789	DRAP1	0.00200659	0.0287376
ENSMUSG00000048379	566.483	-0.173933	0.0795707	SOCS4	0.00200634	0.0287376
ENSMUSG00000036879	1633.97	-0.15849	0.0701433	PHKB	0.00201559	0.0288358
ENSMUSG00000007892	25381.1	-0.115518	0.0471699	RPLP1	0.00203821	0.0291284
ENSMUSG00000004980	14473.8	0.092726	0.035277	HNRNPA2B1	0.00204644	0.0291903
ENSMUSG00000018965	44171.8	0.120687	0.0500561	YWHAH	0.00204879	0.0291903
ENSMUSG00000023232	301.503	0.237125	0.121599	SERINC2	0.00204905	0.0291903
ENSMUSG00000056596	9982.67	-0.0785749	0.0288176	TRNP1	0.00205482	0.0292415
ENSMUSG00000015217	975.05	-0.190466	0.0897349	#N/A	0.00206643	0.0293137
ENSMUSG00000022122	2854.48	-0.161324	0.0725767	EDNRB	0.00206415	0.0293137
ENSMUSG00000061353	2039.91	0.118342	0.0483891	CXCL12	0.00206486	0.0293137
ENSMUSG00000052566	624.564	0.129049	0.0538193	HOOK2	0.00207296	0.0293753
ENSMUSG00000018293	7964.17	0.0899048	0.0339613	PFN1	0.00209238	0.0295882
ENSMUSG00000062031	304.004	-0.159558	0.0737466	PGGHG	0.00209234	0.0295882
ENSMUSG00000070327	390.808	-0.237606	0.122303	RNF213	0.00210055	0.0296725
ENSMUSG00000016028	679.475	-0.296888	0.162778	CELSR1	0.00211677	0.0298702
ENSMUSG00000026393	2671.26	-0.127642	0.0529267	NEK7	0.00212705	0.0299838
ENSMUSG00000048371	478.014	-0.180293	0.0845012	PDP2	0.00214148	0.0301556
ENSMUSG00000059824	4233.3	-0.360676	0.212576	DBP	0.00214882	0.0302274
ENSMUSG00000005893	3895.45	-0.151372	0.0673353	NR2C2	0.00217375	0.0305375
ENSMUSG00000057342	1349.53	0.156571	0.0705193	SPHK2	0.00217541	0.0305375
ENSMUSG00000022822	3886.68	0.202843	0.0993916	ABCC5	0.00219217	0.0307406
ENSMUSG00000032336	18355.2	0.108699	0.0436157	NPTN	0.00219934	0.0308091
ENSMUSG00000020523	1216.35	0.125873	0.0523779	FAM114A2	0.00220225	0.0308177
ENSMUSG00000027273	66431.4	0.100266	0.0379455	SNAP25	0.00220706	0.0308209
ENSMUSG00000110195	14139.1	-0.104919	0.0429862	PDE2A	0.00220689	0.0308209
ENSMUSG00000029720	447.922	0.486803	0.300081	LRCH4	0.00220943	0.030822
ENSMUSG00000031760	31948.3	-0.102697	0.0407528	#N/A	0.00222148	0.030958
ENSMUSG00000016018	2043.2	0.101099	0.03989	MTREX	0.00223265	0.0310715
ENSMUSG00000072647	193.895	0.302786	0.164472	#N/A	0.00223424	0.0310715
ENSMUSG00000052934	9409.08	-0.0969175	0.0377514	FBXO31	0.00223951	0.0311125
ENSMUSG00000040138	362.619	-0.176521	0.0835696	#N/A	0.00226593	0.0314471
ENSMUSG00000020484	2677.33	0.177121	0.0833098	XBP1	0.00227647	0.0315608
ENSMUSG00000028180	3925.67	0.12395	0.0531743	ZRANB2	0.0022867	0.0316699
ENSMUSG00000016239	307.935	-0.207905	0.10272	LONRF3	0.0023062	0.0318453
ENSMUSG00000020859	12096.8	-0.120368	0.0501662	SPAG9	0.002306	0.0318453
ENSMUSG00000039713	5409.6	0.182354	0.0901502	PLEKHG5	0.00230646	0.0318453
ENSMUSG00000008668	7951.64	-0.125504	0.0532752	#N/A	0.00232271	0.0319712
ENSMUSG00000027067	3300.14	0.113288	0.0464152	SSRP1	0.00232265	0.0319712
ENSMUSG00000059208	4553.36	0.144524	0.0662109	HNRNPM	0.00231983	0.0319712
ENSMUSG00000042817	202.034	0.237956	0.124006	FLT3	0.0023259	0.0319824
ENSMUSG00000031154	3469.19	0.0993007	0.0392817	OTUD5	0.00233083	0.0320173
ENSMUSG00000055733	1549.69	0.112098	0.0460621	NAP1L3	0.00234669	0.0322024
ENSMUSG00000050103	213.037	-0.20962	0.105739	AGMO	0.00236469	0.0324163
ENSMUSG00000037236	12284.3	0.0908975	0.0356684	0	0.0023694	0.0324478
ENSMUSG00000026034	1664.79	0.234077	0.121638	CLK1	0.00237303	0.0324644
ENSMUSG00000028223	914.984	-0.160581	0.0748101	DECR1	0.00237962	0.0325215
ENSMUSG00000002718	1556.06	0.106397	0.0428327	CSE1L	0.00238861	0.0326112
ENSMUSG00000020752	684.513	0.180283	0.0866804	RECQL5	0.00240806	0.0328434
ENSMUSG00000031503	1235.72	0.214882	0.111801	COL4A2	0.0024126	0.0328719
ENSMUSG00000048022	3726.45	-0.158257	0.0728076	TMEM229A	0.00241577	0.0328818
ENSMUSG00000061313	1980.38	0.101051	0.0403828	DDHD2	0.0024218	0.0329307
ENSMUSG00000009555	3185.19	0.115432	0.0479405	CDK9	0.00243007	0.0329368
ENSMUSG00000027350	19107.8	0.172633	0.0838277	CHGB	0.0024345	0.0329368
ENSMUSG00000028458	4529.68	-0.122492	0.0513672	TESK1	0.00242707	0.0329368
ENSMUSG00000036398	2748.18	0.0922165	0.0354307	PPP1R11	0.00243229	0.0329368
ENSMUSG00000036915	451.144	-0.193654	0.096803	KIRREL2	0.00242747	0.0329368
ENSMUSG00000001247	328.073	0.212215	0.107918	LSR	0.00244175	0.0329686
ENSMUSG00000013539	2715.06	0.0943634	0.0365592	TANGO2	0.0024401	0.0329686
ENSMUSG00000061080	13172.8	-0.0788519	0.0294207	LSAMP	0.00245421	0.0331036
ENSMUSG00000005682	545.932	0.176994	0.0862167	#N/A	0.00246037	0.0331201
ENSMUSG00000022194	3335.54	0.137856	0.061015	PABPN1	0.00245987	0.0331201
ENSMUSG00000003477	82.1556	-0.403026	0.253807	INMT	0.00246423	0.0331389
ENSMUSG00000021136	720.06	-0.163619	0.0777789	SMOC1	0.0024763	0.033268
ENSMUSG00000000346	4886.86	-0.123652	0.0525802	DAZAP2	0.00248152	0.0332717
ENSMUSG00000026893	514.254	-0.216908	0.109869	GCA	0.00248122	0.0332717
ENSMUSG00000009927	8947.24	-0.113892	0.0473778	RPS25	0.00248995	0.0333514
ENSMUSG00000020888	796.228	0.17444	0.0843515	DVL2	0.00249894	0.0334385
ENSMUSG00000039001	9491.75	-0.145236	0.0650213	RPS21	0.00251453	0.0336137
ENSMUSG00000056608	8843.9	-0.135764	0.0600267	CHD9	0.00254455	0.0339812
ENSMUSG00000028434	1204.33	-0.155059	0.0718675	EPB41L4B	0.00254814	0.0339954
ENSMUSG00000034789	2099.98	0.109115	0.0450584	RAB24	0.00257067	0.034262
ENSMUSG00000037235	4856.31	-0.104226	0.0421145	MXD4	0.00258984	0.0344833
ENSMUSG00000030607	138.98	0.291582	0.165866	ACAN	0.00259324	0.0344944
ENSMUSG00000038855	3341.05	-0.119094	0.0509606	ITPKB	0.00260898	0.0346092
ENSMUSG00000050029	1294.02	-0.122288	0.0524726	RAP2C	0.00260849	0.0346092
ENSMUSG00000059187	1686.26	0.155791	0.0741711	#N/A	0.00260959	0.0346092
ENSMUSG00000070604	109.211	-0.38956	0.269505	VSIG10L	0.00261292	0.0346193
ENSMUSG00000038366	6244.37	-0.135943	0.0603201	LASP1	0.00263271	0.0348472
ENSMUSG00000065947	41017	-0.32295	0.185691	MT-ND4L	0.00263829	0.0348867
ENSMUSG00000036856	833.393	-0.149047	0.0682489	WNT4	0.00264435	0.0349324
ENSMUSG00000015653	830.008	-0.153817	0.0717101	STEAP2	0.0026627	0.0351404
ENSMUSG00000021916	642.176	0.17386	0.0873022	GLT8D1	0.00267893	0.0352163
ENSMUSG00000028455	2401.51	-0.095675	0.0381109	STOML2	0.00267609	0.0352163
ENSMUSG00000060675	2406.93	-0.145921	0.0670828	#N/A	0.00267385	0.0352163
ENSMUSG00000102742	1776.74	-0.131224	0.0585901	PCDHGA11	0.00267649	0.0352163
ENSMUSG00000018554	87.323	0.470486	0.310248	YBX2	0.00269048	0.0353336
ENSMUSG00000026353	3351.77	0.111094	0.0462019	UBXN4	0.00270082	0.0354347
ENSMUSG00000020444	5086.13	-0.102982	0.0424636	GUK1	0.00272348	0.0356973
ENSMUSG00000006673	2645.05	0.0916997	0.0359612	QRICH1	0.00273067	0.0357566
ENSMUSG00000028931	39735.3	-0.113967	0.0516886	KCNAB2	0.00273796	0.0358172
ENSMUSG00000021838	1376.9	-0.168319	0.081192	SAMD4A	0.00275229	0.0359697
ENSMUSG00000000149	7267.31	-0.113516	0.0471381	GNA12	0.0027655	0.0360522
ENSMUSG00000079557	2917.29	-0.102309	0.0408746	#N/A	0.0027663	0.0360522
ENSMUSG00000110206	84.7885	0.451208	0.316429	#N/A	0.00276665	0.0360522
ENSMUSG00000000740	17445.1	-0.146202	0.0685676	RPL13	0.00277634	0.0361434
ENSMUSG00000048546	1437.34	-0.222145	0.117838	TOB2	0.00278752	0.0362539
ENSMUSG00000018379	4434.48	0.139593	0.0637467	SRSF1	0.00279465	0.0362902
ENSMUSG00000032295	1860.43	0.174509	0.0864494	MAN2C1	0.00279571	0.0362902
ENSMUSG00000029545	413.164	-0.149948	0.0702552	ACADS	0.00280114	0.0363257
ENSMUSG00000034593	13897	-0.116509	0.0511161	MYO5A	0.00281021	0.0363731
ENSMUSG00000037846	106.779	0.281361	0.165112	RTKN2	0.00280854	0.0363731
ENSMUSG00000023191	628.75	0.248378	0.155923	P3H3	0.0028171	0.0364273
ENSMUSG00000046793	536.87	0.149079	0.069843	GPR61	0.00282213	0.0364572
ENSMUSG00000059070	8528.69	-0.0921941	0.0372746	RPL18	0.00282573	0.0364687
ENSMUSG00000030091	669.729	0.165487	0.0810445	NUP210	0.00283296	0.036492
ENSMUSG00000089824	743.458	0.125572	0.0549354	RBM12	0.00283092	0.036492
ENSMUSG00000041731	288.779	-0.167989	0.0827681	PGM5	0.00283583	0.036494
ENSMUSG00000005899	1018.07	0.222089	0.120916	SMPD4	0.0028408	0.0365231
ENSMUSG00000024268	33022.1	-0.124508	0.0556051	CELF4	0.00284782	0.0365782
ENSMUSG00000060090	637.789	-0.19116	0.0985458	RP2	0.00285095	0.0365835
ENSMUSG00000037470	1569.15	0.137545	0.0623955	UGGT1	0.00285729	0.03663
ENSMUSG00000030020	9860.3	-0.109878	0.0464413	PRICKLE2	0.00286335	0.0366727
ENSMUSG00000020674	2120.17	0.217122	0.120872	PXDN	0.00291067	0.0372079
ENSMUSG00000027677	1883.94	0.192097	0.100332	TTC14	0.00290871	0.0372079
ENSMUSG00000031864	1528.31	0.135589	0.0620974	#N/A	0.00293876	0.0375313
ENSMUSG00000053253	4006.37	0.106983	0.0448191	NDFIP2	0.00295358	0.037649
ENSMUSG00000063145	345.099	0.21651	0.120518	BBS5	0.00295279	0.037649
ENSMUSG00000021794	15302.5	-0.173574	0.0883858	#N/A	0.00295875	0.0376792
ENSMUSG00000021546	14287.5	0.0744152	0.0281826	HNRNPK	0.00296505	0.0377238
ENSMUSG00000028158	459.227	-0.156519	0.0747333	MTTP	0.00297068	0.0377597
ENSMUSG00000032518	21905	-0.108678	0.0448657	#N/A	0.00297822	0.0378198
ENSMUSG00000036913	377.426	-0.228786	0.128147	TRIM67	0.00298197	0.0378316
ENSMUSG00000046178	1150.49	-0.102508	0.0423656	NXPH1	0.00300322	0.0380295
ENSMUSG00000054850	1076.13	-0.123801	0.0552962	SMIM10L2B	0.00300064	0.0380295
ENSMUSG00000030435	6414.03	0.0870305	0.0340639	U2AF2	0.0030169	0.0381668
ENSMUSG00000002032	1578.35	0.143046	0.0658855	TMEM25	0.00303055	0.0382285
ENSMUSG00000005087	176.613	-0.315468	0.19906	CD44	0.00302937	0.0382285
ENSMUSG00000022516	1833.4	0.107858	0.0454533	NUDT16L1	0.00303058	0.0382285
ENSMUSG00000032320	5357.74	-0.110096	0.0465066	RCN2	0.00303315	0.0382285
ENSMUSG00000015476	6374.18	0.171536	0.0877103	PRRT1	0.00304016	0.0382524
ENSMUSG00000017999	1002.97	0.119266	0.0522831	DDX27	0.00304151	0.0382524
ENSMUSG00000037386	2902.57	-0.142226	0.0665021	RIMS2	0.00304358	0.0382524
ENSMUSG00000022090	795.338	-0.17767	0.0909976	PDLIM2	0.00305623	0.0383594
ENSMUSG00000024513	1972.73	-0.102075	0.042219	MBD2	0.0030578	0.0383594
ENSMUSG00000074785	1632.36	-0.128499	0.0585702	PLXNC1	0.00306433	0.0384054
ENSMUSG00000043929	513.435	-0.148019	0.071134	KLHL15	0.0030749	0.0385021
ENSMUSG00000027630	2212.58	-0.180245	0.0955061	TBL1XR1	0.00308949	0.0386488
ENSMUSG00000018340	4377.93	0.129549	0.058521	ANXA6	0.0031119	0.0388434
ENSMUSG00000022550	548.838	0.184924	0.0961989	ADCK5	0.0031151	0.0388434
ENSMUSG00000023944	79836.8	0.0958244	0.0389719	HSP90AB1	0.00310945	0.0388434
ENSMUSG00000044349	12510.7	0.332917	0.2238	#N/A	0.0031166	0.0388434
ENSMUSG00000026740	938.391	0.156348	0.0749426	DNAJC1	0.0031316	0.0389942
ENSMUSG00000020982	3414.06	0.0950538	0.0385805	NEMF	0.00317625	0.0395136
ENSMUSG00000007682	2813.71	-0.157353	0.0773929	DIO2	0.00318223	0.0395514
ENSMUSG00000017765	1551.96	-0.123595	0.0554786	SLC12A4	0.00318918	0.0395726
ENSMUSG00000063382	2774.4	-0.127098	0.0574733	BCL9L	0.00318982	0.0395726
ENSMUSG00000032479	29641.2	-0.096932	0.0395227	MAP4	0.00319418	0.0395901
ENSMUSG00000017639	11965.1	-0.106543	0.0440522	RAB11FIP4	0.00320562	0.0396218
ENSMUSG00000024502	1889.41	0.120674	0.0535602	JAKMIP2	0.00322115	0.0396218
ENSMUSG00000026585	7853.68	0.0836079	0.0326498	KIFAP3	0.0032262	0.0396218
ENSMUSG00000031872	478.924	-0.183442	0.0989122	BEAN1	0.00322156	0.0396218
ENSMUSG00000033530	7000.81	-0.100064	0.04195	TTC7B	0.00320027	0.0396218
ENSMUSG00000036880	1423.24	-0.121758	0.0541694	ACAA2	0.00320976	0.0396218
ENSMUSG00000037624	2870.99	-0.120212	0.0539567	KCNK2	0.00321675	0.0396218
ENSMUSG00000039114	8057.75	0.124363	0.0558409	NRN1	0.00320482	0.0396218
ENSMUSG00000047648	324.441	-0.190876	0.0993024	FBXO30	0.00322449	0.0396218
ENSMUSG00000061477	15065.5	-0.0924703	0.0382096	RPS7	0.00321657	0.0396218
ENSMUSG00000026860	6792	0.094317	0.0386075	SH3GLB2	0.00323744	0.0396875
ENSMUSG00000028519	4264.92	-0.105731	0.0449462	DAB1	0.00323614	0.0396875
ENSMUSG00000095687	1203.22	-0.122236	0.0545511	RNASET2	0.00327184	0.0400726
ENSMUSG00000073514	5950.92	-0.17284	0.0895057	DOK6	0.00327918	0.040126
ENSMUSG00000015968	1181.02	0.157912	0.0800701	CACNA1D	0.00329743	0.040276
ENSMUSG00000038429	7631.12	0.075626	0.0290949	USP5	0.00329466	0.040276
ENSMUSG00000049800	900.014	-0.126483	0.0575694	SERTAD2	0.00331975	0.0405118
ENSMUSG00000063063	4019.21	-0.0867401	0.0346247	CTNNA2	0.00332337	0.0405192
ENSMUSG00000035078	2451.07	-0.0927092	0.0378026	MTMR9	0.00333558	0.0406312
ENSMUSG00000027984	1390.92	-0.131326	0.0605476	HADH	0.00334863	0.0407533
ENSMUSG00000026385	5437.63	-0.135197	0.063023	DBI	0.00336643	0.0408589
ENSMUSG00000027091	3925.27	0.100405	0.041907	ZC3H15	0.00336329	0.0408589
ENSMUSG00000078453	428.474	0.151523	0.0736219	ABRACL	0.00336586	0.0408589
ENSMUSG00000020591	7087.29	-0.11947	0.0533818	NTSR2	0.00337674	0.0409247
ENSMUSG00000026289	1923.73	0.124126	0.0560523	ATG16L1	0.00337793	0.0409247
ENSMUSG00000019916	2032.04	0.146279	0.0703604	P4HA1	0.00339371	0.0410073
ENSMUSG00000021240	437.31	0.153987	0.0764564	ABCD4	0.00339339	0.0410073
ENSMUSG00000038828	1741.65	0.112113	0.0489947	TMEM214	0.0033939	0.0410073
ENSMUSG00000007872	1978.41	-0.135411	0.0627963	ID3	0.0033977	0.0410164
ENSMUSG00000068240	12147.3	-0.101328	0.0427103	UBA52	0.00340946	0.0411214
ENSMUSG00000032076	9040.56	-0.108767	0.0478952	CADM1	0.00342106	0.0412244
ENSMUSG00000035342	2589.8	-0.10478	0.0448498	LZTS2	0.00342923	0.0412859
ENSMUSG00000038014	6316.66	-0.0841004	0.0309789	FAM120A	0.00343351	0.0413004
ENSMUSG00000000915	3815.29	-0.0885901	0.0358675	HIP1R	0.00345436	0.041477
ENSMUSG00000025823	1902.54	0.107748	0.0498265	PDIA4	0.00345398	0.041477
ENSMUSG00000018849	6592.42	-0.177927	0.093952	WWC1	0.00346939	0.0416203
ENSMUSG00000053279	3678.46	-0.121511	0.0555671	ALDH1A1	0.00347347	0.0416321
ENSMUSG00000020315	35203.3	-0.119211	0.0543231	SPTBN1	0.00348186	0.0416916
ENSMUSG00000045348	4192.11	-0.119322	0.0534656	NYAP1	0.00348463	0.0416916
ENSMUSG00000020232	972.723	0.146701	0.0706174	HMG20B	0.00349334	0.0417215
ENSMUSG00000029446	805.975	-0.165668	0.0851817	PSPH	0.00349299	0.0417215
ENSMUSG00000018666	1832.02	0.0900378	0.0366755	CBX1	0.0035083	0.041863
ENSMUSG00000039059	2582.95	-0.180461	0.0999898	HRH3	0.00351619	0.0419199
ENSMUSG00000035885	17976.9	-0.0906462	0.0359402	COX8A	0.00355233	0.0423133
ENSMUSG00000020961	1764.05	-0.17986	0.0953989	STON2	0.0035579	0.0423421
ENSMUSG00000026925	803.66	0.159328	0.080689	INPP5E	0.00358049	0.0425733
ENSMUSG00000022436	514.678	0.23072	0.140861	SH3BP1	0.00359017	0.0426508
ENSMUSG00000028431	1969.53	0.152857	0.0766505	ELP1	0.00360097	0.0427036
ENSMUSG00000037736	4831.21	-0.111267	0.0492736	LIMCH1	0.00360061	0.0427036
ENSMUSG00000015377	1198.71	0.215931	0.130713	DENND6B	0.00362806	0.0429463
ENSMUSG00000027882	914.649	-0.186926	0.102099	STXBP3	0.00363362	0.0429463
ENSMUSG00000035704	142.337	0.241571	0.145817	ALG8	0.00363009	0.0429463
ENSMUSG00000045382	175.879	-0.209624	0.121948	CXCR4	0.00363421	0.0429463
ENSMUSG00000003378	13251.5	-0.110677	0.0486559	GRIK5	0.00364216	0.0430024
ENSMUSG00000033285	664.787	0.138844	0.0663112	WDR3	0.0036535	0.0430985
ENSMUSG00000031826	2081.96	0.142708	0.0684077	USP10	0.00366297	0.0431346
ENSMUSG00000034424	2151.05	-0.0974808	0.0410575	#N/A	0.0036621	0.0431346
ENSMUSG00000024197	1316.72	-0.14038	0.0689829	PLIN3	0.00366711	0.0431455
ENSMUSG00000026674	576.696	-0.194112	0.107469	DDR2	0.00367337	0.0431813
ENSMUSG00000040725	5580.78	-0.115727	0.0519868	HNRNPUL1	0.00368689	0.0432822
ENSMUSG00000041607	167836	-0.184274	0.0992292	MBP	0.00368839	0.0432822
ENSMUSG00000003549	539.704	0.218358	0.125018	ERCC1	0.00369334	0.0432936
ENSMUSG00000067279	2755.2	-0.171685	0.0895317	PPP1R3C	0.0036958	0.0432936
ENSMUSG00000041453	16872.3	-0.110463	0.048718	#N/A	0.00371393	0.0434682
ENSMUSG00000044122	143.178	-0.198977	0.114075	PROCA1	0.00374312	0.0437717
ENSMUSG00000024325	1308.85	0.186473	0.105867	RING1	0.00374864	0.0437982
ENSMUSG00000027189	11144.8	-0.0963994	0.0410655	TRIM44	0.00376392	0.0439385
ENSMUSG00000039960	1759.81	-0.120614	0.0550576	RHOU	0.0037767	0.0440495
ENSMUSG00000038115	124.469	-0.295406	0.195121	ANO2	0.00379176	0.0441869
ENSMUSG00000055493	1370.12	-0.123115	0.0561768	EPM2A	0.00379597	0.0441976
ENSMUSG00000000600	2029.5	0.11853	0.0546567	KRIT1	0.00381285	0.0443541
ENSMUSG00000052056	216.887	-0.187788	0.104168	ZNF217	0.00381601	0.0443541
ENSMUSG00000004032	6292.27	-0.114309	0.0519771	GSTM3	0.00383156	0.0444963
ENSMUSG00000020519	1414.07	-0.115828	0.0522956	SAP30L	0.00384483	0.0444968
ENSMUSG00000022948	183.757	0.222521	0.138788	SETD4	0.00383885	0.0444968
ENSMUSG00000023932	1838.94	0.107705	0.0473837	CDC5L	0.00383559	0.0444968
ENSMUSG00000024862	10350.5	0.0925595	0.038725	KLC2	0.00384171	0.0444968
ENSMUSG00000037197	2107.34	0.0876842	0.0360235	RBM17	0.00387418	0.0447979
ENSMUSG00000021750	17687.9	-0.167543	0.0873738	FAM107A	0.00389071	0.0449504
ENSMUSG00000000247	4462.31	-0.0956864	0.0395785	LHX2	0.00391599	0.0451262
ENSMUSG00000003863	9880.37	-0.109453	0.0485112	PPFIA3	0.00391417	0.0451262
ENSMUSG00000027447	66566.9	-0.13553	0.0650992	CST3	0.00391513	0.0451262
ENSMUSG00000028152	6035.74	0.118204	0.0537598	TSPAN5	0.00392107	0.045146
ENSMUSG00000046523	2652.33	0.141095	0.0699429	KCTD4	0.00393703	0.045291
ENSMUSG00000032036	2177.51	-0.128568	0.062078	KIRREL3	0.00396481	0.0455716
ENSMUSG00000015202	300.507	-0.162221	0.0852053	CNKSR3	0.00397986	0.0457055
ENSMUSG00000036197	621.849	-0.160271	0.083715	GXYLT1	0.00399101	0.0457944
ENSMUSG00000073702	8052.9	-0.140504	0.0678957	#N/A	0.00400548	0.0459213
ENSMUSG00000047842	12362.1	-0.100927	0.0437756	DIRAS2	0.00402326	0.0460859
ENSMUSG00000020441	864.996	0.143247	0.0711128	C1orf35	0.00404366	0.0462801
ENSMUSG00000021061	11965.4	-0.0964587	0.0412068	SPTB	0.00407773	0.046616
ENSMUSG00000042496	746.188	0.141154	0.0708097	PRDM10	0.00407994	0.046616
ENSMUSG00000043535	2052.27	-0.120213	0.0558431	SETX	0.00408529	0.0466375
ENSMUSG00000019803	808.632	-0.141397	0.0698427	NR2E1	0.0040954	0.0467133
ENSMUSG00000031465	66.6078	0.40911	0.378722	ANGPT2	0.00410253	0.046755
ENSMUSG00000058503	1590.09	0.105282	0.0465683	FAM133B	0.00410612	0.0467562
ENSMUSG00000030697	1436.6	0.108114	0.0478188	PPP4C	0.00412733	0.0469183
ENSMUSG00000061411	1937.24	-0.105291	0.0462138	NOL4L	0.00412618	0.0469183
ENSMUSG00000001025	419.205	-0.191435	0.109878	S100A6	0.0041446	0.0470351
ENSMUSG00000044786	149.028	-0.206094	0.125721	ZFP36	0.00414328	0.0470351
ENSMUSG00000001128	115.522	0.297144	0.212911	CFP	0.00415523	0.0470763
ENSMUSG00000054474	181.292	-0.204997	0.123196	THNSL2	0.00415426	0.0470763
ENSMUSG00000035773	351.896	-0.180125	0.103192	KISS1R	0.00416946	0.0471783
ENSMUSG00000041632	906.547	0.108381	0.0483628	MRPS27	0.00417425	0.0471783
ENSMUSG00000095041	5358.23	0.280635	0.198297	#N/A	0.00417476	0.0471783
ENSMUSG00000000560	2725.31	0.121833	0.0577588	GABRA2	0.00418117	0.047211
ENSMUSG00000025485	2423.6	0.0998518	0.0433552	RIC8A	0.00419709	0.0473369
ENSMUSG00000030541	2351.27	-0.108114	0.0486089	IDH2	0.00419935	0.0473369
ENSMUSG00000023473	2298.36	0.201644	0.125792	CELSR3	0.004203	0.0473383
ENSMUSG00000030522	843.326	-0.137008	0.0689114	MTMR10	0.00422508	0.0475472
ENSMUSG00000040759	2118.89	-0.125702	0.0590113	CMTM5	0.00424125	0.047658
ENSMUSG00000045991	202.409	0.199122	0.119694	ONECUT2	0.00424201	0.047658
ENSMUSG00000038387	555.109	-0.134674	0.0666555	RRAS	0.00430734	0.0483515
ENSMUSG00000020431	43746.3	-0.147148	0.0757681	ADCY1	0.00431569	0.0484048
ENSMUSG00000020846	728.567	0.165592	0.0888881	RFLNB	0.00432287	0.048445
ENSMUSG00000031691	7164.84	-0.0966515	0.0415835	#N/A	0.00433105	0.0484962
ENSMUSG00000035967	892.362	0.189343	0.11532	INTS6L	0.00435585	0.0487334
ENSMUSG00000070348	2188.01	-0.110485	0.049973	CCND1	0.00437581	0.048916
ENSMUSG00000022961	9627.31	0.122423	0.0583958	SON	0.00439841	0.0490463
ENSMUSG00000039883	921.547	-0.23914	0.149812	LRRC17	0.00439323	0.0490463
ENSMUSG00000058392	321.27	0.288776	0.215241	RRP1B	0.00439841	0.0490463
ENSMUSG00000006412	4520.24	-0.0991333	0.0435181	PFDN2	0.00442127	0.0492603
ENSMUSG00000029499	240.64	-0.197212	0.120664	PXMP2	0.00443218	0.0493411
ENSMUSG00000001313	5221.64	-0.127514	0.061822	RND2	0.00443821	0.0493673
ENSMUSG00000021991	2875.1	0.12483	0.0590112	CACNA2D3	0.00444422	0.0493932
ENSMUSG00000052137	434.565	0.190418	0.112634	RBM12B	0.00445005	0.0494173
ENSMUSG00000070047	1968.14	-0.18426	0.112141	FAT1	0.00447063	0.0496048
ENSMUSG00000026697	1794.75	-0.161776	0.0869197	MYOC	0.00447825	0.0496484
ENSMUSG00000025290	12136	-0.139507	0.0715145	RPS24	0.00448745	0.0496946
ENSMUSG00000052551	883.35	0.181696	0.106961	ADARB2	0.00448981	0.0496946
