# Supplementary material for: Social isolation-induced transcriptomic changes in mouse hippocampus impact the synapse and show convergence with human genetic risk for neurodevelopmental phenotypes
Source: PLoS One. 2023 Dec 21;18(12):e0295855. doi: 10.1371/journal.pone.0295855 (PMC10735045; doi:10.1371/journal.pone.0295855)
Supplement: S2 Table — (XLSX) [file pone.0295855.s002.xlsx]

## Sheet: S2 Table
S2 Table: Full Gene Ontology (GO) results - All Ontologies (ConsensusPathDB)
b = Biological Process, c = Cellular Compartment, m = Molecular Function
GO ID = Gene Ontology Identifier, Members = Geneset members within GO ID, Size = Total number of genes in GO ID
q-value = FDR-adjusted p-value
Female Hippocampus DEGs									Male Hippocampus DEGs
GO ID	Category	Level	Name	Members	size	p-value	q-value		GO ID	Category	Level	Name	Members	size	p-value	q-value
GO:0005737	c	3	cytoplasm	SSPN; HIF3A; RNF10; HSPA5; HSPA4; CTTNBP2; HSPA8; PCSK6; CPE; FKBP4; JPH3; ARFRP1; P4HA1; JPH4; FTSJ1; ASS1; FKBP9; SAMD14; DLG2; DLG4; PPP4C; RNF114; CDC42BPG; RNF112; MT-ATP6; NADK2; METTL16; ABCD4; WDR6; ARHGEF12; AP1M1; MAN2C1; DIAPH1; SCG3; CAMK2A; BCAT1; SCG2; AHNAK; CXCL12; COX6A1; TNS1; FAM172A; SNAP25; WDTC1; HIPK2; CCND1; GM2A; HIPK1; TXNRD3; ANP32E; NPY; PPP1R3G; CTBP1; KLC2; PAIP2B; Y…	11920	1.19902e-22	2.12227e-20		GO:0044428	c	3	nuclear part	AFF4; CRKL; MEN1; HIPK3; HIPK1; SRSF11; IKBKG; PPP4R3B; DDX39B; CDC73; ZC3H13; RNF112; APEH; PPP1R16B; CUL7; LUC7L3; MAN2C1; SAFB; ZNF367; SPRED1; NR2C2; TPR; THOC1; CTDP1; FAM193B; FUT10; SLTM; UTRN; LYAR; APC; PAK6; FBXW11; HMGN3; ADNP; MSL2; YME1L1; DOCK1; TRIM37; INTS1; FMN2; PUM2; MFSD10; CC2D1B; IQSEC3; DHX37; XPO7; SRSF2; TADA2B; ZNF609; LRRC45; LANCL2; ZIC1; CREBRF; RPP21; GTF2IRD1; ZNF24…	4830	3.35354e-09	3.8901e-07
GO:0044424	c	2	intracellular part	SSPN; HIF3A; RNF10; HSPA5; HSPA4; CTTNBP2; HSPA8; PCSK6; CPE; FKBP4; JPH3; ARFRP1; P4HA1; SRSF11; JPH4; FTSJ1; ASS1; FKBP9; LHX2; DLG2; DLG4; PPP4C; ZNF704; RNF114; CDC42BPG; RNF112; DRAP1; MT-ATP6; NADK2; METTL16; ABCD4; WDR6; ARHGEF12; AP1M1; MAN2C1; DIAPH1; SCG3; FAM120C; CAMK2A; BCAT1; SCG2; IWS1; TNS3; ACBD5; RMND1; AHNAK; CXCL12; COX6A1; TNS1; FAM172A; SNAP25; WDTC1; HIPK2; CCND1; GM2A; HIP…	14850	6.71213e-21	5.79229e-19		GO:0031981	c	4	nuclear lumen	AFF4; CRKL; MEN1; HIPK3; HIPK1; SRSF11; IKBKG; PPP4R3B; DDX39B; CDC73; ZC3H13; RNF112; NUP214; PPP1R16B; LUC7L3; MAN2C1; SAFB; ZNF367; SPRED1; NR2C2; TPR; THOC1; CTDP1; FAM193B; FUT10; SLTM; UTRN; LYAR; APC; PAK6; HMGN3; MSL2; YME1L1; DOCK1; TRIM37; INTS1; FMN2; CC2D1B; IQSEC3; DHX37; SRSF2; TADA2B; ZNF609; LRRC45; LANCL2; ZIC1; RPP21; GTF2IRD1; ZNF24; HERC2; SART1; ITPR1; ANAPC4; ARNT2; GINS2; R…	4461	1.31242e-08	8.51791e-07
GO:0005622	c	2	intracellular	SSPN; HIF3A; RNF10; HSPA5; HSPA4; CTTNBP2; HSPA8; PCSK6; CPE; FKBP4; JPH3; ARFRP1; P4HA1; SRSF11; JPH4; FTSJ1; ASS1; FKBP9; LHX2; DLG2; DLG4; PPP4C; ZNF704; RNF114; CDC42BPG; RNF112; DRAP1; MT-ATP6; NADK2; METTL16; ABCD4; WDR6; ARHGEF12; AP1M1; MAN2C1; DIAPH1; SCG3; FAM120C; CAMK2A; BCAT1; SCG2; IWS1; TNS3; ACBD5; RMND1; AHNAK; CXCL12; COX6A1; TNS1; FAM172A; SNAP25; WDTC1; HIPK2; CCND1; GM2A; HIP…	14857	8.64521e-21	5.79229e-19		GO:0005654	c	4	nucleoplasm	AFF4; CRKL; MEN1; HIPK3; HIPK1; SRSF11; IKBKG; PPP4R3B; DDX39B; CDC73; ZC3H13; RNF112; NUP214; PPP1R16B; LUC7L3; MAN2C1; SAFB; ZNF367; SPRED1; NR2C2; TPR; THOC1; CTDP1; FAM193B; FUT10; SLTM; UTRN; LYAR; APC; PAK6; HMGN3; MSL2; YME1L1; DOCK1; TRIM37; INTS1; CC2D1B; IQSEC3; DHX37; SRSF2; TADA2B; ZNF609; LRRC45; LANCL2; ZIC1; RPP21; GTF2IRD1; ZNF24; HERC2; SART1; ANAPC4; ARNT2; GINS2; RPS6KA2; CSNK1…	4103	1.50759e-08	8.51791e-07
GO:0044444	c	3	cytoplasmic part	SSPN; HIF3A; HSPA5; HSPA4; CTTNBP2; HSPA8; PCSK6; CPE; FKBP4; JPH3; ARFRP1; P4HA1; JPH4; DDX55; ASS1; FKBP9; DLG2; DLG4; PPP4C; RNF114; CDC42BPG; RNF112; MT-ATP6; NADK2; ABCD4; WDR6; ARHGEF12; AP1M1; MAN2C1; DIAPH1; SCG3; CAMK2A; BCAT1; SCG2; AHNAK; COX6A1; FN3K; FAM172A; SNAP25; WDTC1; CCND1; GM2A; HIPK1; TXNRD3; ANP32E; NPY; PPP1R3G; STARD3; KLC2; RRP1B; HSP90B1; UBE2D1; SFXN5; TANGO2; DENND4B;…	10011	2.33646e-19	2.06776e-17		GO:0044424	c	2	intracellular part	MSI2; AFF4; FRMPD3; CRKL; CRLF1; LRRC45; PCSK1; MEN1; TSPAN17; HIPK3; TPBG; SMCR8; AKT3; SRSF11; RAPGEF1; GMPPA; RAB34; SLC50A1; CPPED1; DLG2; DDX39B; SDCCAG8; CDC73; FNDC5; TMOD2; GRK3; GNG12; DLGAP2; ZC3H13; POU6F1; RNF112; ZNF236; APEH; SLC16A11; PPP1R16B; CUL7; LUC7L3; CDC42BPA; SOCS5; ARHGEF12; AUP1; MAN2C1; FAM210A; SPAG9; TRIM44; COG1; SAFB; ZNF367; RIC3; NR2C2; SIPA1L1; EEF1AKMT4-ECE2; TP…	14850	2.87131e-08	1.4058e-06
GO:0007399	b	4	nervous system development	MT-CO1; RNF10; HSPA5; TMOD2; NRG2; CTTNBP2; SPTB; CLMN; FKBP4; AKT1; HIPK1; DPF1; RAPGEF1; CAPRIN1; DAB1; AXL; LHX2; USP33; MT-ND4; DLG4; NDST1; ARHGEF2; NTRK2; HSP90AB1; MPST; POU6F1; RNF112; NDRG2; ONECUT2; ROBO3; CDNF; ZSWIM8; HMG20B; PLK2; ERBB4; SNAP25; IDH2; WNK1; ZNF365; CAMK2A; CRB2; NR2C2; PALM; PHGDH; SEC24B; KIRREL3; CXCL12; GBA2; BRD2; RBM45; TRNP1; SMO; B4GALT2; ADCY1; BRSK1; CSPG5; …	2351	2.67901e-19	2.76206e-16		GO:0005622	c	2	intracellular	MSI2; AFF4; FRMPD3; CRKL; CRLF1; LRRC45; PCSK1; MEN1; TSPAN17; HIPK3; TPBG; SMCR8; AKT3; SRSF11; RAPGEF1; GMPPA; RAB34; SLC50A1; CPPED1; DLG2; DDX39B; SDCCAG8; CDC73; FNDC5; TMOD2; GRK3; GNG12; DLGAP2; ZC3H13; POU6F1; RNF112; ZNF236; APEH; SLC16A11; PPP1R16B; CUL7; LUC7L3; CDC42BPA; SOCS5; ARHGEF12; AUP1; MAN2C1; FAM210A; SPAG9; TRIM44; COG1; SAFB; ZNF367; RIC3; NR2C2; SIPA1L1; EEF1AKMT4-ECE2; TP…	14857	3.12399e-08	1.4058e-06
GO:0022008	b	4	neurogenesis	RNF10; HSPA5; SPTB; CLMN; FKBP4; AKT1; HIPK1; RAPGEF1; CAPRIN1; DAB1; AXL; LHX2; USP33; DLG4; ARHGEF2; NTRK2; HSP90AB1; KLF4; RNF112; CDNF; ZSWIM8; HMG20B; PLK2; ERBB4; SPAG9; IDH2; WNK1; ZNF365; CAMK2A; CRB2; PHGDH; SEC24B; KIRREL3; CXCL12; SNAP25; ADCY1; BRSK1; CSPG5; SCARB2; PTPN11; KIF5C; VIM; SPEN; NPY; KIF5A; PAK6; NYAP1; KIF5B; HIPK2; PDLIM5; TRAK2; TRAK1; GPM6B; GAB2; ID3; CRTC1; LAMB1; E…	1603	1.74978e-18	9.0201e-16		GO:0044451	c	4	nucleoplasm part	SRRM2; FAAP100; YME1L1; DOCK1; TRIM37; MEN1; PRPF40B; HIPK3; HIPK1; SRSF11; SART1; POLI; NCOA2; DDX39B; MSL2; SRSF2; TADA2B; ZBTB18; ZC3H13; AKAP8L; MED12; RNF112; PPP4R3B; PPP1R16B; SNRNP70; EYA1; LUC7L3; MTA3; PABPN1; ZBTB4; PAF1; TCEA2; AFF4; THOC1; FAM193B; GINS2; ZNF106; CSNK1A1; SLTM; SETX; CDC73; SAFB2; LRCH4; MED13L; RBM25; STK35; ERBIN; ALKBH5; HIVEP1	1171	9.20687e-08	3.46792e-06
GO:0048666	b	4	neuron development	HSPA5; SPTB; CLMN; FKBP4; AKT1; RAPGEF1; CAPRIN1; DAB1; SAMD14; USP33; DLG4; NTRK2; HSP90AB1; NEO1; CDNF; ZSWIM8; PLK2; SPAG9; PLK5; WNK1; ZNF365; CAMK2A; CRB2; PHGDH; SEC24B; KIRREL3; CXCL12; SNAP25; ADCY1; BRSK1; SCARB2; KIF5B; KIF5C; VIM; NPY; KIF5A; PAK6; NYAP1; PTPN11; PDLIM5; TRAK2; GPM6B; GAB2; FRS2; CRTC1; LAMB1; EDNRB; LAMB2; SMURF1; APOE; PREX2; METRN; GBA2; PPP1R9B; MAP1A; FARP1; UBA6;…	1107	3.67974e-18	1.2646e-15		GO:0007399	b	4	nervous system development	BBS2; CRKL; TMOD2; SMAD4; TRAK1; CPEB3; MAP2; BMPR1A; HIPK1; AKT3; RAPGEF1; ZNF24; DOK6; TSC2; SPTBN2; CHRFAM7A; PLXNB2; QKI; TTBK1; SDCCAG8; TWSG1; TPPP; EGR3; SHC3; RBFOX2; NPAS2; GNG12; MED12; POU6F1; RNF112; SHANK1; PIK3R1; ZIC1; TMEM30A; SERPINI1; CUL7; SETX; RIMS1; ZNF609; POU3F2; SDK2; RAP2A; SRF; FUT9; BEX1; SPAG9; ZNF365; MSI1; HPCAL4; ZMIZ1; NR2C2; MTPN; SNPH; EEF1AKMT4-ECE2; APC2; ACHE…	2351	1.11565e-08	6.79431e-06
GO:0048699	b	5	generation of neurons	RNF10; HSPA5; SPTB; CLMN; FKBP4; AKT1; HIPK1; RAPGEF1; CAPRIN1; DAB1; AXL; LHX2; USP33; DLG4; ARHGEF2; NTRK2; HSP90AB1; KLF4; RNF112; CDNF; ZSWIM8; HMG20B; PLK2; ERBB4; SPAG9; IDH2; WNK1; ZNF365; CAMK2A; CRB2; PHGDH; SEC24B; KIRREL3; CXCL12; SNAP25; ADCY1; BRSK1; HIPK2; SCARB2; PTPN11; KIF5C; VIM; SPEN; NPY; RIMS1; KIF5A; PAK6; NYAP1; KIF5B; PDLIM5; TRAK2; GPM6B; GAB2; ID3; CRTC1; LAMB1; EDNRB; L…	1506	2.35206e-18	1.5736e-15		GO:0044446	c	2	intracellular organelle part	AFF4; FRMPD3; CRKL; TMOD2; PCSK1; MEN1; HIPK3; HIPK1; SRSF11; RAPGEF1; SLC50A1; CPPED1; GPAM; DDX39B; SDCCAG8; CDC73; FNDC5; LPCAT4; GNG12; DLGAP2; ZC3H13; POU6F1; RNF112; APEH; GZF1; PPP1R16B; CUL7; LUC7L3; CDC42BPA; AUP1; MAN2C1; SPAG9; COG1; SAFB; ZNF367; RIC3; NR2C2; EEF1AKMT4-ECE2; TPR; THOC1; CTDP1; FAM193B; PCYT1A; FUT10; SLTM; KIF5A; KIF5C; GRB14; UTRN; LYAR; APC; MYO5A; MTA3; PRDM16; IKB…	10029	9.42788e-07	2.82836e-05
GO:0031175	b	5	neuron projection development	HSPA5; PLK2; CLMN; FKBP4; AKT1; RAPGEF1; CAPRIN1; DAB1; SAMD14; USP33; DLG4; NTRK2; HSP90AB1; NEO1; CDNF; ZSWIM8; SPTB; SPAG9; PLK5; ZNF365; CAMK2A; PHGDH; SEC24B; KIRREL3; CXCL12; SNAP25; ADCY1; BRSK1; SCARB2; KIF5B; KIF5C; VIM; NPY; KIF5A; PAK6; NYAP1; PTPN11; MAP1A; TRAK2; GPM6B; GAB2; FRS2; CRTC1; LAMB1; LAMB2; SMURF1; APOE; PREX2; METRN; PPP1R9B; PDLIM5; FARP1; UBA6; CUX1; DENND5A; TUBB2B; P…	976	3.20816e-18	1.5736e-15		GO:0005856	c	4	cytoskeleton	BBS2; DMD; FRMPD3; SNPH; TMOD2; SMAD4; USP2; CTDP1; FRMD4A; SHROOM2; XIAP; FBXW11; LRRC45; IKBKG; SPECC1L; PATJ; SPTBN2; PPP4R3B; NEURL1B; DLGAP2; TTBK1; APC2; SDCCAG8; TPPP; AHNAK; GNG12; LANCL2; KIF5C; CDC42BPA; PPP1R12B; SIPA1L1; TNS1; CUL7; FMN2; RIMS1; KIF21B; EPB41L1; ACACA; SPAG9; ZNF365; TCEA2; CROCC; E4F1; MTPN; HERC2; TPR; DYNC1LI2; LASP1; TBCD; RAP1GAP2; SHANK2; CDC42BPG; CSNK1A1; MAP2…	2323	1.12827e-06	3.18737e-05
GO:0005515	m	2	protein binding	HIF3A; TLCD1; RNF10; HSPA5; HSPA4; CTTNBP2; HSPA8; PCSK6; CPE; TMCO6; FKBP4; JPH3; ARFRP1; P4HA1; SRSF11; JPH4; FTSJ1; ASS1; LHX2; DLG2; DLG4; PPP4C; SMOC1; ZNF704; RNF114; FAM114A2; RNF112; DRAP1; MT-ATP6; NADK2; ABCD4; WDR6; ARHGEF12; NPR3; LARP4; DIAPH1; PROCA1; CAMK2A; BCAT1; SCG2; IWS1; TNS3; AHNAK; EEF2; CXCL12; COX6A1; TNS1; SCARF2; FAM172A; SNAP25; WDTC1; NRIP3; CCND1; HIPK1; ZGPAT; ANP32…	14003	2.52138e-17	1.58847e-15		GO:0048471	c	4	perinuclear region of cytoplasm	FAM168B; USP2; TRIM37; FMN2; PUM2; RAPGEF1; PATJ; TSC2; PPM1F; RAB34; TPPP; VPS33A; PIK3R1; PPP1R16B; CUL7; TTBK1; RANBP2; JCAD; SELENOM; SPAG9; DOCK6; MTPN; DCUN1D3; APC2; ACHE; ITPR1; RAP1GAP2; SPAST; KCNH2; KIF5A; RAB11FIP4; APC; ATXN2	720	2.04263e-06	4.61634e-05
GO:0030182	b	4	neuron differentiation	HSPA5; SPTB; CLMN; FKBP4; AKT1; HIPK1; RAPGEF1; CAPRIN1; DAB1; LHX2; USP33; DLG4; ARHGEF2; NTRK2; HSP90AB1; KLF4; RNF112; CDNF; ZSWIM8; HMG20B; PLK2; ERBB4; SPAG9; PLK5; WNK1; ZNF365; CAMK2A; CRB2; PHGDH; SEC24B; KIRREL3; CXCL12; SNAP25; ADCY1; BRSK1; HIPK2; SCARB2; PTPN11; KIF5C; VIM; NPY; KIF5A; PAK6; NYAP1; KIF5B; PDLIM5; TRAK2; GPM6B; GAB2; ID3; CRTC1; LAMB1; EDNRB; LAMB2; SMURF1; APOE; PREX2…	1352	9.975e-18	2.57106e-15		GO:0016604	c	5	nuclear body	YME1L1; DOCK1; HIPK3; HIPK1; SRSF11; SART1; POLI; NCOA2; DDX39B; SRSF2; ZBTB18; PRPF40B; AKAP8L; ZC3H13; RNF112; PPP4R3B; PPP1R16B; SNRNP70; EYA1; LUC7L3; PABPN1; ZBTB4; THOC1; FAM193B; ZNF106; CSNK1A1; SLTM; SETX; SRRM2; SAFB2; LRCH4; RBM25; STK35; ERBIN; ALKBH5; HIVEP1	812	1.44159e-06	6.6313e-05
GO:0005912	c	3	adherens junction	PDLIM2; SYNM; RPS16; HSPA5; RPS14; GIT1; TLE2; RPLP1; HSPA8; RPL3; HSP90B1; FRS2; RPS7; MSN; HSPA1A; PKP4; CTNND2; SORBS3; RPS9; FLT1; MRC2; USP33; RPL8; AHNAK; BAIAP2; ARHGEF2; CAP1; CTNNA1; LIN7B; CAPN5; HNRNPK; CAPN2; PGM5; TNS3; RPS3A; TNS1; PPP1R9B; DLC1; NF2; PDLIM4; PDLIM5; PLPP3; RPLP0; PARD3B; SRCIN1; ANXA6; CD44; RPS5; PDIA3; RPL19; PIP5K1C; SH3BP1; RHOU; FLNA; LASP1; HMCN1; TSPAN9; RPL…	557	8.39394e-17	4.95243e-15		GO:0043233	c	2	organelle lumen	AFF4; CRKL; PCSK1; MEN1; HIPK3; HIPK1; SRSF11; IKBKG; PPP4R3B; CPPED1; DDX39B; CDC73; ZC3H13; RNF112; APEH; PPP1R16B; LUC7L3; MAN2C1; SAFB; ZNF367; SPRED1; NR2C2; TPR; THOC1; CTDP1; FAM193B; FUT10; SLTM; UTRN; LYAR; APC; PAK6; HMGN3; MSL2; YME1L1; DOCK1; TRIM37; INTS1; FMN2; CC2D1B; IQSEC3; DHX37; PANK2; SRSF2; TADA2B; ZNF609; LRRC45; LANCL2; PDPR; ZIC1; MRPL47; CREBRF; RPP21; GTF2IRD1; ZNF24; HE…	5583	3.52288e-06	7.92647e-05
GO:0070161	c	2	anchoring junction	PDLIM2; SYNM; RPS16; HSPA5; RPS14; GIT1; TLE2; RPLP1; HSPA8; RPL3; HSP90B1; FRS2; RPS7; MSN; HSPA1A; PKP4; CTNND2; SORBS3; RPS9; FLT1; MRC2; USP33; RPL8; AHNAK; BAIAP2; ARHGEF2; CAP1; CTNNA1; LIN7B; CAPN5; HNRNPK; CAPN2; PGM5; TNS3; RPS3A; TNS1; PPP1R9B; DLC1; NF2; PDLIM4; PDLIM5; PLPP3; RPLP0; PARD3B; SRCIN1; ANXA6; CD44; RPS5; PDIA3; RPL19; PIP5K1C; SH3BP1; RHOU; FLNA; LASP1; HMCN1; TSPAN9; RPL…	573	4.71383e-16	2.10551e-14		GO:0097458	c	2	neuron part	KIF5C; DMD; SDCCAG8; TMOD2; TRAK1; PCSK1; RIC3; CPEB3; MAP2; BMPR1A; FBXW11; EPS8; SAMD4A; FAM168B; IQSEC3; ADCYAP1R1; TSC2; SPTBN2; CHRFAM7A; DLG2; LIN7B; DLGAP2; NECTIN3; RNF112; HOMER1; SERPINI1; MAPK8; SETX; RIMS1; TTBK1; KIF21B; CROCC; MTPN; SNPH; ROBO3; PNOC; GABRB2; ITPR1; SHANK2; SHANK1; ADCY1; INHA; SIPA1L1; KIF1A; SPAST; TPBG; PIP5K1C; KIF5A; LRP8; BBS2; ADCY9; CAMKK2; ARHGAP32; UTRN; L…	1748	5.45829e-06	9.82492e-05
GO:0043229	c	2	intracellular organelle	SSPN; HIF3A; RNF10; HSPA5; HSPA4; CTTNBP2; HSPA8; PCSK6; CPE; FKBP4; JPH3; ARFRP1; P4HA1; SRSF11; JPH4; DDX55; ASS1; FKBP9; LHX2; DLG4; PPP4C; ZNF704; RNF114; CDC42BPG; RNF112; DRAP1; MT-ATP6; NADK2; METTL16; ABCD4; WDR6; AP1M1; MAN2C1; DIAPH1; SCG3; FAM120C; CAMK2A; BCAT1; SCG2; IWS1; ACBD5; RMND1; AHNAK; CXCL12; COX6A1; TNS1; FAM172A; SNAP25; WDTC1; HIPK2; CCND1; GM2A; HIPK1; TXNRD3; ZGPAT; ANP…	13102	1.14299e-15	3.829e-14		GO:0005737	c	3	cytoplasm	MSI2; FRMPD3; CRKL; CRLF1; PCSK1; MEN1; HIPK3; TPBG; SMCR8; AKT3; LRRC45; RAPGEF1; SLC50A1; CPPED1; DLG2; DDX39B; SDCCAG8; CDC73; FNDC5; TMOD2; GRK3; GNG12; DLGAP2; RNF112; APEH; SLC16A11; PPP1R16B; CUL7; CDC42BPA; SOCS5; ARHGEF12; AUP1; MAN2C1; FAM210A; SPAG9; TRIM44; COG1; SLC38A9; UBE2R2; RIC3; SPECC1L; SIPA1L1; EEF1AKMT4-ECE2; TPR; THOC1; FGFR3; FAM193B; PCYT1A; FUT10; HIPK1; ADCY1; UCKL1; KI…	11920	2.00982e-06	0.000116569
GO:0043233	c	2	organelle lumen	HIF3A; HSPA5; HSPA8; PCSK6; SCG2; FKBP4; HIPK2; HIPK1; P4HA1; SRSF11; PPP4C; RNF112; DRAP1; NADK2; METTL17; MAN2C1; SCG3; CAMK2A; IWS1; WDTC1; CCND1; GM2A; ZGPAT; ANP32E; RHBDD2; STARD3; KLC2; RASL10A; RRP1B; CELF4; HSP90B1; UBE2D1; DENND4B; TST; NXF1; XPO1; APOE; NF2; PDLIM4; TSPYL1; CUX1; COL4A2; COL4A1; VEGFB; ING4; CHST2; ZEB1; FTL; ARNT2; PSIP1; RING1; MINDY2; FLNA; ABHD17A; ACP6; LRPAP1; SM…	5583	7.04811e-15	1.88889e-13		GO:0070013	c	3	intracellular organelle lumen	AFF4; CRKL; PCSK1; MEN1; HIPK3; HIPK1; SRSF11; IKBKG; PPP4R3B; CPPED1; DDX39B; CDC73; ZC3H13; RNF112; APEH; PPP1R16B; LUC7L3; MAN2C1; SAFB; ZNF367; SPRED1; NR2C2; TPR; THOC1; CTDP1; FAM193B; FUT10; SLTM; UTRN; LYAR; APC; PAK6; HMGN3; MSL2; YME1L1; DOCK1; TRIM37; INTS1; FMN2; CC2D1B; IQSEC3; DHX37; PANK2; SRSF2; TADA2B; ZNF609; LRRC45; LANCL2; PDPR; ZIC1; MRPL47; CREBRF; RPP21; GTF2IRD1; ZNF24; HE…	5583	3.52288e-06	0.000136218
GO:0005829	c	4	cytosol	HIF3A; HSPA5; HSPA4; HSPA8; FKBP4; ARFRP1; DDX55; ASS1; DLG2; DLG4; PPP4C; RNF114; ITPKB; ZC3H15; WDR6; ARHGEF12; AP1M1; MAN2C1; DIAPH1; CAMK2A; BCAT1; FN3K; SNAP25; WDTC1; CCND1; GM2A; HIPK1; STARD3; KLC2; RRP1B; HSP90B1; UBE2D1; DENND4B; TSPOAP1; STIP1; IFIT3; CHKA; SERPINE2; HIP1R; XPO1; PANK4; AHSA1; NF2; WSB2; FBXL16; PDLIM5; CUX1; EPS15L1; ING4; CHST2; ZEB1; FTL; PLA2G2F; PSIP1; RING1; FMNL…	5316	1.04072e-15	2.00859e-13		GO:0005515	m	2	protein binding	MSI2; LIN7B; CRKL; CRLF1; PCSK1; MEN1; TSPAN17; LASP1; SMCR8; AKT3; SRSF11; RAPGEF1; SLC50A1; CHRFAM7A; DCUN1D3; MAP3K9; DDX39B; SDCCAG8; CDC73; FNDC5; TMOD2; GRK3; GNG12; DLGAP2; ZC3H13; POU6F1; RNF112; ZNF236; APEH; SLC16A11; PPP1R16B; CUL7; LUC7L3; CDC42BPA; ANKRD45; SOCS5; NPR2; AUP1; PIK3R1; HPCAL4; SPAG9; TRIM44; COG1; SAFB; UBE2R2; RIC3; NR2C2; SIPA1L1; TPR; THOC1; CTDP1; FGFR3; FAM193B; L…	14003	3.53714e-06	0.00014856
GO:0070013	c	3	intracellular organelle lumen	HIF3A; HSPA5; HSPA8; PCSK6; SCG2; FKBP4; HIPK2; HIPK1; P4HA1; SRSF11; PPP4C; RNF112; DRAP1; NADK2; METTL17; MAN2C1; SCG3; CAMK2A; IWS1; WDTC1; CCND1; GM2A; ZGPAT; ANP32E; RHBDD2; STARD3; KLC2; RASL10A; RRP1B; CELF4; HSP90B1; UBE2D1; DENND4B; TST; NXF1; XPO1; APOE; NF2; PDLIM4; TSPYL1; CUX1; COL4A2; COL4A1; VEGFB; ING4; CHST2; ZEB1; FTL; ARNT2; PSIP1; RING1; MINDY2; FLNA; ABHD17A; ACP6; LRPAP1; SM…	5583	7.04811e-15	3.11879e-13		GO:0043229	c	2	intracellular organelle	MSI2; AFF4; FRMPD3; CRKL; TMOD2; PCSK1; MEN1; HIPK3; TPBG; SMCR8; AKT3; SRSF11; RAPGEF1; RAB34; SLC50A1; CPPED1; GPAM; DDX39B; SDCCAG8; CDC73; FNDC5; LPCAT4; GNG12; DLGAP2; ZC3H13; POU6F1; RNF112; APEH; GZF1; PPP1R16B; CUL7; LUC7L3; CDC42BPA; AUP1; MAN2C1; FAM210A; SPAG9; COG1; SAFB; ZNF367; RIC3; NR2C2; SIPA1L1; EEF1AKMT4-ECE2; TPR; THOC1; CTDP1; FGFR3; FAM193B; PCYT1A; FUT10; HIPK1; ADCY1; UCKL…	13102	1.12969e-05	0.000169454
GO:0000902	b	4	cell morphogenesis	SPTB; CDH24; CAPRIN1; DAB1; AXL; USP33; DLG4; FMNL2; FMNL1; ARHGEF2; NTRK2; HSP90AB1; ZSWIM8; LARP4; DIAPH1; SPAG9; ZNF365; PALM; SEC24B; KIRREL3; CXCL12; TESK1; ADCY1; BRSK1; CSPG5; KIF5A; PTPN11; KIF5C; PAK6; NYAP1; KIF5B; MAP1A; TRAK2; DOCK1; GAB2; FRS2; LAMB1; LAMB2; SMURF1; APOE; PREX2; METRN; CAP1; PDLIM5; FARP1; ARPC2; RHOQ; RHOU; CUX1; TUBB2B; PLXNC1; FBXO31; HECW2; BAIAP2; ARHGEF26; GAS7…	1008	9.89681e-15	2.04072e-12		GO:0044430	c	3	cytoskeletal part	BBS2; SNPH; TMOD2; SMAD4; USP2; CTDP1; MAP2; SHROOM2; XIAP; FBXW11; LRRC45; IKBKG; PATJ; SPTBN2; PPP4R3B; DLGAP2; TTBK1; APC2; SDCCAG8; TPPP; GNG12; LANCL2; KIF5C; CDC42BPA; CUL7; KIF21B; SPAG9; ZNF365; TCEA2; CROCC; E4F1; MTPN; HERC2; TPR; DYNC1LI2; LASP1; TBCD; RAP1GAP2; SHANK2; CDC42BPG; CSNK1A1; SPECC1L; KIF1A; SPAST; RAB11FIP4; BBS1; KIF5A; LRP8; CEP131; HIPK1; WDR13; UPF3B; UTRN; SLAIN2; AP…	1777	8.42569e-06	0.000244345
GO:0048519	b	3	negative regulation of biological process	RNF10; HSPA5; HSPA8; SCG2; FKBP4; JPH3; JPH4; GPM6B; ASS1; DLG2; DLG4; RNF112; DRAP1; METTL16; WDR6; NPR3; DIAPH1; CRB2; CXCL12; FAM172A; WDTC1; HIPK2; CCND1; ZGPAT; CTBP1; PAIP2B; RRP1B; CELF4; HSP90B1; UBE2D1; EDNRB; IFIT3; SERPINE2; HIP1R; XPO1; APOE; NF2; NFIL3; PPP1R11; CUX1; COL4A2; EPS15L1; INSIG1; ING4; ZEB1; ARNT2; PLXNC1; DNAJC1; RING1; FBXO31; FLNA; ABHD17A; VSNL1; LRPAP1; SMAD5; OTUD5…	5444	8.19688e-15	4.44271e-12		GO:0048522	b	4	positive regulation of cellular process	CRKL; CRLF1; MEN1; TPBG; HIPK1; AKT3; RAPGEF1; PPP4R3B; CHRFAM7A; SLC39A10; MAP3K9; DDX39B; CDC73; FNDC5; TMOD2; RNF112; CACUL1; CREBRF; PPP1R16B; CUL7; MAPRE2; NPR2; SPAG9; TRIM44; SLC38A9; SPRED1; NR2C2; TPR; ERBIN; THOC1; FGFR3; SOCS5; ADCY1; MTURN; ADCY9; LYAR; DIXDC1; APC; PAK6; IKBKG; FBXW11; HMGN3; DOCK1; TRIM37; FMN2; PUM2; SLAIN2; PLXNB2; PPM1F; TWSG1; EGR3; TADA2B; ZNF609; LANCL2; PIK3R…	5443	1.33469e-06	0.000280136
GO:0003723	m	4	RNA binding	NOP56; ZRANB2; HSPA8; SCG3; FKBP4; RBM4B; SRSF11; REXO4; CAPRIN1; FAU; ASS1; USP10; DDX39B; TRMT1L; DDX31; EIF3F; ARHGEF1; HSP90AB1; ZC3H15; FAM120C; METTL16; LUC7L3; WDR6; FAM120A; WDR3; DIAPH1; PRRC2B; ACIN1; RPL11; RPL13; RPL18; RPL19; CARHSP1; FAM172A; RBM45; ZC3H11B; VIM; SPEN; MTREX; MYO5A; ELP1; YBX2; RPL8; RRP1B; CELF4; RPL3; HSP90B1; TST; IFIT3; XPO1; CHD3; SRSF6; SRSF1; AHNAK; U2AF2; DD…	1696	3.79366e-14	9.37034e-12		GO:0009893	b	4	positive regulation of metabolic process	CRKL; CRLF1; MEN1; TPBG; RAPGEF1; PPP4R3B; CHRFAM7A; SLC39A10; MAP3K9; DDX39B; CDC73; CACUL1; CREBRF; PPP1R16B; PIK3R1; SPAG9; NR2C2; THOC1; FGFR3; SOCS5; ADCY1; MTURN; ADCY9; LYAR; APC; PAK6; IKBKG; FBXW11; HMGN3; TRIM37; FMN2; PLXNB2; PPM1F; TWSG1; ACACA; EGR3; TADA2B; ZNF609; DIO2; ZIC1; ZNF24; DCUN1D3; TIPARP; TRIM44; ARNT2; INHA; CSNK1A1; CAMKK2; PHF2; SMAD4; FOSB; RFC2; XIAP; SAMD4A; TRIM56…	3654	1.37998e-06	0.000280136
GO:0030055	c	2	cell-substrate junction	RPS16; HSPA5; RPS14; TLE2; RPLP1; HSPA8; RPL3; HSP90B1; RPS7; MSN; HSPA1A; RPS2; SORBS3; RPS9; FLT1; MRC2; USP33; RPL8; AHNAK; ARHGEF2; CAP1; CTNNA1; CAPN5; HNRNPK; CAPN2; PGM5; TNS3; RPS3A; TNS1; DLC1; GIT1; RPLP0; SRCIN1; ANXA6; CD44; RPS5; PDIA3; RPL19; PIP5K1C; RHOU; LASP1; TSPAN9; RPL18; FGFR3; INPP5E; RRAS; ACTN1; ARPC2; SCARF2; CNN3; DDR2; SCARB2; CALR; SDC4; MAP2K1; EZR; VIM; FAM107A; PFN…	427	4.52435e-13	1.01044e-11		GO:0036211	b	4	protein modification process	CRKL; CRLF1; MEN1; TSPAN17; HIPK3; TPBG; HIPK1; AKT3; RAPGEF1; PPP4R3B; CPPED1; SLC39A10; DLG2; HECTD4; CDC73; GRK3; RNF112; CACUL1; NUP214; PPP1R16B; CUL7; NPR2; SPAG9; UBE2R2; SPRED1; TPR; FGFR3; SOCS5; FUT10; ADCY1; MTURN; ADCY9; FBXL6; APC; PAK6; PRDM16; IKBKG; CSF2RA; DMD; MSL2; TRAK1; TRIM37; DPY19L3; PLXNB2; PPM1F; TWSG1; TADA2B; TULP4; CDC42BPG; CDC42BPA; PIK3R1; CHRFAM7A; GID4; MAN2A2; M…	4208	2.50075e-06	0.000331535
GO:0032989	b	3	cellular component morphogenesis	TMOD2; SPTB; CDH24; CAPRIN1; DAB1; AXL; USP33; DLG4; FMNL2; FMNL1; ARHGEF2; NTRK2; HSP90AB1; CAPN3; ZSWIM8; LARP4; DIAPH1; SPAG9; ZNF365; PALM; SEC24B; KIRREL3; CXCL12; TESK1; ADCY1; BRSK1; CSPG5; KIF5A; PTPN11; KIF5C; PAK6; NYAP1; KIF5B; MAP1A; TRAK2; DOCK1; GAB2; FRS2; LAMB1; LAMB2; SMURF1; APOE; PREX2; METRN; CAP1; ARPC2; PDLIM5; FARP1; PGM5; RHOQ; RHOU; CUX1; TUBB2B; PLXNC1; FBXO31; HECW2; BA…	1103	4.35526e-14	1.18028e-11		GO:0007417	b	4	central nervous system development	FBXW11; CRKL; MAP2; SHROOM2; AKT3; SPTBN2; DHX37; PLXNB2; TWSG1; TPPP; NPAS2; GNG12; MED12; POU6F1; SHANK1; ZIC1; SERPINI1; ZMIZ1; POU3F2; RBFOX2; SRF; HPCAL4; SHC3; ZNF365; MTPN; SNPH; EEF1AKMT4-ECE2; TTBK1; SHANK2; ARNT2; KIF1A; ADCY1; BMPR1A; LRP8; BBS2; AK4; SSTR4; DIXDC1; VPS51; HAPLN2	978	2.72196e-06	0.000331535
GO:0048468	b	3	cell development	RNF10; COL11A1; HSPA5; TMOD2; SPTB; CLMN; FKBP4; AKT1; RAPGEF1; GPM6B; DAB1; AXL; SAMD14; USP33; DDX39B; DLG4; ARHGEF2; NTRK2; HSP90AB1; KLF4; CAPN3; ONECUT2; CDNF; PPP1R16B; ZSWIM8; HMG20B; PLK2; ERBB4; SPAG9; IDH2; WNK1; ZNF365; CAMK2A; CRB2; PHGDH; SEC24B; CAPRIN1; KIRREL3; CXCL12; TESK1; FAM172A; SNAP25; ADCY1; BRSK1; CSPG5; SCARB2; PTPN11; KIF5C; VIM; SPEN; LLGL1; NPY; KIF5A; PAK6; NYAP1; KI…	2114	1.15334e-13	2.08371e-11		GO:0048468	b	3	cell development	CEP131; DMD; CRKL; PAQR8; SMAD4; DOCK1; MEN1; CPEB3; CTDP1; MAP2; BMPR1A; FBXW11; RAPGEF1; DOK6; SPTBN2; CHRFAM7A; PLXNB2; QKI; PANK2; DDX39B; ZNF609; TPPP; SHC3; VPS33A; NECTIN3; MED12; KIF5C; RNF112; PIK3R1; FOSL2; HOMER1; SERPINI1; PPP1R16B; CUL7; SETX; RIMS1; TTBK1; POU3F2; NPR2; RAP2A; SRF; SPAG9; TMOD2; ZNF365; ZMIZ1; TMEM30A; AFF4; ACHE; GABRB2; TBCD; SHANK2; SHANK1; KIF1A; CCDC136; SIPA1L…	2114	1.20996e-06	0.000405335
GO:0005924	c	3	cell-substrate adherens junction	RPS16; HSPA5; RPS14; TLE2; RPLP1; HSPA8; RPL3; HSP90B1; RPS7; MSN; HSPA1A; RPS2; SORBS3; RPS9; FLT1; MRC2; USP33; RPL8; AHNAK; ARHGEF2; CAP1; CTNNA1; CAPN5; HNRNPK; CAPN2; PGM5; TNS3; RPS3A; TNS1; DLC1; GIT1; RPLP0; SRCIN1; ANXA6; CD44; RPS5; PDIA3; RPL19; PIP5K1C; RHOU; LASP1; TSPAN9; RPL18; FGFR3; INPP5E; RRAS; ACTN1; ARPC2; SCARF2; CNN3; DDR2; SCARB2; CALR; SDC4; MAP2K1; EZR; VIM; FAM107A; PFN…	422	8.1612e-13	2.88906e-11		GO:0015630	c	5	microtubule cytoskeleton	BBS2; SDCCAG8; SMAD4; USP2; CTDP1; MAP2; SHROOM2; XIAP; FBXW11; LRRC45; IKBKG; PATJ; PPP4R3B; TTBK1; TPPP; CEP131; CDC42BPG; CUL7; MAPRE2; SPAG9; ZNF365; TCEA2; CROCC; E4F1; HERC2; TPR; DYNC1LI2; APC2; TBCD; RAP1GAP2; CSNK1A1; SPECC1L; KIF1A; SPAST; RAB11FIP4; BBS1; KIF5A; LRP8; KIF5C; HIPK1; WDR13; UPF3B; SNPH; SLAIN2; APC; KIF21B	1292	1.81636e-05	0.000417762
GO:0097458	c	2	neuron part	LIN7B; ADD3; TMOD2; CTTNBP2; HSPA8; SCG2; FKBP4; KIFAP3; CAPRIN1; DAB1; ASS1; MT-ND1; MT-ND2; DLG2; DLG4; CACNA1D; NTRK2; HSP90AB1; DLGAP3; MPST; RNF112; CAPN2; NDRG2; HEPACAM; ASRGL1; NF2; PLK2; NAAA; ERBB4; CAMK2A; KCNAB2; GUK1; KIRREL3; ELFN1; SNAP25; ADCY1; CNN3; PTPN13; KIF5A; KIF5B; LLGL1; STXBP3; VIM; PLEKHA5; UTRN; NPY; MYO5A; ROBO3; KIF5C; RPL8; PDLIM5; GRIA2; TRAK2; TRAK1; BRSK1; CRTC1;…	1748	2.07615e-12	3.97435e-11		GO:0043228	c	2	non-membrane-bounded organelle	TMOD2; MEN1; SMCR8; LRRC45; IKBKG; PPP4R3B; CDC73; GNG12; DLGAP2; POU6F1; CUL7; CDC42BPA; AUP1; SPAG9; ZNF365; NR2C2; SIPA1L1; TPR; THOC1; CTDP1; TNS1; FAM193B; KIF5A; KIF5C; HIPK1; UTRN; LYAR; DIXDC1; APC; MYO5A; FBXW11; DMD; ADNP; ZNF692; FMN2; PUM2; SLAIN2; SPECC1L; DHX37; EGR3; AHNAK; AFF4; LANCL2; CDC42BPG; LSS; MRPL47; RRBP1; NEURL1B; RPP21; SNPH; DYNC1LI2; ITPR1; PAK6; ARNT2; GINS2; CSNK1A…	5070	3.26694e-05	0.000420035
GO:0036477	c	3	somatodendritic compartment	CTTNBP2; PLK2; FKBP4; CAPRIN1; DAB1; ASS1; MT-ND1; SAMD14; DLG2; DLG4; NTRK2; HSP90AB1; RNF112; CAPN2; HRH3; HSPA8; CAMK2A; PALM; KIRREL3; ELFN1; SNAP25; KIF1B; CNN3; KIF5A; KIF5B; KIF5C; GRIA2; TRAK2; TRAK1; CRTC1; HIP1R; SMURF1; APOE; C4A; PPP1R9B; GRM3; PDLIM4; MAP1A; FARP1; SFPQ; SNPH; DDN; POLR2M; ACAD9; PSD; FBXO31; FLNA; ABHD17A; EPHA7; RPLP0; SMO; FBXO2; CTNND2; ARRB1; SAMD4A; GNAI2; GABR…	828	2.01046e-12	5.93085e-11		GO:0007420	b	4	brain development	FBXW11; CRKL; SHROOM2; AKT3; SPTBN2; DHX37; PLXNB2; TWSG1; GNG12; POU6F1; SHANK1; ZIC1; ZMIZ1; POU3F2; RBFOX2; SRF; ZNF365; MTPN; SNPH; EEF1AKMT4-ECE2; TTBK1; SHANK2; ARNT2; KIF1A; ADCY1; BMPR1A; LRP8; BBS2; AK4; SSTR4; DIXDC1; VPS51	714	4.5424e-06	0.000461054
GO:0043227	c	2	membrane-bounded organelle	SSPN; HIF3A; RNF10; HSPA5; HSPA4; CTTNBP2; HSPA8; PCSK6; CPE; FKBP4; JPH3; ARFRP1; P4HA1; SRSF11; JPH4; DDX55; ASS1; FKBP9; LHX2; DLG4; PPP4C; ZNF704; RNF114; RNF112; DRAP1; MT-ATP6; NADK2; METTL16; ABCD4; WDR6; ARHGEF12; NPR3; MAN2C1; DIAPH1; SCG3; FAM120C; CAMK2A; BCAT1; SCG2; IWS1; ACBD5; AHNAK; CXCL12; COX6A1; FAM172A; SNAP25; WDTC1; HIPK2; CCND1; GM2A; HIPK1; ZGPAT; ANP32E; NPY; CTBP1; KLC2;…	12801	3.54404e-12	5.93627e-11		GO:0005813	c	5	centrosome	FBXW11; SDCCAG8; SMAD4; USP2; CTDP1; SLAIN2; HIPK1; LRRC45; PATJ; PPP4R3B; CEP131; CDC42BPG; CUL7; SPAG9; TCEA2; ZNF365; CROCC; DYNC1LI2; RAP1GAP2; CSNK1A1; SPAST; RAB11FIP4; BBS1; TBCD; WDR13; UPF3B; APC	608	3.10279e-05	0.000475761
GO:0005925	c	4	focal adhesion	RPS16; HSPA5; RPS14; TLE2; RPLP1; HSPA8; RPL3; HSP90B1; RPS7; MSN; HSPA1A; RPS2; SORBS3; RPS9; FLT1; MRC2; USP33; RPL8; AHNAK; ARHGEF2; CAP1; CTNNA1; CAPN5; HNRNPK; CAPN2; PGM5; TNS3; RPS3A; TNS1; DLC1; GIT1; RPLP0; SRCIN1; ANXA6; CD44; RPS5; PDIA3; RPL19; PIP5K1C; RHOU; LASP1; TSPAN9; RPL18; FGFR3; INPP5E; RRAS; ACTN1; ARPC2; SCARF2; CNN3; DDR2; SCARB2; CALR; SDC4; MAP2K1; EZR; VIM; FAM107A; PFN…	420	6.5596e-13	6.33002e-11		GO:0051173	b	5	positive regulation of nitrogen compound metabolic process	CRKL; CRLF1; MEN1; TPBG; RAPGEF1; CHRFAM7A; SLC39A10; MAP3K9; DDX39B; CDC73; CACUL1; CREBRF; PPP1R16B; SPAG9; NR2C2; THOC1; FGFR3; SOCS5; ADCY1; MTURN; ADCY9; LYAR; APC; PAK6; IKBKG; FBXW11; HMGN3; TRIM37; FMN2; PLXNB2; PPM1F; TWSG1; EGR3; TADA2B; ZNF609; PIK3R1; ZIC1; ZNF24; DCUN1D3; TIPARP; TRIM44; ARNT2; PRDM16; CSNK1A1; CAMKK2; PHF2; SMAD4; FOSB; RFC2; XIAP; SAMD4A; TRIM56; PTPN1; NCOA2; ZBTB…	3199	2.40048e-06	0.000541945
GO:0014069	c	3	postsynaptic density	ABHD17A; LIN7B; ADD3; RPL8; RPS14; EPHA7; LRP4; RPLP0; NCS1; CPEB3; CRTC1; CTNND2; BAALC; ARRB1; DAB1; IQSEC3; SRCIN1; HIP1R; MT-ND2; DLG2; NPTN; DLG4; NEURL1; NTRK2; NSMF; GRIA2; RNF112; DLGAP3; PPP1R9B; GRM3; PDLIM5; SAMD14; RPS25; ERBB4; CAMK2A; SIPA1L1; PTPRT; PALM; ITPR1; SHANK3; SHANK2; SHANK1; HOMER2; ADCY1; CNN3; PRRT1; GRIK5; PSD; PLEKHA5; PTCH1; SHARPIN; CACNG7	313	3.57337e-12	9.03552e-11		GO:0006464	b	5	cellular protein modification process	CRKL; CRLF1; MEN1; TSPAN17; HIPK3; TPBG; HIPK1; AKT3; RAPGEF1; PPP4R3B; CPPED1; SLC39A10; DLG2; HECTD4; CDC73; GRK3; RNF112; CACUL1; NUP214; PPP1R16B; CUL7; NPR2; SPAG9; UBE2R2; SPRED1; TPR; FGFR3; SOCS5; FUT10; ADCY1; MTURN; ADCY9; FBXL6; APC; PAK6; PRDM16; IKBKG; CSF2RA; DMD; MSL2; TRAK1; TRIM37; DPY19L3; PLXNB2; PPM1F; TWSG1; TADA2B; TULP4; CDC42BPG; CDC42BPA; PIK3R1; CHRFAM7A; GID4; MAN2A2; M…	4208	2.50075e-06	0.000541945
GO:0032279	c	3	asymmetric synapse	ABHD17A; LIN7B; ADD3; RPL8; RPS14; EPHA7; LRP4; RPLP0; NCS1; CPEB3; CRTC1; CTNND2; BAALC; ARRB1; DAB1; IQSEC3; SRCIN1; HIP1R; MT-ND2; DLG2; NPTN; DLG4; NEURL1; NTRK2; NSMF; GRIA2; RNF112; DLGAP3; PPP1R9B; GRM3; PDLIM5; SAMD14; RPS25; ERBB4; CAMK2A; SIPA1L1; PTPRT; PALM; ITPR1; SHANK3; SHANK2; SHANK1; HOMER2; ADCY1; CNN3; PRRT1; GRIK5; PSD; PLEKHA5; PTCH1; SHARPIN; CACNG7	318	6.65049e-12	1.47142e-10		GO:0010604	b	5	positive regulation of macromolecule metabolic process	CRKL; CRLF1; MEN1; TPBG; RAPGEF1; CHRFAM7A; SLC39A10; MAP3K9; DDX39B; CDC73; CACUL1; CREBRF; PPP1R16B; SPAG9; NR2C2; THOC1; FGFR3; SOCS5; ADCY1; MTURN; ADCY9; LYAR; APC; PAK6; IKBKG; FBXW11; HMGN3; TRIM37; FMN2; PLXNB2; PPM1F; TWSG1; EGR3; TADA2B; ZNF609; PIK3R1; ZIC1; ZNF24; DCUN1D3; TIPARP; TRIM44; ARNT2; PRDM16; CSNK1A1; CAMKK2; PHF2; SMAD4; FOSB; RFC2; XIAP; SAMD4A; TRIM56; PTPN1; NCOA2; ZBTB…	3354	3.18791e-06	0.000541945
GO:0048858	b	4	cell projection morphogenesis	SPTB; CAPRIN1; DAB1; CXCL12; DLG4; NTRK2; HSP90AB1; ZSWIM8; SPAG9; ZNF365; KIRREL3; USP33; ADCY1; BRSK1; CSPG5; KIF5A; ROBO3; KIF5C; PAK6; NYAP1; KIF5B; MAP1A; TRAK2; GAB2; FRS2; PTPN11; BCL2; LAMB2; SMURF1; APOE; PREX2; FARP1; MDK; PDLIM5; METRN; CUX1; TUBB2B; PLXNC1; FBXO31; HECW2; BAIAP2; GAS7; EPHA7; SMO; CTNND2; NSMF; CTNNA2; FGF13; S100A6; RIMS1; RIMS2; SZT2; LAMA2; PHACTR1; DAB2IP; KIF1A; …	666	1.00787e-12	1.73186e-10		GO:0044267	b	4	cellular protein metabolic process	CRKL; CRLF1; MEN1; TSPAN17; HIPK3; TPBG; HIPK1; AKT3; RAPGEF1; PPP4R3B; CPPED1; SLC39A10; DLG2; DDX39B; HECTD4; CDC73; GRK3; RNF112; CACUL1; APEH; PPP1R16B; CUL7; NPR2; AUP1; PIK3R1; SPAG9; UBE2R2; SPRED1; TPR; FGFR3; SOCS5; FUT10; ADCY1; MTURN; ADCY9; FBXL6; MRPL47; APC; PAK6; PRDM16; IKBKG; TARS1; CSF2RA; DMD; MSL2; YME1L1; TRAK1; TRIM37; PUM2; DPY19L3; EIF5B; PLXNB2; PPM1F; AP2S1; TWSG1; TADA2…	5282	9.14705e-06	0.000679135
GO:0099572	c	2	postsynaptic specialization	ABHD17A; LIN7B; ADD3; RPL8; RPS14; EPHA7; LRP4; HSPA8; NCS1; CPEB3; CRTC1; RPS25; CTNND2; BAALC; ARRB1; DAB1; IQSEC3; SRCIN1; HIP1R; MT-ND2; DLG2; NPTN; DLG4; NEURL1; NTRK2; NSMF; GRIA2; RNF112; DLGAP3; PPP1R9B; GRM3; PDLIM5; SAMD14; RPLP0; ERBB4; CAMK2A; SIPA1L1; PTPRT; PALM; ITPR1; SHANK3; SHANK2; SHANK1; HOMER2; ADCY1; CNN3; PRRT1; GRIK5; PSD; PLEKHA5; PTCH1; SHARPIN; CACNG7	333	1.21e-11	1.80156e-10		GO:0043412	b	4	macromolecule modification	CRKL; CRLF1; MEN1; TSPAN17; HIPK3; TPBG; HIPK1; AKT3; RAPGEF1; PPP4R3B; CPPED1; SLC39A10; DLG2; HECTD4; CDC73; GRK3; ZC3H13; RNF112; CACUL1; NUP214; PPP1R16B; CUL7; NPR2; SPAG9; UBE2R2; SPRED1; TPR; FGFR3; SOCS5; FUT10; ADCY1; MTURN; ADCY9; FBXL6; APC; PAK6; PRDM16; IKBKG; CSF2RA; DMD; MSL2; TRAK1; TRIM37; DPY19L3; PLXNB2; PPM1F; TWSG1; TADA2B; TULP4; CDC42BPG; CDC42BPA; PIK3R1; CHRFAM7A; GID4; M…	4421	9.84971e-06	0.000679135
GO:0008092	m	3	cytoskeletal protein binding	ADD3; TMOD2; SPTB; CLMN; FKBP4; KIFAP3; AXL; SAMD14; FMNL2; FMNL1; ARHGEF2; EML4; HSP90AB1; CAPN3; CAPN2; JAKMIP2; DIAPH1; SPAG9; EPB41L4B; KLHL5; SSH3; KIFC2; TOR1AIP1; BRSK1; CNN3; KIF5A; KIF5B; LLGL1; UTRN; APC; MYO5A; KIF5C; PDLIM5; TRAK2; TRAK1; EML2; HIP1R; APOE; HSPH1; LIMCH1; CAP1; NF2; TNS1; PPP1R9B; PDLIM4; MAP1A; PDLIM2; FARP1; ARPC2; RFLNB; SNPH; KLC2; PFN1; FLNA; GAS7; MYOM3; MYH11; …	989	9.42044e-13	1.90293e-10		GO:0071427	b	4	mRNA-containing ribonucleoprotein complex export from nucleus	PABPN1; UPF3B; DDX39B; SRSF2; AKAP8L; SRSF11; TPR; NUP214; THOC1; ALKBH5; RANBP2	115	1.02837e-05	0.000679135
GO:0043231	c	3	intracellular membrane-bounded organelle	HIF3A; RNF10; HSPA5; HSPA4; HSPA8; PCSK6; CPE; FKBP4; JPH3; ARFRP1; P4HA1; SRSF11; JPH4; NEK9; ASS1; FKBP9; LHX2; DLG4; PPP4C; ZNF704; RNF114; RNF112; DRAP1; MT-ATP6; NADK2; METTL16; ABCD4; WDR6; AP1M1; MAN2C1; DIAPH1; SCG3; FAM120C; CAMK2A; BCAT1; SCG2; IWS1; ACBD5; AHNAK; CXCL12; COX6A1; FAM172A; SNAP25; WDTC1; HIPK2; CCND1; GM2A; HIPK1; ZGPAT; ANP32E; NPY; CTBP1; KLC2; YBX2; RASL10A; RRP1B; CE…	11317	1.59768e-11	3.14211e-10		GO:0051128	b	4	regulation of cellular component organization	TBCD; CRKL; TMOD2; SMAD4; DOCK1; TRIM37; CPEB3; CTDP1; MAP2; TPBG; LTBP4; RAPGEF1; EPS8; BCL9L; TSC2; SPTBN2; CHRFAM7A; PLXNB2; PPM1F; AP2S1; DDX39B; SDCCAG8; CDC73; TPPP; MLLT6; TENT4B; SHANK2; AKAP8L; MED12; PIK3R1; HOMER1; SERPINI1; MAPK8; CUL7; SETX; RIMS1; MAPRE2; POU3F2; RAP2A; SRF; SPAG9; RBSN; PAF1; ZNF365; CROCC; VTN; MTPN; DCUN1D3; TPR; APC2; PTPN1; TTBK1; PPP1R16B; SHANK1; SMCR8; SIPA1…	2562	1.22077e-05	0.000679135
GO:0044446	c	2	intracellular organelle part	HIF3A; HSPA5; HSPA8; PCSK6; CPE; FKBP4; JPH3; ARFRP1; P4HA1; SRSF11; JPH4; DDX55; ASS1; LHX2; DLG4; PPP4C; RNF112; DRAP1; MT-ATP6; NADK2; ABCD4; WDR6; AP1M1; MAN2C1; DIAPH1; SCG3; CAMK2A; SCG2; IWS1; AHNAK; COX6A1; SNAP25; WDTC1; HIPK2; CCND1; GM2A; HIPK1; TXNRD3; ZGPAT; ANP32E; RHBDD2; CTBP1; KLC2; LARP4; RASL10A; RRP1B; CELF4; HSP90B1; UBE2D1; SFXN5; DENND4B; SFXN1; TST; HIP1R; XPO1; APOE; LSS;…	10029	2.93257e-11	3.92964e-10		GO:0045184	b	4	establishment of protein localization	AKAP8L; CEP131; HMGN3; RAB34; TRAK1; USP6; FMN2; FRMD4A; RAP2A; SRSF11; EXOC6B; TSPAN17; TSC2; THOC1; TMED7; PPM1F; AP2S1; DLG2; DDX39B; XPO7; SRSF2; VPS51; FAM53C; LIN7B; NECTIN3; VPS33A; KIF5C; PIK3R1; ZIC1; NUP214; MAPK8; RBSN; RIMS1; RANBP2; NEURL1B; PABPN1; AUP1; IPO4; COG1; CTDSPL2; TMEM30A; AGAP1; HERC2; TPR; ACHE; PTPN1; ITPR1; RRBP1; SEC22C; FUT10; RAB24; KIF1A; EXOC5; BBS1; KIF5A; BBS2;…	1921	1.22668e-05	0.000679135
GO:0098984	c	2	neuron to neuron synapse	ABHD17A; LIN7B; ADD3; RPL8; RPS14; EPHA7; LRP4; RPLP0; NCS1; CPEB3; RAPGEF4; CTNND2; BAALC; ARRB1; DAB1; IQSEC3; SRCIN1; HIP1R; MT-ND2; DLG2; NPTN; DLG4; NEURL1; NTRK2; NSMF; GRIA2; RNF112; DLGAP3; PPP1R9B; GRM3; PDLIM5; SAMD14; RPS25; ERBB4; CAMK2A; SIPA1L1; PTPRT; PALM; ITPR1; SHANK3; SHANK2; SHANK1; CRTC1; HOMER2; ADCY1; CNN3; PRRT1; GRIK5; PSD; PLEKHA5; PTCH1; SHARPIN; CACNG7	342	3.40641e-11	4.03245e-10		GO:0032990	b	4	cell part morphogenesis	SMAD4; MAP2; TPBG; SPTBN2; CHRFAM7A; PLXNB2; PANK2; SHC3; DOK6; PIK3R1; SIPA1L1; CUL7; RIMS1; POU3F2; RAP2A; SRF; SPAG9; ZNF365; SHANK2; SHANK1; KIF1A; ADCY1; SPAST; KIF5A; LRP8; KIF5C; RBFOX2; PAK6; ROBO3; GAS7	682	1.34118e-05	0.000680648
GO:0098794	c	2	postsynapse	SSPN; ABHD17A; LIN7B; ADD3; RPL8; RPS14; EPHA7; LRP4; CTTNBP2; HSPA8; NCS1; CPEB3; CRTC1; AKT1; FBXO2; RPS25; CTNND2; BAALC; ARRB1; DAB1; SPTBN2; SRCIN1; GABRA2; MT-ND2; DLG2; NPTN; DLG4; NEURL1; ABHD6; NTRK2; NSMF; GRIA2; SAMD14; STX12; RNF112; IQSEC3; DLGAP3; PPP1R9B; GRM3; PDLIM4; PDLIM5; LAMA2; PLCB3; ERBB4; FARP1; MECP2; CAMK2A; SIPA1L1; PTPRT; PALM; DDN; APC2; PRRT1; ITPR1; SHANK3; SHANK2; …	606	3.61115e-11	4.03245e-10		GO:0043232	c	3	intracellular non-membrane-bounded organelle	TMOD2; MEN1; SMCR8; LRRC45; IKBKG; PPP4R3B; CDC73; GNG12; DLGAP2; POU6F1; CUL7; CDC42BPA; AUP1; SPAG9; ZNF365; NR2C2; SIPA1L1; TPR; THOC1; CTDP1; TNS1; FAM193B; KIF5A; KIF5C; HIPK1; UTRN; LYAR; DIXDC1; APC; MYO5A; FBXW11; DMD; ADNP; ZNF692; FMN2; PUM2; SLAIN2; SPECC1L; DHX37; EGR3; AHNAK; AFF4; LANCL2; CDC42BPG; LSS; MRPL47; RRBP1; NEURL1B; RPP21; SNPH; DYNC1LI2; ITPR1; PAK6; ARNT2; GINS2; CSNK1A…	5063	3.049e-05	0.000707368
GO:0050793	b	3	regulation of developmental process	RNF10; HSPA5; KMT5C; PLK2; PLK5; FKBP4; AKT1; HIPK1; RAPGEF1; CAPRIN1; DAB1; APC2; AXL; RNF112; PHLPP1; DDX39B; DLG4; WASF3; FMNL2; WWC2; WWC1; FMNL1; ARHGEF2; NTRK2; TESK1; HSP90AB1; SMOC2; ITPKB; CAPN3; CAPN2; SASH1; VSIR; PPP1R16B; ZSWIM8; HMG20B; LARP4; DIAPH1; ERBB4; SPAG9; TMEM131L; IDH2; ACIN1; ZNF365; CAMK2A; CRB2; NR2C2; SIPA1L1; PALM; SEC24B; CXCL12; FGFR3; SNAP25; BRSK1; BMP1; CSPG5; C…	2592	3.25e-12	4.40375e-10		GO:0060322	b	3	head development	FBXW11; CRKL; SHROOM2; AKT3; SPTBN2; DHX37; PLXNB2; TWSG1; GNG12; POU6F1; SHANK1; ZIC1; ZMIZ1; POU3F2; RBFOX2; SRF; ZNF365; MTPN; SNPH; EEF1AKMT4-ECE2; TTBK1; SHANK2; ARNT2; KIF1A; ADCY1; BMPR1A; LRP8; BBS2; AK4; SSTR4; DIXDC1; TIPARP; VPS51	755	5.44381e-06	0.000762928
GO:0032990	b	4	cell part morphogenesis	SPTB; CAPRIN1; DAB1; CXCL12; DLG4; NTRK2; HSP90AB1; ZSWIM8; SPAG9; ZNF365; KIRREL3; USP33; ADCY1; BRSK1; CSPG5; KIF5A; ROBO3; KIF5C; PAK6; NYAP1; KIF5B; MAP1A; TRAK2; GAB2; FRS2; PTPN11; BCL2; LAMB2; SMURF1; APOE; PREX2; FARP1; MDK; PDLIM5; METRN; CUX1; TUBB2B; PLXNC1; FBXO31; HECW2; BAIAP2; GAS7; EPHA7; SMO; CTNND2; NSMF; CTNNA2; FGF13; S100A6; RIMS1; RIMS2; SZT2; LAMA2; PHACTR1; DAB2IP; KIF1A; …	682	3.69415e-12	5.44095e-10		GO:0048518	b	3	positive regulation of biological process	CRKL; CRLF1; MEN1; TPBG; HIPK1; AKT3; RAPGEF1; PPP4R3B; CHRFAM7A; SLC39A10; MAP3K9; DDX39B; CDC73; FNDC5; TMOD2; RNF112; CACUL1; CREBRF; PPP1R16B; CUL7; MAPRE2; NPR2; PIK3R1; SPAG9; TRIM44; SLC38A9; SPRED1; NR2C2; TPR; THOC1; CTDP1; FGFR3; SOCS5; ADCY1; MTURN; RAB11FIP4; ADCY9; UTRN; LYAR; DIXDC1; APC; PAK6; IKBKG; FBXW11; DMD; DOCK1; TRIM37; FMN2; PUM2; SLAIN2; DHX37; PLXNB2; PPM1F; TWSG1; EGR3;…	6243	7.03729e-06	0.000762928
GO:0030036	b	3	actin cytoskeleton organization	ADD3; TMOD2; SPTB; EPB41L4B; GPM6B; SAMD14; FMNL2; FMNL1; ARHGEF2; CAPN3; DIAPH1; RFLNB; SSH3; CXCL12; TESK1; CNN3; FAT1; MYO5A; HSP90B1; IQSEC3; IQSEC2; ARHGEF10L; HIP1R; LIMCH1; CAP1; CDC42BPG; NF2; PGM5; GBA2; PPP1R9B; PDLIM4; PDLIM5; PDLIM2; ARPC2; RHOQ; SDC4; PFN1; BAIAP2; GAS7; MYH11; PDGFRA; SH3BP1; ARRB1; MDK; S1PR1; CFLAR; CTNNA2; DLC1; EPB41L1; PHACTR1; PHACTR3; CELSR1; AGAP2; LLGL2; LL…	691	6.40903e-12	6.94739e-10		GO:0032989	b	3	cellular component morphogenesis	TBCD; CRKL; TMOD2; SMAD4; DOCK1; MAP2; TPBG; EPS8; BCL9L; SPTBN2; CHRFAM7A; PLXNB2; PANK2; TPPP; SHC3; VPS33A; DOK6; PIK3R1; SIPA1L1; CUL7; RIMS1; POU3F2; RAP2A; SRF; SPAG9; ZNF365; SHANK2; SHANK1; KIF1A; CCDC136; ADCY1; SPAST; SHROOM2; KIF5A; LRP8; KIF5C; RBFOX2; PAK6; PDZD8; ROBO3; GAS7; MYO10	1103	9.10959e-06	0.000762928
GO:0030425	c	4	dendrite	PLK2; ABHD17A; EPHA7; TRAK2; TRAK1; HSPA8; ROGDI; NCS1; CPEB3; GRIK5; MAP2; BMPR1A; FBXO2; CTNND2; ARRB1; SAMD4A; GNAI2; SRCIN1; GABRA2; CRTC1; MT-ND1; SAMD14; APOE; ATXN1L; DLG4; HRH3; NEURL1; UHMK1; NTRK2; SHANK2; HSP90AB1; GRIA2; CAPN2; FGF13; PPP1R9B; KIRREL3; C4A; PDLIM4; MAP1A; LAMA2; RPLP0; LRP4; FARP1; NSMF; RUFY3; DAB2IP; CAMK2A; SIPA1L1; SFPQ; PALM; KIF1B; ELFN1; CAPRIN1; CLU; NPTN; SHA…	616	1.24824e-11	7.08967e-10		GO:0051028	b	5	mRNA transport	PABPN1; UPF3B; DDX39B; SRSF2; KIF5C; QKI; AKAP8L; SRSF11; TPR; NUP214; THOC1; ALKBH5; RANBP2	155	7.015e-06	0.000825649
GO:0097447	c	4	dendritic tree	PLK2; ABHD17A; EPHA7; TRAK2; TRAK1; HSPA8; ROGDI; NCS1; CPEB3; GRIK5; MAP2; BMPR1A; FBXO2; CTNND2; ARRB1; SAMD4A; GNAI2; SRCIN1; GABRA2; CRTC1; MT-ND1; SAMD14; APOE; ATXN1L; DLG4; HRH3; NEURL1; UHMK1; NTRK2; SHANK2; HSP90AB1; GRIA2; CAPN2; FGF13; PPP1R9B; KIRREL3; C4A; PDLIM4; MAP1A; LAMA2; RPLP0; LRP4; FARP1; NSMF; RUFY3; DAB2IP; CAMK2A; SIPA1L1; SFPQ; PALM; KIF1B; ELFN1; CAPRIN1; CLU; NPTN; SHA…	618	1.46936e-11	7.08967e-10		GO:0099118	b	5	microtubule-based protein transport	KIF5A; DLG2; KIF1A; KIF5C; CEP131	16	8.0946e-06	0.000825649
GO:0030029	b	2	actin filament-based process	ADD3; TMOD2; SPTB; EPB41L4B; GPM6B; SAMD14; FMNL2; FMNL1; ARHGEF2; CAPN3; SCN4B; DIAPH1; RFLNB; SSH3; CXCL12; TESK1; CNN3; VIM; FAT1; MYO5A; SCN3B; HSP90B1; IQSEC3; IQSEC2; ARHGEF10L; HIP1R; LIMCH1; CAP1; CDC42BPG; NF2; PGM5; GBA2; PPP1R9B; PDLIM4; PDLIM5; PDLIM2; ARPC2; RHOQ; SDC4; PFN1; BAIAP2; GAS7; MYH11; PDGFRA; CACNA1D; SH3BP1; ARRB1; MDK; S1PR1; CFLAR; ABRACL; DLC1; EPB41L1; ELN; PHACTR3; …	782	1.14983e-11	1.11491e-09		GO:0031325	b	5	positive regulation of cellular metabolic process	CRKL; CRLF1; MEN1; TPBG; RAPGEF1; PPP4R3B; CHRFAM7A; SLC39A10; MAP3K9; DDX39B; CDC73; CACUL1; CREBRF; PPP1R16B; SPAG9; NR2C2; THOC1; FGFR3; SOCS5; ADCY1; MTURN; ADCY9; LYAR; PAK6; IKBKG; FBXW11; HMGN3; TRIM37; FMN2; PLXNB2; PPM1F; TWSG1; ACACA; EGR3; TADA2B; ZNF609; PIK3R1; ZIC1; ZNF24; DCUN1D3; TRIM44; ARNT2; PRDM16; CSNK1A1; CAMKK2; PHF2; SMAD4; FOSB; RFC2; XIAP; SAMD4A; TRIM56; TSC2; PTPN1; NC…	3352	9.79498e-06	0.000832573
GO:0009653	b	2	anatomical structure morphogenesis	HIF3A; DDHD2; COL11A1; HSPA5; TMOD2; SPTB; CPE; SMOC2; AKT1; ARFRP1; CAPRIN1; PHACTR1; DAB1; AXL; USP33; DLG4; FMNL2; NDST1; FMNL1; ARHGEF2; NTRK2; TESK1; HSP90AB1; KLF4; CAPN3; CAPN2; SASH1; TLE2; PPP1R16B; ZSWIM8; PLK2; LARP4; DIAPH1; ERBB4; SPAG9; RFLNB; CRB2; WNK1; ZNF365; SCG2; SIPA1L1; PALM; SEC24B; KIRREL3; CDH24; CXCL12; FGFR3; BRD2; TRNP1; SMO; ADCY1; BMP1; CSPG5; KIF5A; KIF5B; KIF5C; HI…	2614	1.28151e-11	1.11491e-09		GO:0098794	c	2	postsynapse	LIN7B; DMD; CRKL; CPEB3; IQSEC3; TSC2; SPTBN2; CHRFAM7A; DLG2; TPPP; DLGAP2; NECTIN3; RNF112; HOMER1; SIPA1L1; APC2; GABRB2; ITPR1; SHANK2; SHANK1; KIF1A; ADCY1; ERBIN; LRP8; ARHGAP32; UTRN	606	7.676e-05	0.00086355
GO:0048523	b	4	negative regulation of cellular process	RNF10; HSPA5; HSPA8; SCG2; FKBP4; JPH3; JPH4; ASS1; DLG2; DLG4; RNF112; DRAP1; METTL16; WDR6; NPR3; DIAPH1; CRB2; CXCL12; FAM172A; WDTC1; HIPK2; CCND1; ZGPAT; CTBP1; PAIP2B; RRP1B; CELF4; HSP90B1; UBE2D1; EDNRB; IFIT3; SERPINE2; HIP1R; APOE; NF2; NFIL3; PPP1R11; CUX1; EPS15L1; INSIG1; ING4; ZEB1; ARNT2; PLXNC1; DNAJC1; RING1; FBXO31; FLNA; VSNL1; LRPAP1; SMAD5; SMO; NUDT16L1; CDC7; MDK; NCOA5; SP…	4836	2.55068e-11	3.28719e-09		GO:0048858	b	4	cell projection morphogenesis	SMAD4; MAP2; TPBG; SPTBN2; CHRFAM7A; PLXNB2; SHC3; DOK6; PIK3R1; SIPA1L1; CUL7; RIMS1; POU3F2; RAP2A; SRF; SPAG9; ZNF365; SHANK2; SHANK1; KIF1A; ADCY1; SPAST; KIF5A; LRP8; KIF5C; RBFOX2; PAK6; ROBO3; GAS7	666	2.25905e-05	0.00101575
GO:0048731	b	3	system development	HIF3A; RNF10; HSPA5; CTTNBP2; PCSK6; CPE; FKBP4; HIPK2; HIPK1; GPM6B; ASS1; LHX2; DLG4; RNF112; ZSWIM8; NPR3; CAMK2A; CRB2; CXCL12; FAM172A; SNAP25; CCND1; NPY; NYAP1; CELF4; EDNRB; SERPINE2; HIP1R; APOE; LSR; NF2; PDLIM4; PDLIM5; PDLIM2; SAMD14; GABRA2; CUX1; SNPH; COL4A2; COL4A1; INSIG1; ZEB1; ARNT2; PLXNC1; RING1; FBXO31; FLNA; MYH11; ACP6; NRN1; SMAD5; SMO; POLB; GPRC5B; MDK; SPARC; S100A6; S…	4796	4.82024e-11	4.35428e-09		GO:0015031	b	4	protein transport	CEP131; HMGN3; RAB34; TRAK1; USP6; FMN2; FRMD4A; LIN7B; SRSF11; EXOC6B; TSC2; THOC1; TMED7; PPM1F; AP2S1; DLG2; DDX39B; XPO7; SRSF2; FAM53C; AKAP8L; VPS33A; KIF5C; PIK3R1; ZIC1; NUP214; RRBP1; RBSN; RIMS1; RANBP2; NEURL1B; PABPN1; AUP1; IPO4; COG1; CTDSPL2; TMEM30A; AGAP1; HERC2; TPR; ACHE; PTPN1; ITPR1; VPS51; SEC22C; FUT10; RAB24; KIF1A; EXOC5; BBS1; KIF5A; BBS2; IRS1; UPF3B; ERBIN; MYO5A; ALKB…	1794	2.33506e-05	0.00101575
GO:0060284	b	5	regulation of cell development	RNF10; HSPA5; PLK2; PLK5; FKBP4; AKT1; RAPGEF1; CAPRIN1; DAB1; DDX39B; DLG4; ARHGEF2; NTRK2; NSMF; RNF112; ZSWIM8; HMG20B; ERBB4; SPAG9; IDH2; ZNF365; CAMK2A; CXCL12; TESK1; SNAP25; BRSK1; CSPG5; SCARB2; VIM; SPEN; TRAK2; DOCK1; CRTC1; EDNRB; SERPINE2; SMURF1; APOE; NF2; CLDN5; PDLIM5; METRN; ARPC2; RFLNB; CUX1; DENND5A; ZEB1; TUBB2B; PLXNC1; TP53; SRRT; FBXO31; HECW2; FLNA; HDAC2; EPHA7; SMO; GP…	925	2.14228e-11	7.00525e-09		GO:0050658	b	4	RNA transport	PABPN1; UPF3B; DDX39B; SRSF2; KIF5C; QKI; AKAP8L; SRSF11; TPR; NUP214; THOC1; ALKBH5; ATXN2; RANBP2	201	2.61735e-05	0.00106264
GO:0043005	c	4	neuron projection	TMOD2; CTTNBP2; HSPA8; FKBP4; KIFAP3; CAPRIN1; DAB1; ASS1; MT-ND1; SAMD14; DLG2; DLG4; NTRK2; HSP90AB1; MPST; RNF112; CAPN2; C4A; PLK2; CAMK2A; KCNAB2; PALM; KIRREL3; ELFN1; SNAP25; BRSK1; CNN3; PTPN13; KIF5A; KIF5B; LLGL1; VIM; UTRN; MYO5A; ROBO3; KIF5C; GRIA2; TRAK2; TRAK1; CRTC1; TSPOAP1; PINK1; NDRG2; HIP1R; SMURF1; APOE; NF2; PPP1R9B; GRM3; PDLIM4; MAP1A; FARP1; ARPC2; SFPQ; SNPH; KIF1B; MT-…	1326	1.88098e-10	7.26058e-09		GO:0019538	b	3	protein metabolic process	CRKL; CRLF1; PCSK1; MEN1; TSPAN17; HIPK3; TPBG; HIPK1; AKT3; RAPGEF1; PPP4R3B; CPPED1; SLC39A10; DLG2; DDX39B; HECTD4; CDC73; GRK3; RNF112; CACUL1; APEH; PPP1R16B; CUL7; NPR2; AUP1; PIK3R1; SPAG9; UBE2R2; SPRED1; EEF1AKMT4-ECE2; TPR; FGFR3; SOCS5; FUT10; ADCY1; MTURN; ADCY9; FBXL6; MRPL47; APC; PAK6; PRDM16; IKBKG; GID4; CSF2RA; DMD; MSL2; YME1L1; TRAK1; TRIM37; FMN2; PUM2; LTBP4; EIF5B; DPY19L3;…	5979	1.60452e-05	0.00107503
GO:0000904	b	5	cell morphogenesis involved in differentiation	SPTB; CAPRIN1; DAB1; AXL; CXCL12; DLG4; NTRK2; HSP90AB1; ZSWIM8; SHC3; ZNF365; SEC24B; USP33; TESK1; ADCY1; BRSK1; CSPG5; KIF5A; PTPN11; KIF5C; KIF5B; MAP1A; TRAK2; DOCK1; GAB2; FRS2; LAMB1; LAMB2; APOE; PREX2; FARP1; PDLIM5; METRN; ARPC2; CUX1; TUBB2B; PLXNC1; FBXO31; HECW2; BAIAP2; EPHA7; MAP2K1; SMO; CTNND2; MDK; CTNNA2; FGF13; S100A6; SZT2; LAMA2; PHACTR1; KIF1A; LRP4; LLGL1; LATS1; ARHGEF26;…	724	3.66145e-11	8.97972e-09		GO:0000902	b	4	cell morphogenesis	TBCD; CRKL; SMAD4; DOCK1; MAP2; TPBG; EPS8; BCL9L; SPTBN2; CHRFAM7A; PLXNB2; SHC3; VPS33A; DOK6; PIK3R1; SIPA1L1; CUL7; RIMS1; POU3F2; RAP2A; SRF; SPAG9; ZNF365; SHANK2; SHANK1; KIF1A; ADCY1; SPAST; SHROOM2; KIF5A; LRP8; KIF5C; RBFOX2; PAK6; PDZD8; ROBO3; GAS7; MYO10	1008	3.11224e-05	0.0011846
GO:0022626	c	4	cytosolic ribosome	RPS16; RPL23A; RPS14; RPLP1; RPLP0; RPL18A; RPL3; RPS7; RPS5; RPS2; RPS9; RPL29; RPL8; RPS24; RPS25; LARP4; RPS23; RPS21; RPL35A; RPL11; RPL13; RPL18; RPL19; UBA52; RPS3A; RPS15	108	2.8564e-10	9.18808e-09		GO:0048731	b	3	system development	CRKL; CRLF1; SPRED1; TPBG; HIPK1; AKT3; RAPGEF1; CHRFAM7A; DDX39B; CDC73; TMOD2; VPS33A; GNG12; POU6F1; RNF112; GZF1; PPP1R16B; CUL7; NPR2; HPCAL4; SHC3; ZNF365; NR2C2; SIPA1L1; EEF1AKMT4-ECE2; THOC1; FGFR3; SOCS5; FUT10; ADCY1; KIF5A; ROBO3; KIF5C; UTRN; LYAR; DIXDC1; APC; PAK6; FBXW11; DMD; MTURN; TRAK1; DHX37; PLXNB2; AP2S1; TWSG1; EGR3; ZNF609; PIK3R1; ZIC1; SLC24A4; SDK2; ZNF24; SNPH; TIPARP…	4796	2.4031e-05	0.00121467
GO:0022603	b	4	regulation of anatomical structure morphogenesis	PLK2; HIPK2; HIPK1; CAPRIN1; DAB1; DLG4; FMNL2; FMNL1; NTRK2; NSMF; CAPN2; PPP1R16B; ZSWIM8; LARP4; DIAPH1; SPAG9; WNK1; CRB2; PALM; SEC24B; CXCL12; TESK1; BRSK1; CSPG5; DDAH1; TRAK2; DOCK1; FRS2; RRAS; GLUL; PINK1; WNT4; SMURF1; SRSF6; ANGPT2; CLDN5; PDLIM5; METRN; ARPC2; RHOQ; EPN1; RHOU; CUX1; PLXNB1; VEGFB; FGF2; TUBB2B; PLXNC1; EGLN1; PFN1; FBXO31; HECW2; BAIAP2; AMOT; COL4A2; HDAC5; EPHA7; …	1061	8.6658e-11	9.24627e-09		GO:0046907	b	3	intracellular transport	CEP131; TRAK1; USP6; FMN2; MAP2; FBXW11; SRSF11; RAB11FIP4; TSC2; SPTBN2; TMED7; AP2S1; DLG2; DDX39B; THOC1; XPO7; SRSF2; FAM53C; AKAP8L; VPS33A; KIF5C; PIK3R1; ZIC1; NUP214; RBSN; RIMS1; RANBP2; PABPN1; AUP1; ACACA; SPAG9; IPO4; COG1; SRL; TMEM30A; HERC2; TPR; DYNC1LI2; PCDHGA3; PTPN1; VPS51; KIF1A; SEC22C; FUT10; RAB24; ADCY1; SPAST; CTDSPL2; PIP5K1C; KIF5A; BBS2; UPF3B; SNPH; RIMS4; ERBIN; MYO…	1841	2.53813e-05	0.00121467
GO:0120036	b	4	plasma membrane bounded cell projection organization	HSPA5; SPTB; CLMN; FKBP4; AKT1; RAPGEF1; KIFAP3; CAPRIN1; DAB1; SAMD14; USP33; DLG4; NTRK2; HSP90AB1; NEO1; CDNF; PPP1R16B; ZSWIM8; PLK2; SPAG9; PLK5; ZNF365; CAMK2A; PALM; PHGDH; SEC24B; KIRREL3; CXCL12; TESK1; SNAP25; ADCY1; BRSK1; SFI1; KIF5B; KIF5C; VIM; NPY; SCARB2; APC; PAK6; NYAP1; PTPN11; SH3BP1; PDLIM5; UNC119B; TRAK2; GPM6B; GAB2; FRS2; CRTC1; LAMB1; LAMB2; CEP97; SMURF1; APOE; PREX2; M…	1556	9.81565e-11	9.24627e-09		GO:0051236	b	3	establishment of RNA localization	PABPN1; UPF3B; DDX39B; SRSF2; KIF5C; QKI; AKAP8L; SRSF11; TPR; NUP214; THOC1; ALKBH5; ATXN2; RANBP2	204	3.08425e-05	0.00123271
GO:0006796	b	4	phosphate-containing compound metabolic process	PLK2; MT-CO1; MT-CO3; TIMP3; NDUFB9; NDUFB8; NUDT16L1; HSPA8; PROCA1; SCG2; PRR5; AKT1; HIPK1; RAPGEF1; ZFYVE1; DAB1; THPO; AXL; MT-ND1; MT-ND2; MAP3K9; MT-ND4; DLG4; MT-ND6; NDST1; PPP4C; ARHGEF2; GRK3; NTRK2; TESK1; HSP90AB1; PLA2G7; CDC42BPG; CAPN2; MTMR9; SMAD5; PPP1R16A; MT-ATP6; NADK2; NUP210; RCAN3; PNPLA6; PCYT1A; PPP2R3A; ENTPD3; NAAA; ERBB4; SPAG9; WNK1; IDH2; PCYT2; CAMK2A; PPP2R2C; KC…	3342	9.86508e-11	9.24627e-09		GO:0043170	b	3	macromolecule metabolic process	AFF4; CRKL; CRLF1; PCSK1; MEN1; TSPAN17; HIPK3; TPBG; HIPK1; AKT3; SRSF11; RAPGEF1; PPP4R3B; CPPED1; SLC39A10; DLG2; DDX39B; HECTD4; CDC73; GRK3; ZC3H13; POU6F1; RNF112; CACUL1; APEH; PPP1R16B; CUL7; LUC7L3; NPR2; AUP1; PIK3R1; SPAG9; TRIM44; SAFB; UBE2R2; SPRED1; NR2C2; EEF1AKMT4-ECE2; TPR; THOC1; CTDP1; FGFR3; SOCS5; FUT10; ADCY1; SLTM; MTURN; ADCY9; FBXL6; TADA2B; LYAR; APC; PAK6; PRDM16; IKBK…	9610	3.50447e-05	0.00123271
GO:0006793	b	3	phosphorus metabolic process	PLK2; MT-CO1; MT-CO3; TIMP3; NDUFB9; NDUFB8; NUDT16L1; HSPA8; PROCA1; SCG2; PRR5; AKT1; HIPK1; RAPGEF1; ZFYVE1; DAB1; THPO; AXL; MT-ND1; MT-ND2; MAP3K9; MT-ND4; DLG4; MT-ND6; NDST1; PPP4C; ARHGEF2; GRK3; NTRK2; TESK1; HSP90AB1; PLA2G7; CDC42BPG; CAPN2; MTMR9; SMAD5; PPP1R16A; MT-ATP6; NADK2; NUP210; RCAN3; PNPLA6; PCYT1A; PPP2R3A; ENTPD3; NAAA; ERBB4; SPAG9; WNK1; IDH2; PCYT2; CAMK2A; PPP2R2C; KC…	3370	1.48802e-10	9.65305e-09		GO:0071426	b	3	ribonucleoprotein complex export from nucleus	PABPN1; UPF3B; DDX39B; SRSF2; AKAP8L; SRSF11; TPR; NUP214; THOC1; ALKBH5; RANBP2	132	3.77487e-05	0.00123271
GO:0097435	b	3	supramolecular fiber organization	ARHGEF10L; MYH11; PDGFRA; ADD3; COL11A1; FKBP10; TMOD2; SHANK1; SPIRE1; HSPA8; HAX1; HSP90B1; MYO6; FKBP4; HSPA1A; PFDN2; SH3BP1; ARRB1; MYOC; PHACTR1; SORBS3; WNT4; SPTBN2; SPTBN1; HIP1R; SAMD14; APOE; WIPF1; WASF3; EML2; LIMCH1; BAIAP2; ARHGEF2; RND2; TESK1; HSP90AB1; CFLAR; CAPN3; NF2; ARPC2; FGF13; CST3; GBA2; PPP1R9B; GFAP; RUFY3; MID1IP1; MAP1A; SPTB; ELN; DIAPH1; CORO6; HOOK2; PGM5; MECP2;…	709	1.54239e-10	9.65305e-09		GO:0071166	b	3	ribonucleoprotein complex localization	PABPN1; UPF3B; DDX39B; SRSF2; AKAP8L; SRSF11; TPR; NUP214; THOC1; ALKBH5; RANBP2	133	4.0477e-05	0.00123271
GO:0030030	b	3	cell projection organization	HSPA5; SPTB; CLMN; FKBP4; AKT1; RAPGEF1; KIFAP3; CAPRIN1; DAB1; SAMD14; USP33; DLG4; NTRK2; HSP90AB1; NEO1; CDNF; PPP1R16B; ZSWIM8; PLK2; SPAG9; PLK5; ZNF365; CAMK2A; PALM; PHGDH; SEC24B; KIRREL3; CXCL12; TESK1; SNAP25; ADCY1; BRSK1; CSPG5; SFI1; KIF5B; KIF5C; VIM; NPY; SCARB2; APC; PAK6; NYAP1; PTPN11; SH3BP1; PDLIM5; UNC119B; TRAK2; GPM6B; GAB2; FRS2; CRTC1; LAMB1; LAMB2; CEP97; SMURF1; APOE; P…	1594	1.6029e-10	9.65305e-09		GO:0048869	b	2	cellular developmental process	AFF4; CRKL; TMOD2; MEN1; TPBG; HIPK1; AKT3; RAPGEF1; CHRFAM7A; DDX39B; CDC73; FNDC5; VPS33A; RNF112; PPP1R16B; CUL7; NPR2; HAPLN2; PIK3R1; SHC3; ZNF365; SPRED1; NR2C2; SIPA1L1; EEF1AKMT4-ECE2; FGFR3; SOCS5; ADCY1; KIF5A; ROBO3; KIF5C; LYAR; MTURN; APC; PAK6; PRDM16; FBXW11; DMD; TRAK1; DOCK1; FMN2; PLXNB2; PANK2; TWSG1; EGR3; ZNF609; DIO2; ZIC1; RRBP1; SDK2; DIXDC1; SNPH; TIPARP; SART1; INHA; CCD…	4370	1.55918e-05	0.00126136
GO:0048856	b	2	anatomical structure development	HIF3A; RNF10; HSPA5; CTTNBP2; PCSK6; CPE; FKBP4; HIPK2; ARFRP1; GPM6B; ASS1; LHX2; DLG2; DLG4; RNF114; RNF112; ZSWIM8; NPR3; LARP4; DIAPH1; CAMK2A; SCG2; CXCL12; FN3K; FAM172A; SNAP25; WDTC1; CCND1; HIPK1; CLDN5; NPY; NYAP1; YBX2; CELF4; TST; SERPINE2; HIP1R; APOE; LSR; NF2; PGM5; PDLIM4; PDLIM5; PDLIM2; SAMD14; CUX1; SNPH; COL4A2; COL4A1; VEGFB; CHST2; ZEB1; ARNT2; PLXNC1; PINK1; RING1; FBXO31; …	5866	3.04846e-10	1.34765e-08		GO:0007275	b	2	multicellular organism development	CRKL; CRLF1; SPRED1; TPBG; HIPK1; AKT3; RAPGEF1; CHRFAM7A; DLG2; DDX39B; CDC73; TMOD2; VPS33A; GNG12; ZC3H13; POU6F1; RNF112; GZF1; PPP1R16B; CUL7; NPR2; HPCAL4; SPAG9; ZNF365; NR2C2; SIPA1L1; EEF1AKMT4-ECE2; THOC1; FGFR3; SOCS5; FUT10; ADCY1; KIF5A; ROBO3; KIF5C; ADCY9; UTRN; LYAR; DIXDC1; APC; PAK6; FBXW11; DMD; MTURN; TRAK1; FMN2; DHX37; PLXNB2; AP2S1; TWSG1; EGR3; ZNF609; PIK3R1; ZIC1; SLC24A…	5363	2.03446e-05	0.00126136
GO:0051641	b	2	cellular localization	LIN7B; HSPA5; HSPA4; TBC1D16; HSPA8; CLMN; CPE; TMCO6; RAPGEF4; AKT1; ARFRP1; SRSF11; JPH4; GPM6B; DAB1; STARD3; DLG2; DDX39B; DLG4; WWC1; PRRT1; ARHGEF2; EML4; TESK1; HSP90AB1; CAPN3; LIME1; MT-ATP6; TRIM67; NUP210; INPP5E; AUP1; DIAPH1; ERBB4; SNAP25; SCG3; COG1; CAMK2A; KCNAB2; IWS1; TOR1AIP1; PALM; RPL11; RPL13; APBA1; NPTN; RPL18; RPL19; TPCN1; ADCY5; DNAJA1; RHOT1; ADCY1; BRSK1; CSPG5; SCAR…	2998	3.09804e-10	1.34765e-08		GO:0030154	b	3	cell differentiation	AFF4; CRKL; TMOD2; MEN1; TPBG; HIPK1; RAPGEF1; CHRFAM7A; DDX39B; CDC73; FNDC5; VPS33A; RNF112; PPP1R16B; CUL7; NPR2; PIK3R1; SHC3; ZNF365; SPRED1; NR2C2; SIPA1L1; EEF1AKMT4-ECE2; FGFR3; SOCS5; ADCY1; KIF5A; ROBO3; KIF5C; LYAR; MTURN; APC; PAK6; PRDM16; FBXW11; DMD; TRAK1; DOCK1; FMN2; PLXNB2; PANK2; TWSG1; EGR3; ZNF609; DIO2; ZIC1; RRBP1; SDK2; DIXDC1; SNPH; TIPARP; SART1; INHA; CCDC136; RBFOX2; …	4189	4.70377e-05	0.00131314
GO:0051960	b	5	regulation of nervous system development	RNF10; HSPA5; PLK2; PLK5; FKBP4; AKT1; RAPGEF1; CAPRIN1; DAB1; DLG4; ARHGEF2; NTRK2; NSMF; RNF112; ZSWIM8; HMG20B; ERBB4; SPAG9; IDH2; ZNF365; CAMK2A; SEC24B; CXCL12; SNAP25; BRSK1; SCARB2; VIM; SPEN; TRAK2; CRTC1; EDNRB; SERPINE2; SMURF1; APOE; NF2; PDLIM5; METRN; CUX1; DENND5A; ZEB1; TUBB2B; PLXNC1; TP53; SRRT; FBXO31; HECW2; FLNA; HDAC2; EPHA7; SMO; GPRC5B; MDK; CFLAR; CTNNA1; NEURL1; CTNNA2; …	894	7.63647e-11	1.49827e-08		GO:0043005	c	4	neuron projection	KIF5C; DMD; SDCCAG8; TMOD2; TRAK1; PCSK1; RIC3; CPEB3; MAP2; TPBG; FBXW11; EPS8; SAMD4A; FAM168B; ADCYAP1R1; CHRFAM7A; DLG2; NECTIN3; RNF112; HOMER1; MAPK8; SETX; KIF21B; MTPN; SNPH; PNOC; GABRB2; SHANK2; SHANK1; INHA; SIPA1L1; KIF1A; SPAST; BMPR1A; KIF5A; LRP8; BBS2; ADCY9; CAMKK2; ARHGAP32; UTRN; LYAR; SSTR4; MYO5A; ROBO3	1326	7.10982e-05	0.00133902
GO:0031981	c	4	nuclear lumen	HIF3A; CIC; UBTF; ADD3; ZRANB2; RLBP1; KMT5C; HSPA8; PLK5; ATF7IP; FKBP4; AKT1; HIPK1; ANP32E; SRSF11; REXO4; KIFAP3; POLR3H; USP10; NEK7; DDX39B; ATXN7L3; SELENBP1; PPP4C; ZBTB34; DEAF1; NACC1; RPL19; HSP90AB1; NOL4L; KLF4; RNF112; UHRF2; SMAD5; MFAP3L; PPP1R16B; METTL17; HMG20B; TJP2; CENPM; CCNL2; MAN2C1; ERBB4; LRRC45; ACIN1; CAMK2A; SH3GLB2; NR2C2; PALM; RPL11; RPL13; CENPV; USP33; RPL18; TD…	4461	6.59519e-10	1.81839e-08		GO:0080090	b	4	regulation of primary metabolic process	CRKL; CRLF1; MEN1; HIPK3; TPBG; RAPGEF1; PPP4R3B; CHRFAM7A; SLC39A10; MAP3K9; DDX39B; CDC73; POU6F1; CACUL1; NUP214; PPP1R16B; PIK3R1; SPAG9; SAFB; ZNF367; SPRED1; NR2C2; TPR; THOC1; CTDP1; FGFR3; SOCS5; ADCY1; SLTM; MTURN; ADCY9; LYAR; APC; PAK6; IKBKG; ZNF195; DMD; ADNP; TRAK1; ZNF692; TRIM37; FMN2; PUM2; LTBP4; CC2D1B; EIF5B; PLXNB2; PPM1F; PANK2; SRSF2; EGR3; AHNAK; ZNF609; LANCL2; PDPR; LSS;…	6227	3.89643e-05	0.00139584
GO:0051649	b	3	establishment of localization in cell	LIN7B; HSPA5; HSPA4; HSPA8; CLMN; TMCO6; RAPGEF4; AKT1; ARFRP1; SRSF11; JPH4; GPM6B; DLG2; DDX39B; TP53; WWC1; ARHGEF2; EML4; TESK1; HSP90AB1; CAPN3; LIME1; MT-ATP6; NUP210; AUP1; DIAPH1; SNAP25; COG1; CAMK2A; IWS1; RPL11; RPL13; APBA1; RPL18; RPL19; TPCN1; SMO; ADCY1; BRSK1; CSPG5; SCARB2; PTPN11; KIF5C; STXBP3; UBA52; MID1IP1; KIF5A; STARD3; MYO5A; KIF5B; RHOT1; KIFAP3; RPL8; DNAJC27; TRAK2; TR…	2251	3.71618e-10	1.92175e-08		GO:0048854	b	4	brain morphogenesis	FBXW11; BBS2; AKT3; VPS51; SHANK2; SHANK1	35	4.14858e-05	0.0014036
GO:0070727	b	3	cellular macromolecule localization	LIN7B; HSPA5; HSPA4; HSPA8; SCG3; CPE; TMCO6; AKT1; ARFRP1; SRSF11; GPM6B; DLG2; DDX39B; DLG4; ARHGEF2; RPL19; HSP90AB1; CAPN3; TRIM67; NUP210; AUP1; DIAPH1; ERBB4; KCNAB2; IWS1; TOR1AIP1; PALM; RPL11; RPL13; PRRT1; RPL18; TESK1; INPP5E; SNAP25; DNAJA1; KIF1B; ZC3H11B; SCARB2; PTPN11; KIF5C; STXBP3; UBA52; KIF5A; APC; MYO5A; KIF5B; SCN3B; RPL8; DNAJC27; TRAK2; TRAK1; RPL3; HSP90B1; UBE2D1; GLUL; …	1937	3.90024e-10	1.92175e-08		GO:0009653	b	2	anatomical structure morphogenesis	SLC24A4; KIF5C; CRKL; TMOD2; SMAD4; DOCK1; ASH1L; MAP2; SHROOM2; HIPK1; AKT3; ADAM15; EPS8; BCL9L; TSC2; SPTBN2; CHRFAM7A; PLXNB2; AP2S1; PANK2; SDCCAG8; CDC73; TPPP; EGR3; SHC3; VPS33A; GZF1; SHANK2; VASH1; NECTIN3; MED12; CCDC136; DOK6; PIK3R1; ZIC1; SIPA1L1; SPRED1; PPP1R16B; CUL7; EYA1; ZMIZ1; POU3F2; SDK2; RAP2A; SRF; JCAD; SPAG9; PAF1; NR4A1; ZNF365; QKI; VTN; MTPN; TIPARP; ROBO3; TBCD; FGF…	2614	4.2656e-05	0.00147105
GO:0044428	c	3	nuclear part	HIF3A; HSPA5; HSPA8; FKBP4; HIPK2; HIPK1; ANP32E; SRSF11; PPP4C; RNF112; DRAP1; METTL17; WDR6; MAN2C1; CAMK2A; IWS1; WDTC1; CCND1; MTREX; RHBDD2; STARD3; KLC2; RASL10A; RRP1B; CELF4; ANO2; UBE2D1; DENND4B; EDNRB; NXF1; XPO1; NF2; TSPYL1; CUX1; ING4; CHST2; ZEB1; ARNT2; PSIP1; DNAJC1; RING1; MINDY2; FLNA; ABHD17A; SMAD5; POLB; TRIM56; GPRC5B; NCOA5; RBM12; SPARC; RBM17; S100A6; S100A1; MECP2; RXRA…	4830	1.10578e-09	1.95723e-08		GO:0048856	b	2	anatomical structure development	AFF4; CRKL; CRLF1; MEN1; TPBG; HIPK1; AKT3; RAPGEF1; CHRFAM7A; DLG2; DDX39B; CDC73; TMOD2; VPS33A; GNG12; ZC3H13; POU6F1; RNF112; GZF1; PPP1R16B; CUL7; NPR2; HPCAL4; SPAG9; ZNF365; SPRED1; NR2C2; SIPA1L1; EEF1AKMT4-ECE2; THOC1; FGFR3; SOCS5; FUT10; ADCY1; KIF5A; ROBO3; KIF5C; ADCY9; UTRN; LYAR; DIXDC1; APC; PAK6; FBXW11; DMD; MTURN; TRAK1; DOCK1; FMN2; DHX37; PLXNB2; AP2S1; PANK2; TWSG1; EGR3; ZN…	5866	5.52054e-05	0.00147105
GO:0022604	b	5	regulation of cell morphogenesis	METRN; EPHA7; TRAK2; DOCK1; MAP2; MSN; MAP2K1; CAPRIN1; MYOC; BCL9L; DAB1; SRCIN1; SMURF1; MDK; APOE; DLG4; WASF3; FMNL2; SLC9A3R1; FMNL1; YWHAH; NTRK2; DVL2; SPARC; CXCR4; FGF13; DLC1; RNF157; RIMS2; PDLIM5; NSMF; LARP4; DIAPH1; SPAG9; CD44; ARPC2; RHOU; RUFY3; CUX1; PLXNB1; PALM; NR2E1; BAIAP2; CXCL12; SHANK3; TESK1; TUBB2B; PLXNC1; SIPA1L1; KIF1A; LRP4; CSPG5; RHOQ; ZSWIM8; CALR; BRSK1; EZR; R…	484	1.24461e-10	2.03494e-08		GO:0051641	b	2	cellular localization	PDZD8; CEP131; DMD; CRKL; RAB34; TRAK1; RIC3; USP6; FMN2; MAP2; SHROOM2; RAP2A; SRSF11; EXOC6B; RAB11FIP4; HMGN3; TSC2; SPTBN2; TMED7; PPM1F; AP2S1; DLG2; DDX39B; SDCCAG8; LIME1; SRSF2; UPF3B; THOC1; RBSN; FAM53C; LIN7B; NECTIN3; VPS33A; KIF5C; XPO7; PIK3R1; ZIC1; NUP214; MAPK8; RIMS4; PAF1; RANBP2; CTDSPL2; NEURL1B; PABPN1; AUP1; ACACA; SPAG9; IPO4; COG1; IKBKG; CROCC; SRL; TMEM30A; HERC2; TPR; …	2998	5.93165e-05	0.00147105
GO:0006886	b	4	intracellular protein transport	HSPA5; HSPA4; HSPA8; TMCO6; AKT1; ARFRP1; SRSF11; DLG2; DDX39B; ARHGEF2; HSP90AB1; NUP210; AP1M1; IWS1; RPL11; RPL13; RPL18; RPL19; SNAP25; ZC3H11B; SCARB2; PTPN11; KIF5C; STXBP3; UBA52; KIF5A; KIF5B; RPL8; DNAJC27; TRAK2; TRAK1; RPL3; HSP90B1; UBE2D1; PINK1; XPO1; SRSF6; SRSF1; U2AF2; SMO; MAP1A; SIRT7; NXF1; SIRT4; SEC24B; RHOU; SFPQ; INSIG1; TP53; ERBIN; STRADA; FLNA; IPO4; RPLP1; RPLP0; RPL18…	1100	3.33289e-10	2.86351e-08		GO:0050793	b	3	regulation of developmental process	TWSG1; AAMDC; CRKL; SMAD4; DHX37; DOCK1; MEN1; CPEB3; CTDP1; MAP2; BMPR1A; HIPK1; LTBP4; RAPGEF1; EPS8; BCL9L; JCAD; THOC1; CHRFAM7A; PLXNB2; AP2S1; PHLPP1; DDX39B; FNDC5; CDC73; TPPP; EGR3; ZNF609; ZC3H13; SHANK2; MED12; RNF112; PIK3R1; TMEM30A; SERPINI1; PPP1R16B; CUL7; SETX; RIMS1; POU3F2; NPR2; RAP2A; SRF; SPAG9; PAF1; ZNF365; SOCS5; NR2C2; MTPN; GPAM; APC2; SART1; TTBK1; FGFR3; SHANK1; RBFOX…	2592	5.76206e-05	0.00148484
GO:0019899	m	3	enzyme binding	NOP56; TIMP3; HSPA5; HSPA8; RAPGEF4; AKT1; RAPGEF1; KIFAP3; PPP1R3G; MT-ND2; DLG2; PPP1R3C; DLG4; WWC2; WWC1; FMNL1; ARHGEF2; NTRK2; ARHGEF1; HSP90AB1; SLC12A4; CAPN2; MTMR9; VSIR; PPP1R16A; PPP1R16B; ELP2; JAKMIP2; ARHGEF12; AUP1; SPAG9; WNK1; ACIN1; TOR1AIP1; RPL11; TSPAN5; USP33; TESK1; CARHSP1; KAT8; ADCY5; DNAJA1; BRSK1; WDTC1; CCND1; SCARB2; PTPN11; RAB11FIP4; UBA52; UTRN; RHBDD2; SFI1; APC…	2102	3.06573e-10	3.09639e-08		GO:0070887	b	3	cellular response to chemical stimulus	CRKL; CRLF1; MEN1; TPBG; HIPK1; RAPGEF1; CHRFAM7A; DLG2; CDC73; ADCY9; RNF112; CREBRF; CUL7; NPR2; AUP1; SLC38A9; SPRED1; TPR; FGFR3; SOCS5; ADCY1; ROBO3; GRB14; APC; IPCEF1; IKBKG; CSF2RA; HMGN3; FMN2; LTBP4; PPM1F; TWSG1; ACACA; EGR3; LANCL2; PIK3R1; GPAM; TIPARP; DYNC1LI2; PTPN1; MYO5A; ARNT2; PRDM16; RBFOX2; KCNH2; ERBIN; SAFB2; CAMKK2; SMAD4; ZNF236; FOSB; XIAP; FBXW11; TSC2; TRIM44; NCOA2; …	3189	6.54673e-05	0.00151169
GO:0044237	b	2	cellular metabolic process	HIF3A; RNF10; HSPA5; HSPA8; PCSK6; CPE; FKBP4; HIPK2; HIPK1; P4HA1; SRSF11; FTSJ1; ASS1; FKBP9; LHX2; DLG2; DLG4; PPP4C; ZNF704; RNF114; CDC42BPG; RNF112; DRAP1; MT-ATP6; NADK2; METTL16; ABCD4; WDR6; WDR3; PROCA1; CAMK2A; PPP2R2C; SCG2; IWS1; RMND1; AHNAK; NPTN; COX6A1; SDF2L1; FAM172A; SNAP25; WDTC1; CCND1; GM2A; ZGPAT; RHBDD2; CTBP1; PAIP2B; YBX2; DIRAS2; RRP1B; CELF4; HSP90B1; UBE2D1; SFXN1; E…	10863	9.33305e-10	3.23554e-08		GO:0051649	b	3	establishment of localization in cell	CEP131; DMD; TRAK1; USP6; FMN2; MAP2; SHROOM2; FBXW11; SRSF11; IKBKG; RAB11FIP4; HMGN3; TSC2; SPTBN2; TMED7; AP2S1; DLG2; DDX39B; THOC1; LIME1; SRSF2; FAM53C; LIN7B; AKAP8L; VPS33A; KIF5C; XPO7; PIK3R1; ZIC1; NUP214; MAPK8; RBSN; RIMS1; RANBP2; PABPN1; AUP1; ACACA; SPAG9; IPO4; COG1; SRL; TMEM30A; HERC2; TPR; DYNC1LI2; PCDHGA3; PTPN1; ITPR1; VPS51; KIF1A; SEC22C; FUT10; RAB24; ADCY1; SPAST; CTDSP…	2251	6.80307e-05	0.00151169
GO:0007275	b	2	multicellular organism development	HIF3A; RNF10; HSPA5; CTTNBP2; PCSK6; CPE; FKBP4; HIPK2; ARFRP1; GPM6B; ASS1; LHX2; DLG2; DLG4; RNF114; RNF112; ZSWIM8; NPR3; CAMK2A; SCG2; CXCL12; FAM172A; SNAP25; WDTC1; CCND1; HIPK1; CLDN5; NPY; NYAP1; CELF4; EDNRB; SERPINE2; HIP1R; APOE; LSR; NF2; PDLIM4; PDLIM5; PDLIM2; SAMD14; GABRA2; CUX1; SNPH; COL4A2; COL4A1; INSIG1; CHST2; ZEB1; ARNT2; PLXNC1; RING1; FBXO31; FLNA; MYH11; ACP6; NRN1; SMAD…	5363	1.1157e-09	3.23554e-08		GO:0044260	b	3	cellular macromolecule metabolic process	AFF4; CRKL; CRLF1; MEN1; TSPAN17; HIPK3; TPBG; HIPK1; AKT3; RAPGEF1; PPP4R3B; CPPED1; SLC39A10; DLG2; DDX39B; HECTD4; CDC73; GRK3; ZC3H13; POU6F1; RNF112; CACUL1; APEH; PPP1R16B; CUL7; NPR2; AUP1; PIK3R1; SPAG9; SAFB; UBE2R2; SPRED1; NR2C2; TPR; THOC1; CTDP1; FGFR3; SOCS5; FUT10; ADCY1; SLTM; MTURN; ADCY9; FBXL6; LYAR; APC; PAK6; PRDM16; IKBKG; GID4; CSF2RA; DMD; ADNP; MSL2; YME1L1; TRAK1; ZNF692…	8414	7.24857e-05	0.00151169
GO:0034613	b	4	cellular protein localization	LIN7B; HSPA5; HSPA4; HSPA8; SCG3; CPE; TMCO6; AKT1; ARFRP1; SRSF11; GPM6B; DLG2; DDX39B; DLG4; ARHGEF2; RPL19; HSP90AB1; CAPN3; TRIM67; NUP210; AUP1; DIAPH1; ERBB4; KCNAB2; IWS1; TOR1AIP1; PALM; RPL11; RPL13; PRRT1; RPL18; TESK1; INPP5E; SNAP25; DNAJA1; KIF1B; ZC3H11B; SCARB2; PTPN11; KIF5C; STXBP3; UBA52; KIF5A; APC; MYO5A; KIF5B; SCN3B; RPL8; DNAJC27; TRAK2; TRAK1; RPL3; HSP90B1; UBE2D1; GLUL; …	1927	4.61835e-10	3.66271e-08		GO:0051239	b	3	regulation of multicellular organismal process	CRKL; MEN1; TPBG; HIPK1; AKT3; RAPGEF1; CHRFAM7A; GPAM; DDX39B; CDC73; DLGAP2; ZC3H13; RNF112; PPP1R16B; CUL7; MAPRE2; NPR2; PIK3R1; SPAG9; ZNF365; SPRED1; NR2C2; HOMER1; THOC1; SOCS5; MTURN; UTRN; DIXDC1; APC; DMD; DOCK1; PUM2; DHX37; PLXNB2; PPM1F; AP2S1; TWSG1; EGR3; ZNF609; DIO2; GTF2IRD1; SART1; ITPR1; PRDM16; RBFOX2; VASH1; KCNH2; ERBIN; SMAD4; CTDP1; TRIM56; ZHX3; PPP1R12B; TMEM30A; SETX; …	3158	7.67128e-05	0.00151169
GO:0007417	b	4	central nervous system development	MT-CO1; HSPA5; CTTNBP2; AKT1; DAB1; AXL; MT-ND4; NDST1; GNG12; HSP90AB1; MPST; POU6F1; ERBB4; SHC3; ZNF365; PHGDH; SEC24B; KIRREL3; CXCL12; TRNP1; B4GALT2; ADCY1; KIF5B; VIM; NPY; ALDH5A1; PTPN11; FRS2; LAMB1; NDRG2; LAMB2; SERPINE2; OTX1; NF2; GBA2; PPP1R9B; UBA6; SNPH; COL4A1; ARNT2; BCAN; TP53; GIT1; FLNA; HDAC2; EPHA7; ACAN; SMO; STXBP3; NTRK2; MDK; ATXN1L; PBX2; S1PR1; NEURL1; SHANK1; FGF13;…	978	5.35534e-10	3.94383e-08		GO:1904115	c	4	axon cytoplasm	DLG2; KIF1A; SPAST; KIF5A; TRAK1; KIF5C; FBXW11	58	9.83052e-05	0.00158693
GO:0046907	b	3	intracellular transport	HSPA5; HSPA4; HSPA8; CLMN; TMCO6; AKT1; ARFRP1; SRSF11; KIFAP3; DLG2; DDX39B; WWC1; ARHGEF2; HSP90AB1; MT-ATP6; NUP210; SPTB; PSIP1; SPAG9; COG1; IWS1; RPL11; RPL13; RPL18; RPL19; SNAP25; ADCY1; CSPG5; SCARB2; PTPN11; KIF5C; STXBP3; UBA52; MID1IP1; KIF5A; MYO5A; KIF5B; RHOT1; RPL8; DNAJC27; TRAK2; TRAK1; GAB2; RPL3; HSP90B1; UBE2D1; PINK1; XPO1; SRSF6; SRSF1; U2AF2; LZTS2; MAP1A; SIRT7; NXF1; SIR…	1841	1.39134e-09	5.9702e-08		GO:0071495	b	3	cellular response to endogenous stimulus	CRKL; SMAD4; FOSB; MEN1; CPEB3; IRS1; BMPR1A; XIAP; RAPGEF1; BCL9L; TSC2; PTPN1; CHRFAM7A; NCOA2; GPAM; TWSG1; EGR3; LANCL2; PIK3R1; ZNF106; SETX; ZMIZ1; PAQR8; LTBP4; ACACA; SLC38A9; NR4A1; SAFB; SPRED1; DYNC1LI2; ACHE; GABRB2; FGFR3; RBFOX2; PRDM16; ADCY1; CTDSPL2; GRB14; BBS2; ADCY9; SAFB2; SSTR4; APC; MYO5A; HIVEP1	1336	8.61555e-05	0.00160345
GO:1901575	b	3	organic substance catabolic process	PLK2; TRIM67; TIMP3; HSPA5; HSPA8; AKT1; REXO4; ABHD6; THRA; HSP90AB1; PLA2G7; PYGB; CAPN3; CAPN2; CIRBP; ASRGL1; SLC27A2; NUP210; ABCD4; AUP1; MAN2C1; NAAA; CTSO; BCAT1; IDS; RPL11; RPL13; USP33; RPL18; RPL19; ABHD4; CARHSP1; SOCS4; INPP5E; SLC4A4; SCARB2; ALDH1L1; GM2A; RPS5; VIM; MTREX; UBA52; RHBDD2; SLC2A6; APC; DBT; DDAH2; ADHFE1; ACADS; HIPK2; RPL8; GBA2; NUDT16L1; RPL3; HSP90B1; UBE2D1; G…	2245	1.43197e-09	5.9702e-08		GO:0015833	b	5	peptide transport	KIF5C; HMGN3; RAB34; TRAK1; USP6; FMN2; FRMD4A; LTBP4; SRSF11; EXOC6B; TSC2; THOC1; TMED7; PPM1F; AP2S1; DLG2; DDX39B; XPO7; SRSF2; FAM53C; LIN7B; AKAP8L; VPS33A; PIK3R1; ZIC1; NUP214; RRBP1; RBSN; RIMS1; RANBP2; NEURL1B; PABPN1; AUP1; IPO4; COG1; CTDSPL2; TMEM30A; AGAP1; HERC2; TPR; ACHE; PTPN1; ITPR1; CEP131; VPS51; SEC22C; FUT10; RAB24; KIF1A; EXOC5; BBS1; KIF5A; BBS2; IRS1; UPF3B; ERBIN; MYO5…	1833	2.23506e-05	0.0016284
GO:0031344	b	5	regulation of cell projection organization	METRN; HDAC2; ZNF365; HSPA5; EPHA7; TRAK2; PLK2; PLK5; NCS1; CPEB3; FKBP4; AKT1; MAP2K1; RAPGEF1; MAP4; CAPRIN1; DAB1; CEP97; SRCIN1; SMURF1; MDK; APOE; NPTN; DLG4; SETX; PTPRF; SPAG9; NTRK2; SHANK2; DVL2; CFLAR; YWHAH; KLF4; SHANK1; CXCR4; FGF13; PPP1R16B; TUBB2B; ZSWIM8; RNF157; RIMS2; PDLIM5; NSMF; SNAP25; CD44; ARPC2; DAB2IP; RUFY3; CUX1; CRTC1; PLXNB1; PALM; NR2E1; DENND5A; FLNA; HGF; CXCL12…	702	5.1307e-10	7.19031e-08		GO:0005815	c	4	microtubule organizing center	BBS2; SDCCAG8; SMAD4; USP2; CTDP1; SPECC1L; SLAIN2; HIPK1; FBXW11; LRRC45; PATJ; PPP4R3B; CDC42BPG; CUL7; MAPRE2; SPAG9; ZNF365; TCEA2; CROCC; HERC2; DYNC1LI2; TBCD; RAP1GAP2; CSNK1A1; SPAST; RAB11FIP4; BBS1; CEP131; WDR13; UPF3B; APC	807	0.000120157	0.00168399
GO:0051094	b	4	positive regulation of developmental process	RNF10; HSPA5; KMT5C; PLK2; PLK5; SMOC2; AKT1; HIPK1; RAPGEF1; GPM6B; DAB1; AXL; GPAM; DDX39B; DLG4; ARHGEF2; NTRK2; HSP90AB1; HSPA1A; CAPN3; CAPN2; VSIR; PPP1R16B; HMG20B; ERBB4; SPAG9; ACIN1; ZNF365; CRB2; NR2C2; CAPRIN1; CXCL12; TESK1; BMP1; CSPG5; CCND1; SCARB2; SPEN; MTURN; DDAH1; HIPK2; DOCK1; FRS2; RRAS; PINK1; WNT4; SERPINE2; SMURF1; APOE; ITPKB; NF2; ANGPT2; GPRC5B; CLDN5; METRN; ARPC2; C…	1349	1.16415e-09	8.00156e-08		GO:0005829	c	4	cytosol	CRKL; CRLF1; MEN1; HIPK3; HIPK1; LRRC45; RAPGEF1; CPPED1; DLG2; PI4KA; CDC73; GRK3; COMMD4; APEH; CUL7; PCYT1A; ARHGEF12; MAN2C1; SPAG9; UBE2R2; SPRED1; SOCS5; UCKL1; KIF5A; GRB14; FBXL6; DIXDC1; APC; MYO5A; IKBKG; FBXW11; DMD; DOCK1; TRIM37; FMN2; PUM2; SLAIN2; FAM13B; IQSEC3; EIF5B; PPM1F; AP2S1; PANK2; SRSF2; AHNAK; TULP4; LANCL2; CDC42BPG; PIK3R1; TNS3; TARS1; GTF2IRD1; HERC2; DYNC1LI2; PTPN1…	5316	0.000134123	0.00168399
GO:0042995	c	2	cell projection	TMOD2; SHARPIN; CTTNBP2; HSPA8; FKBP4; AKT1; PSPH; KIFAP3; CAPRIN1; DAB1; ASS1; MT-ND1; SAMD14; DLG2; DLG4; WWC1; FMNL1; ARHGEF2; NTRK2; CYBRD1; HSP90AB1; MPST; RNF112; CAPN2; MTMR9; HEPACAM; PPP1R16B; C4A; PLK2; DIAPH1; SNAP25; CAMK2A; KCNAB2; PALM; KIRREL3; ELFN1; INPP5E; ADCY5; BRSK1; CNN3; PTPN13; KIF5A; KIF5B; KIF5C; VIM; LLGL1; APC; MYO5A; ROBO3; SH3BP1; PDLIM5; GRIA2; TRAK2; TRAK1; CRTC1; …	2278	7.95245e-09	8.19714e-08		GO:0016740	m	2	transferase activity	B4GALNT4; FBXW11; PI4KA; GPAM; GALNTL6; TENT4B; TRIM37; MEN1; LPCAT4; HIPK3; BMPR1A; XIAP; LTBP4; TSPAN17; TRIM56; DPY19L3; NEURL1B; NAA50; DLG2; HECTD4; GRK3; ANAPC4; MED12; CDC42BPG; RNF112; CDC42BPA; MSL2; MAPK8; RANBP2; GID4; PRDM16; NPR2; TRAF3; MAT2A; SH3RF3; COMTD1; GMPPA; UBE2R2; E4F1; POLI; MAP3K9; EEF1AKMT4-ECE2; TRIM44; TTBK1; FGFR3; PCYT1A; RPS6KA2; FUT10; CSNK1A1; UCKL1; PIP5K1C; PFK…	2267	8.42731e-05	0.00176974
GO:0060322	b	3	head development	CIC; MT-CO1; PDGFRA; BCAN; UTP3; PHGDH; HSPA5; DLC1; EPHA7; SHARPIN; CTTNBP2; ROGDI; FRS2; RRAS; BMPR1A; MAP2K1; GNG12; KIRREL3; LAMB1; DAB1; SPTBN2; AXL; PBX1; UBA6; TRNP1; TTBK1; MT-ND4; NDST1; S1PR1; OTX1; SHANK1; NTRK2; NEURL1; YWHAH; POU6F1; NF2; NDRG2; CXCR4; FGF13; PITPNM1; PPP1R9B; MBP; CLDN5; GIT1; SZT2; PHACTR1; ERBB4; GPR37L1; DAB2IP; MECP2; SLC7A11; SHANK3; SERPINE2; ARNT2; SNPH; NR2E…	755	3.30827e-09	1.28077e-07		GO:0005634	c	4	nucleus	AFF4; CRKL; MEN1; HIPK3; HIPK1; AKT3; SRSF11; IKBKG; PPP4R3B; DDX39B; CDC73; COMMD4; ZC3H13; POU6F1; RNF112; APEH; PPP1R16B; CUL7; LUC7L3; MAN2C1; SAFB; ZNF367; SPRED1; NR2C2; TPR; THOC1; RFC2; FGFR3; FAM193B; PCYT1A; FUT10; ADCY1; UCKL1; SLTM; FBXL6; UTRN; LYAR; APC; PAK6; ZNF195; HMGN3; ADNP; MSL2; YME1L1; TRAK1; DOCK1; TRIM37; INTS1; FMN2; PUM2; MFSD10; CC2D1B; IQSEC3; EIF5B; DHX37; PPM1F; PAN…	7626	0.000161485	0.00182478
GO:0015031	b	4	protein transport	LIN7B; HSPA5; HSPA4; HSPA8; SCG2; TMCO6; RAPGEF4; AKT1; ARFRP1; SRSF11; GPM6B; DLG2; DDX39B; SELENBP1; CACNA1D; HSP90AB1; NUP210; AUP1; ADCY5; IDH2; COG1; IWS1; RPL11; RPL13; APBA1; RPL18; RPL19; SNAP25; DNAJA1; ZC3H11B; SCARB2; PTPN11; KIF5C; STXBP3; UBA52; KIF5A; MYO5A; KIF5B; AKAP8L; RPL8; DNAJC27; TRAK2; TRAK1; RPL3; HSP90B1; UBE2D1; TANGO2; PINK1; XPO1; APOE; SRSF1; U2AF2; SMO; PITPNM1; MAP1…	1794	2.04865e-09	1.3201e-07		GO:0099572	c	2	postsynaptic specialization	DLG2; ADCY1; LRP8; CPEB3; SHANK2; DLGAP2; NECTIN3; ARHGAP32; LIN7B; RNF112; SIPA1L1; HOMER1; GABRB2; ITPR1; TSC2; IQSEC3; SHANK1	333	0.000186163	0.00186163
GO:0009056	b	2	catabolic process	PLK2; TRIM67; TIMP3; HSPA5; EVA1A; HSPA8; AKT1; REXO4; RNF213; ZFYVE1; MRC2; APC2; TPCN1; ABHD6; THRA; HSP90AB1; PLA2G7; PYGB; CAPN3; CAPN2; MTMR9; CIRBP; VSIR; ASRGL1; SLC27A2; METTL16; ABCD4; WDR6; AUP1; MAN2C1; NAAA; CTSO; BCAT1; IDS; RPL11; RPL13; USP33; RPL18; RPL19; ABHD4; CARHSP1; KAT8; SOCS4; INPP5E; SLC4A4; SCARB2; ALDH1L1; GM2A; NRBF2; RPS5; VIM; MTREX; UBA52; RHBDD2; PACSIN3; SLC2A6; A…	2717	6.25685e-09	1.37039e-07		GO:0022008	b	4	neurogenesis	TBCD; CRKL; SMAD4; TRAK1; CPEB3; MAP2; TPBG; HIPK1; RAPGEF1; DOK6; SPTBN2; CHRFAM7A; PLXNB2; SDCCAG8; TPPP; SHC3; MED12; RNF112; PIK3R1; TMEM30A; SERPINI1; CUL7; SETX; RIMS1; ZNF609; POU3F2; SDK2; RAP2A; SRF; SPAG9; ZNF365; ZMIZ1; MTPN; SNPH; GABRB2; TTBK1; SHANK2; SHANK1; KIF1A; SIPA1L1; ADCY1; SPAST; BMPR1A; KIF5A; LRP8; KIF5C; RBFOX2; FUT9; DIXDC1; PAK6; ROBO3; GAS7	1603	6.17479e-05	0.00197918
GO:0065009	b	2	regulation of molecular function	PLK2; TIMP3; PPP2R3A; PCSK6; PLXNC1; RAPGEF4; AKT1; PKP4; RAPGEF1; JPH4; ZFYVE1; DAB1; PBXIP1; AXL; ZC3H15; CREBZF; MAP3K9; APC2; DLG4; CACNA1D; NTRK2; TESK1; HSP90AB1; LRPAP1; CAPN3; MTMR9; VSIR; PPP1R16A; PPP1R16B; SCN4B; RCAN3; NF2; DNAJA2; ARHGEF12; NPR3; ERBB4; SPAG9; WNK1; CAMK2A; PPP2R2C; CRB2; TOR1AIP1; PALM; RPL11; USP33; COX6A1; FGFR3; DBI; ADCY5; DNAJA1; ADCY1; CNN3; JPH3; CCND1; SCARB…	3142	6.36489e-09	1.37039e-07		GO:0071310	b	4	cellular response to organic substance	PABPN1; CSF2RA; HMGN3; CRKL; CRLF1; SMAD4; ZNF236; FOSB; MEN1; CPEB3; GRB14; BMPR1A; XIAP; TRAF3; RAPGEF1; BCL9L; MAT2A; SAFB2; TSC2; PTPN1; PAQR8; CHRFAM7A; NCOA2; HIPK1; GPAM; CDC73; SRF; EGR3; ACKR1; LTBP4; LANCL2; PRDM16; PIK3R1; CREBRF; MAPK8; CUL7; SETX; ZMIZ1; POU3F2; NPR2; AUP1; ACACA; JCAD; TRIM44; SLC38A9; PAF1; NR4A1; SAFB; VTN; TWSG1; TIPARP; TPR; DYNC1LI2; ACHE; GABRB2; FGFR3; RBFOX2…	2602	6.79278e-05	0.0020684
GO:0007611	b	2	learning or memory	CIC; TMOD2; PLK2; CPEB3; PTPRZ1; CRTC1; JPH3; KCNK2; S100B; APOE; ATXN1L; DLG4; DDHD2; NTRK2; THRA; FGF13; B4GALT2; CLDN5; ATP1A2; MAP1A; RIC8A; MECP2; UBA6; LDLR; NPTN; TTBK1; SHANK3; SHANK2; SHANK1; SNAP25; PPP1R9B; ADCY1; BRSK1; GM2A; PRRT1; SLC7A11; GIT1; PAK6	236	7.08823e-09	1.37039e-07		GO:0016358	b	3	dendrite development	RAP2A; KIF1A; CRKL; LRP8; ZNF365; CPEB3; MAP2; TPBG; SIPA1L1; CHRFAM7A; CUL7; SHANK2; SHANK1; RBFOX2	235	0.000141505	0.00249495
GO:1901564	b	3	organonitrogen compound metabolic process	HIF3A; RNF10; HSPA5; HSPA8; PCSK6; CPE; FKBP4; HIPK2; HIPK1; P4HA1; NEK9; ASS1; FKBP9; DLG2; DLG4; PPP4C; RNF114; CDC42BPG; RNF112; MT-ATP6; NADK2; METTL16; ABCD4; LARP4; SCG3; CAMK2A; PPP2R2C; SCG2; IWS1; COX6A1; FN3K; WDTC1; CCND1; GM2A; ZGPAT; RHBDD2; CTBP1; PAIP2B; YBX2; DIRAS2; CELF4; HSP90B1; UBE2D1; EDNRB; CHKA; SERPINE2; HIP1R; XPO1; APOE; PANK4; NF2; DIO2; FBXL16; PPP1R11; GPAM; VEGFB; I…	7085	3.92764e-09	1.41919e-07		GO:0042886	b	5	amide transport	KIF5C; HMGN3; RAB34; TRAK1; USP6; FMN2; FRMD4A; LTBP4; SRSF11; EXOC6B; TSC2; THOC1; TMED7; PPM1F; AP2S1; DLG2; DDX39B; XPO7; SRSF2; FAM53C; LIN7B; AKAP8L; VPS33A; PIK3R1; ZIC1; NUP214; RRBP1; RBSN; RIMS1; RANBP2; NEURL1B; PABPN1; AUP1; IPO4; COG1; CTDSPL2; TMEM30A; AGAP1; HERC2; TPR; ACHE; PTPN1; ITPR1; CEP131; VPS51; SEC22C; FUT10; RAB24; KIF1A; EXOC5; BBS1; KIF5A; BBS2; IRS1; UPF3B; ERBIN; MYO5…	1871	4.04607e-05	0.0025033
GO:0007420	b	4	brain development	CIC; MT-CO1; UTP3; PHGDH; HSPA5; DLC1; EPHA7; SHARPIN; CTTNBP2; ROGDI; FRS2; SMO; BMPR1A; MAP2K1; GNG12; KIRREL3; LAMB1; DAB1; SPTBN2; AXL; PBX1; UBA6; TRNP1; TTBK1; MT-ND4; NDST1; S1PR1; OTX1; SHANK1; NTRK2; NEURL1; YWHAH; POU6F1; NF2; NDRG2; CXCR4; FGF13; PITPNM1; PPP1R9B; MBP; BCAN; GIT1; SZT2; PHACTR1; ERBB4; DAB2IP; MECP2; SLC7A11; SHANK3; SERPINE2; ARNT2; SNPH; NR2E1; COL4A1; SEC24B; ATXN1L…	714	2.60245e-09	1.57831e-07		GO:0016310	b	5	phosphorylation	PABPN1; CSF2RA; DMD; CRKL; SSTR4; SMAD4; MEN1; ADCY9; SMCR8; BMPR1A; HIPK1; TRAF3; RAPGEF1; TSC2; SPTBN2; CHRFAM7A; PLXNB2; PPM1F; DLG2; PHLPP1; PI4KA; LIME1; TWSG1; CRLF1; GRK3; AKAP8L; CDC42BPG; CDC42BPA; PIK3R1; CACUL1; NUP214; SPRED1; MAPK8; JCAD; SETX; RANBP2; SOCS5; NPR2; RAP2A; SH3RF3; SPAG9; VTN; MAP3K9; TPR; PTPN1; TTBK1; FGFR3; CSNK1A1; INHA; LRP8; RPS6KA2; FBXW11; ADCY1; HIPK3; TPBG; P…	2393	4.41759e-05	0.0025033
GO:0071704	b	2	organic substance metabolic process	HIF3A; RNF10; HSPA5; HSPA8; PCSK6; CPE; FKBP4; HIPK2; HIPK1; P4HA1; SRSF11; FTSJ1; ASS1; FKBP9; LHX2; DLG2; DLG4; PPP4C; ZNF704; RNF114; CDC42BPG; RNF112; DRAP1; MT-ATP6; NADK2; METTL16; ABCD4; MAN2C1; PROCA1; CAMK2A; PPP2R2C; SCG2; IWS1; RMND1; AHNAK; NPTN; COX6A1; FN3K; FAM172A; SNAP25; WDTC1; NRIP3; CCND1; GM2A; ZGPAT; RHBDD2; PPP1R3G; CTBP1; PAIP2B; YBX2; LARP4; DIRAS2; RRP1B; CELF4; HSP90B1;…	11233	1.10946e-08	1.93046e-07		GO:0051169	b	4	nuclear transport	PABPN1; UPF3B; DDX39B; XPO7; SRSF2; IPO4; CTDSPL2; AKAP8L; SRSF11; TPR; PIK3R1; ZIC1; NUP214; THOC1; ALKBH5; TSC2; FAM53C; RANBP2	345	9.21779e-05	0.00263181
GO:0008104	b	3	protein localization	LIN7B; HSPA5; HSPA4; HSPA8; PLEKHM2; CPE; TMCO6; RAPGEF4; AKT1; ARFRP1; SRSF11; GPM6B; DLG2; DDX39B; DLG4; SELENBP1; PRRT1; CACNA1D; TESK1; HSP90AB1; CAPN3; TRIM67; NUP210; AUP1; DIAPH1; ERBB4; SNAP25; IDH2; COG1; SCG2; IWS1; TOR1AIP1; PALM; RPL11; RPL13; APBA1; RPL18; RPL19; INPP5E; ADCY5; DNAJA1; KIF1B; ZC3H11B; SCARB2; PTPN11; KIF5C; STXBP3; UBA52; KIF5A; APC; MYO5A; KIF5B; SCN3B; AKAP8L; RPL8…	2640	6.02408e-09	2.04066e-07		GO:0071702	b	4	organic substance transport	LRP10; CEP131; HMGN3; RAB34; TRAK1; SLC7A2; USP6; FMN2; FRMD4A; MFSD10; LTBP4; SRSF11; EXOC6B; TSC2; THOC1; SLC50A1; NCOA2; PPM1F; AP2S1; DLG2; DDX39B; XPO7; SRSF2; TMEM30A; FAM53C; LIN7B; AKAP8L; VPS33A; KIF5C; SLC16A11; PIK3R1; ZIC1; NUP214; RRBP1; RBSN; RIMS1; RANBP2; CTDSPL2; TMED7; PABPN1; AUP1; ACACA; SELENOM; IPO4; COG1; SLC38A9; QKI; NEURL1B; AGAP1; HERC2; TPR; ACHE; PTPN1; ITPR1; VPS51; …	2589	9.70658e-05	0.00263181
GO:2000026	b	4	regulation of multicellular organismal development	RNF10; HSPA5; KMT5C; PLK2; PLK5; FKBP4; AKT1; HIPK1; RAPGEF1; GPM6B; DAB1; AXL; DDX39B; DLG4; ARHGEF2; NTRK2; NSMF; CAPN3; SASH1; VSIR; PPP1R16B; ZSWIM8; HMG20B; ERBB4; SPAG9; TMEM131L; IDH2; ACIN1; ZNF365; CAMK2A; CRB2; NR2C2; SEC24B; CAPRIN1; CXCL12; SNAP25; BRSK1; BMP1; HIPK2; CCND1; SCARB2; PTPN11; VIM; SPEN; MTURN; DDAH1; TRAK2; CELF4; FRS2; RRAS; GLUL; EDNRB; WNT4; HSPA1A; SMURF1; APOE; ITP…	2053	3.63211e-09	2.08039e-07		GO:0051648	b	4	vesicle localization	KIF5C; FBXW11; ADCY1; PIP5K1C; KIF5A; TRAK1; BBS2; RIMS1; MAP2; SHROOM2; VPS33A; SNPH; IKBKG; RIMS4; MYO5A; STXBP5L; KIF1A	316	9.93951e-05	0.00263181
GO:0015833	b	5	peptide transport	LIN7B; HSPA5; HSPA4; HSPA8; SCG2; TMCO6; RAPGEF4; AKT1; ARFRP1; SRSF11; GPM6B; DLG2; DDX39B; SELENBP1; CACNA1D; HSP90AB1; NUP210; AUP1; ADCY5; IDH2; COG1; IWS1; RPL11; RPL13; APBA1; RPL18; RPL19; SNAP25; DNAJA1; ZC3H11B; SCARB2; PTPN11; KIF5C; STXBP3; UBA52; KIF5A; MYO5A; KIF5B; AKAP8L; RPL8; DNAJC27; TRAK2; TRAK1; RPL3; HSP90B1; UBE2D1; TANGO2; PINK1; XPO1; APOE; SRSF1; U2AF2; SMO; PITPNM1; MAP1…	1833	1.78094e-09	2.18388e-07		GO:0048666	b	4	neuron development	TBCD; CRKL; SMAD4; CPEB3; MAP2; TPBG; RAPGEF1; SPTBN2; CHRFAM7A; PLXNB2; SHC3; DOK6; PIK3R1; TMEM30A; SERPINI1; CUL7; SETX; RIMS1; POU3F2; RAP2A; SRF; SPAG9; ZNF365; ZMIZ1; SIPA1L1; GABRB2; SHANK2; SHANK1; KIF1A; ADCY1; SPAST; KIF5A; LRP8; KIF5C; RBFOX2; FUT9; PAK6; ROBO3; GAS7	1107	0.000104761	0.00265831
GO:0043168	m	3	anion binding	PLK2; COL11A1; HSPA5; HSPA4; RLBP1; GNA13; HSPA8; PCSK6; RAPGEF4; AKT1; ARFRP1; P4HA1; ZFYVE1; NEK9; ASS1; DNAJA4; AXL; GNL1; MAP3K9; DDX39B; GNG12; GRK3; NTRK2; TESK1; HSP90AB1; LRPAP1; PYGB; ITPKB; RNF112; NADK2; ABCD4; PCYT1A; NPR3; ENTPD3; ERBB4; PLK5; WNK1; CAMK2A; DNAJA2; CSNK1G2; GUK1; KIFC2; FGFR3; TPCN1; DBI; ADCY5; PAK6; DNAJA1; ADCY1; BRSK1; HIPK2; OPLAH; KIF5A; KIF5B; KIF5C; ACSL6; HI…	2869	3.98832e-09	2.68547e-07		GO:0006403	b	3	RNA localization	PABPN1; UPF3B; DDX39B; SRSF2; KIF5C; QKI; AKAP8L; SRSF11; TPR; NUP214; THOC1; ALKBH5; ATXN2; RANBP2	238	0.000161562	0.00270616
GO:0048869	b	2	cellular developmental process	PLK2; RNF10; COL11A1; HSPA5; TMOD2; ILDR2; SHARPIN; SPTB; PCSK6; ACP6; FKBP4; AKT1; HIPK1; PKP4; RAPGEF1; GPM6B; DAB1; TST; PBXIP1; AXL; PLEKHB1; LHX2; USP33; DDX39B; DLG4; WASF3; FMNL2; FMNL1; ARHGEF2; MR1; NTRK2; TESK1; HSP90AB1; RNF114; ITPKB; CAPN3; CAPN2; NDRG2; ONECUT2; VSIR; CDNF; PPP1R16B; ZSWIM8; HMG20B; AMOT; KAT8; SAMD14; AP1M1; LARP4; DIAPH1; ERBB4; APC; TMEM131L; IDH2; ACIN1; ZNF365;…	4370	1.99333e-08	3.15309e-07		GO:0048519	b	3	negative regulation of biological process	CRKL; CRLF1; MEN1; HIPK3; TPBG; AKT3; RAPGEF1; CHRFAM7A; SLC39A10; DLG2; DDX39B; CDC73; TMOD2; POU6F1; RNF112; NUP214; PPP1R16B; NPR2; SPAG9; SLC38A9; SPRED1; NR2C2; TPR; THOC1; FGFR3; SOCS5; MTURN; GRB14; LYAR; DIXDC1; APC; IKBKG; FBXW11; DMD; YME1L1; ZNF692; TRIM37; FMN2; PUM2; CC2D1B; PLXNB2; PPM1F; SRSF2; EGR3; LANCL2; PIK3R1; TMEM170B; GTF2IRD1; ZNF24; GPAM; TIPARP; PTPN1; ITPR1; ARNT2; CGGB…	5444	0.000171581	0.00273712
GO:0044297	c	2	cell body	RLBP1; GRIA2; TRAK2; ROGDI; FKBP4; BMPR1A; BMPR1B; CTNND2; NSMF; CACYBP; DAB1; GNAI2; SPTBN2; HIP1R; CRTC1; MT-ND1; APOE; NEURL1; PDE1C; ASS1; KCNK2; SHANK2; HSP90AB1; EPHA7; RNF112; CAPN2; PPP1R9B; MBP; NF2; C4A; MAP1A; FBXO31; LRP4; USP33; RUFY3; DAB2IP; SMURF1; ENO2; DLG2; DDN; POLR2M; TTBK1; MAPK8IP1; MAP2; HOMER2; KIF1A; CNN3; PTPN13; KIF5A; PINK1; KIF5C; GRIK5; EZR; RNF157; PTPRF; SNPH; PIT…	544	3.46471e-08	3.31622e-07		GO:0030182	b	4	neuron differentiation	TBCD; CRKL; SMAD4; CPEB3; MAP2; TPBG; HIPK1; RAPGEF1; DOK6; SPTBN2; CHRFAM7A; PLXNB2; SHC3; RNF112; PIK3R1; TMEM30A; SERPINI1; CUL7; SETX; RIMS1; POU3F2; SDK2; RAP2A; SRF; SPAG9; ZNF365; ZMIZ1; MTPN; SNPH; GABRB2; SHANK2; SHANK1; KIF1A; SIPA1L1; ADCY1; SPAST; KIF5A; LRP8; KIF5C; RBFOX2; FUT9; DIXDC1; PAK6; ROBO3; GAS7	1352	0.000113279	0.00275949
GO:0010646	b	4	regulation of cell communication	BCL2L2; TIMP3; HSPA5; TMOD2; NRG2; SPAG9; PLK2; PCSK6; SCG2; RAPGEF4; AKT1; HIPK1; RAPGEF1; JPH4; DAB1; UBTF; AXL; MAP3K9; DLG4; UBA5; ACAA2; NDST1; WWC1; CACNA1D; NTRK2; THRA; HSP90AB1; EPHA7; KLF4; CAPN3; ONECUT2; PPP1R16B; INPP5E; ARHGEF12; ERBB4; SNAP25; TMEM131L; WNK1; CAMK2A; LEFTY1; CSNK1G2; SIPA1L1; USP33; PALM; RPL11; TSPAN5; APBA1; CXCL12; ABHD6; FGFR3; LIME1; ADCY5; DNAJA1; RHOT1; ADCY…	3447	6.41666e-09	3.48188e-07		GO:0031098	b	4	stress-activated protein kinase signaling cascade	PAK6; MAP3K9; FBXW11; SH3RF3; CRKL; SPAG9; MTURN; MEN1; HIPK3; RAP2A; RAPGEF1; PTPN1; PHLPP1; MAPK8; TRAF3; IKBKG	290	0.000118506	0.00277579
GO:0045595	b	4	regulation of cell differentiation	RNF10; HSPA5; PLK2; PLK5; FKBP4; AKT1; RAPGEF1; CAPRIN1; DAB1; AXL; DDX39B; DLG4; ARHGEF2; NTRK2; HSP90AB1; HSPA1A; ITPKB; CAPN3; CAPN2; VSIR; ZSWIM8; HMG20B; ERBB4; SPAG9; TMEM131L; IDH2; ACIN1; ZNF365; CAMK2A; CRB2; CXCL12; TESK1; SNAP25; BRSK1; CSPG5; CCND1; SCARB2; PTPN11; VIM; SPEN; MTURN; APC; TRAK2; DOCK1; FRS2; RRAS; EDNRB; WNT4; SERPINE2; SMURF1; APOE; PLEKHB1; PLEKHB2; NF2; CMTM5; CLDN5…	1844	7.97094e-09	4.10902e-07		GO:0031344	b	5	regulation of cell projection organization	SDCCAG8; CPEB3; MAP2; RAPGEF1; EPS8; PLXNB2; CRKL; PIK3R1; HOMER1; SERPINI1; PPP1R16B; CUL7; SETX; RIMS1; POU3F2; RAP2A; SRF; SPAG9; ZNF365; CROCC; TMEM30A; SHANK2; SHANK1; SIPA1L1; KIF1A; LRP8; APC; FUT9; MYO10	702	5.68172e-05	0.00289768
GO:0023051	b	3	regulation of signaling	BCL2L2; TIMP3; HSPA5; TMOD2; NRG2; SPAG9; PLK2; PCSK6; SCG2; RAPGEF4; AKT1; HIPK1; RAPGEF1; JPH4; DAB1; UBTF; AXL; MAP3K9; DLG4; UBA5; ACAA2; NDST1; WWC1; CACNA1D; NTRK2; THRA; HSP90AB1; EPHA7; KLF4; CAPN3; ONECUT2; PPP1R16B; INPP5E; ARHGEF12; ERBB4; SNAP25; TMEM131L; WNK1; CAMK2A; LEFTY1; CSNK1G2; SIPA1L1; USP33; PALM; RPL11; TSPAN5; APBA1; CXCL12; ABHD6; FGFR3; LIME1; ADCY5; DNAJA1; RHOT1; ADCY…	3492	1.46852e-08	4.68199e-07		GO:0015629	c	5	actin cytoskeleton	TMOD2; FMN2; SPECC1L; SHROOM2; SPTBN2; NEURL1B; APC2; AHNAK; GNG12; LANCL2; CDC42BPA; SIPA1L1; ACACA; CROCC; MTPN; LASP1; ARHGAP32; UTRN; CTTNBP2NL; MYO5A; GAS7; MYO10	513	0.000259625	0.00298569
GO:0042886	b	5	amide transport	LIN7B; HSPA5; HSPA4; HSPA8; SCG2; TMCO6; RAPGEF4; AKT1; ARFRP1; SRSF11; GPM6B; DLG2; DDX39B; SELENBP1; CACNA1D; HSP90AB1; NUP210; AUP1; ADCY5; IDH2; COG1; IWS1; RPL11; RPL13; APBA1; RPL18; RPL19; SNAP25; DNAJA1; ZC3H11B; SCARB2; PTPN11; KIF5C; STXBP3; UBA52; KIF5A; MYO5A; KIF5B; AKAP8L; RPL8; DNAJC27; TRAK2; TRAK1; RPL3; HSP90B1; UBE2D1; TANGO2; PINK1; XPO1; APOE; SRSF1; U2AF2; SMO; PITPNM1; MAP1…	1871	4.51311e-09	4.91929e-07		GO:0097061	b	4	dendritic spine organization	KIF1A; LRP8; ZNF365; SIPA1L1; HOMER1; SHANK2; SHANK1; CHRFAM7A	81	0.000133211	0.00300465
GO:0051239	b	3	regulation of multicellular organismal process	RNF10; HSPA5; KMT5C; PLK2; EPB41L4B; PLXNC1; FKBP4; AKT1; HIPK1; RAPGEF1; CAPRIN1; DAB1; DNAJA4; AXL; RNF112; PHLPP1; DDX39B; DLG4; WASF3; WWC2; WWC1; CACNA1D; NTRK2; THRA; HSP90AB1; LRPAP1; CAPN3; CAPN2; SASH1; VSIR; PPP1R16B; SCN4B; ZSWIM8; HMG20B; NPR3; ERBB4; SPAG9; TMEM131L; IDH2; ACIN1; ZNF365; CAMK2A; CRB2; NR2C2; SIPA1L1; SEC24B; CACNA2D3; CXCL12; ABHD6; SNAP25; SMOC1; BRSK1; BMP1; HIPK2;…	3158	1.63423e-08	4.92086e-07		GO:0030424	c	4	axon	FBXW11; FAM168B; TMOD2; TRAK1; MAP2; TPBG; EPS8; DLG2; NECTIN3; HOMER1; MAPK8; SETX; KIF21B; MTPN; PNOC; SHANK2; KIF1A; SPAST; KIF5A; LRP8; KIF5C; ADCY9; UTRN; MYO5A; ROBO3	623	0.000293092	0.00301085
GO:0044238	b	2	primary metabolic process	HIF3A; RNF10; HSPA5; HSPA8; PCSK6; CPE; FKBP4; HIPK2; HIPK1; P4HA1; SRSF11; FTSJ1; ASS1; FKBP9; LHX2; DLG2; DLG4; PPP4C; ZNF704; RNF114; CDC42BPG; RNF112; DRAP1; MT-ATP6; NADK2; METTL16; ABCD4; MAN2C1; PROCA1; CAMK2A; PPP2R2C; SCG2; IWS1; RMND1; AHNAK; NPTN; COX6A1; FN3K; FAM172A; WDTC1; NRIP3; CCND1; GM2A; ZGPAT; RHBDD2; CTBP1; PAIP2B; YBX2; LARP4; DIRAS2; RRP1B; CELF4; HSP90B1; UBE2D1; TSPOAP1;…	10846	3.84167e-08	5.57041e-07		GO:0051171	b	4	regulation of nitrogen compound metabolic process	CRKL; CRLF1; MEN1; HIPK3; TPBG; RAPGEF1; CHRFAM7A; SLC39A10; MAP3K9; DDX39B; CDC73; POU6F1; CACUL1; NUP214; PPP1R16B; PIK3R1; SPAG9; SAFB; ZNF367; SPRED1; NR2C2; TPR; THOC1; CTDP1; FGFR3; SOCS5; ADCY1; SLTM; MTURN; ADCY9; LYAR; APC; PAK6; IKBKG; ZNF195; DMD; ADNP; TRAK1; ZNF692; TRIM37; FMN2; PUM2; LTBP4; CC2D1B; EIF5B; PLXNB2; PPM1F; SRSF2; EGR3; AHNAK; ZNF609; LANCL2; PDPR; DIO2; ZIC1; GTF2IRD1…	6033	0.000154875	0.00334806
GO:0005634	c	4	nucleus	HIF3A; RNF10; HSPA5; HSPA4; HSPA8; CPE; FKBP4; HIPK2; HIPK1; ANP32E; SRSF11; NEK9; ASS1; LHX2; PPP4C; ZNF704; RNF114; RNF112; DRAP1; METTL16; METTL17; WDR6; MAN2C1; DIAPH1; CAMK2A; IWS1; CXCL12; FAM172A; WDTC1; CCND1; ZGPAT; RHBDD2; STARD3; KLC2; YBX2; RASL10A; RRP1B; CELF4; HSP90B1; UBE2D1; DENND4B; EDNRB; RCN2; XPO1; APOE; PANK4; NF2; NFIL3; PDLIM4; TSPYL1; PDLIM2; HNRNPCL1; PPP1R11; CUX1; ACBD…	7626	2.31339e-08	5.58106e-07		GO:0071705	b	4	nitrogen compound transport	CEP131; HMGN3; RAB34; TRAK1; SLC7A2; USP6; FMN2; FRMD4A; LTBP4; SRSF11; EXOC6B; TSC2; THOC1; TMED7; PPM1F; AP2S1; DLG2; DDX39B; XPO7; SRSF2; FAM53C; LIN7B; AKAP8L; VPS33A; KIF5C; PIK3R1; ZIC1; NUP214; RRBP1; RBSN; RIMS1; RANBP2; CTDSPL2; NEURL1B; PABPN1; AUP1; IPO4; COG1; SLC38A9; QKI; TMEM30A; AGAP1; HERC2; TPR; ACHE; PTPN1; ITPR1; VPS51; SEC22C; FUT10; RAB24; KIF1A; EXOC5; BBS1; KIF5A; BBS2; IR…	2185	0.000159432	0.00334806
GO:0016358	b	3	dendrite development	HDAC2; PDLIM5; TRAK2; PLK2; CPEB3; MAP2; CTNND2; CAPRIN1; DAB1; SRCIN1; APOE; PREX2; DLG4; NSMF; NEURL1; YWHAH; SHANK1; SIPA1L1; PPP1R9B; MAP1A; PHACTR1; FARP1; ZNF365; MECP2; DAB2IP; CAMK2A; UBA6; CUX1; NR2E1; SHANK3; SHANK2; CTNNA2; CRTC1; KIF1A; LRP4; FBXO31; HECW2	235	2.05902e-08	5.87363e-07		GO:0031323	b	4	regulation of cellular metabolic process	CRKL; CRLF1; MEN1; HIPK3; TPBG; RAPGEF1; PPP4R3B; CHRFAM7A; SLC39A10; DLG2; DDX39B; CDC73; POU6F1; CACUL1; NUP214; PPP1R16B; PIK3R1; SPAG9; SAFB; ZNF367; SPRED1; NR2C2; TPR; THOC1; CTDP1; FGFR3; SOCS5; ADCY1; SLTM; MTURN; ADCY9; LYAR; APC; PAK6; IKBKG; ZNF195; DMD; ADNP; TRAK1; ZNF692; TRIM37; FMN2; PUM2; CC2D1B; EIF5B; PLXNB2; PPM1F; PANK2; SRSF2; EGR3; AHNAK; ZNF609; LANCL2; PDPR; DIO2; ZIC1; G…	6297	0.000171129	0.00347392
GO:0043228	c	2	non-membrane-bounded organelle	HIF3A; CTTNBP2; HSPA8; FKBP4; HIPK1; ANP32E; NEK9; LHX2; DLG4; PPP4C; WDR3; DIAPH1; SNAP25; ZGPAT; KLC2; RASL10A; RRP1B; NXF1; XPO1; LSS; NFIL3; PDLIM4; PDLIM5; TSPYL1; PDLIM2; SAMD14; CUX1; SNPH; ING4; SLC39A2; ZEB1; ARNT2; PSIP1; RING1; EML2; FBXO31; FLNA; EFCAB2; MYH11; SMAD5; POLB; TRIM56; GPRC5B; NEURL1B; NCOA5; SETX; RIMS1; RIMS2; MECP2; RXRA; FRMPD3; LASP1; SRPK1; RAB11FIP4; ADARB2; SPHK2;…	5070	7.27408e-08	6.49818e-07		GO:0031175	b	5	neuron projection development	CRKL; SMAD4; CPEB3; MAP2; TPBG; RAPGEF1; SPTBN2; CHRFAM7A; PLXNB2; SHC3; DOK6; PIK3R1; TMEM30A; SERPINI1; CUL7; SETX; RIMS1; POU3F2; RAP2A; SRF; SPAG9; ZNF365; SIPA1L1; SHANK2; SHANK1; KIF1A; ADCY1; SPAST; KIF5A; LRP8; KIF5C; RBFOX2; GAS7; PAK6; ROBO3; FUT9	976	7.90786e-05	0.00363995
GO:0019222	b	3	regulation of metabolic process	HIF3A; RNF10; HSPA5; HSPA8; PCSK6; HIPK2; ASS1; LHX2; DLG2; DLG4; PPP4C; ZNF704; DRAP1; METTL16; WDR6; NPR3; LARP4; CAMK2A; PPP2R2C; CRB2; IWS1; NPTN; FAM172A; WDTC1; CCND1; ZGPAT; CTBP1; PAIP2B; YBX2; DIRAS2; RRP1B; CELF4; HSP90B1; UBE2D1; EDNRB; SERPINE2; HIP1R; XPO1; APOE; LSR; LSS; DIO2; NFIL3; PPP1R3G; PPP1R11; CUX1; GPAM; VEGFB; ING4; ZEB1; ARNT2; PSIP1; DNAJC1; RING1; GIT1; FLNA; LRPAP1; S…	6911	3.07786e-08	8.34099e-07		GO:0015931	b	5	nucleobase-containing compound transport	PABPN1; UPF3B; DDX39B; SRSF2; KIF5C; QKI; SLC35B1; AKAP8L; SRSF11; TPR; NUP214; THOC1; ALKBH5; ATXN2; RANBP2	255	9.50157e-05	0.00363995
GO:0120025	c	3	plasma membrane bounded cell projection	TMOD2; SHARPIN; CTTNBP2; HSPA8; FKBP4; AKT1; PSPH; KIFAP3; CAPRIN1; DAB1; ASS1; MT-ND1; SAMD14; DLG2; DLG4; WWC1; FMNL1; ARHGEF2; NTRK2; CYBRD1; HSP90AB1; MPST; RNF112; CAPN2; MTMR9; HEPACAM; C4A; PLK2; DIAPH1; SNAP25; CAMK2A; KCNAB2; PALM; KIRREL3; ELFN1; INPP5E; ADCY5; BRSK1; CNN3; PTPN13; KIF5A; KIF5B; KIF5C; VIM; LLGL1; APC; MYO5A; ROBO3; SH3BP1; GRIA2; TRAK2; TRAK1; CRTC1; TSPOAP1; PINK1; ND…	2176	5.93005e-08	9.54198e-07		GO:0048699	b	5	generation of neurons	TBCD; CRKL; SMAD4; CPEB3; MAP2; TPBG; HIPK1; RAPGEF1; DOK6; SPTBN2; CHRFAM7A; PLXNB2; SDCCAG8; SHC3; ZNF609; RNF112; PIK3R1; TMEM30A; SERPINI1; CUL7; SETX; RIMS1; POU3F2; SDK2; RAP2A; SRF; SPAG9; ZNF365; ZMIZ1; MTPN; SNPH; GABRB2; TTBK1; SHANK2; SHANK1; KIF1A; SIPA1L1; ADCY1; SPAST; BMPR1A; KIF5A; LRP8; KIF5C; RBFOX2; FUT9; DIXDC1; PAK6; ROBO3; GAS7	1506	9.57396e-05	0.00363995
GO:0044463	c	2	cell projection part	TMOD2; CTTNBP2; HSPA8; FKBP4; AKT1; KIFAP3; CAPRIN1; MT-ND1; SAMD14; DLG2; DLG4; WWC1; ARHGEF2; NTRK2; CYBRD1; HSP90AB1; CAPN2; MTMR9; C4A; PLK2; DIAPH1; CAMK2A; KCNAB2; PALM; KIRREL3; ELFN1; INPP5E; SNAP25; BRSK1; CNN3; KIF5A; KIF5B; KIF5C; UTRN; APC; MYO5A; GRIA2; TRAK2; TRAK1; CRTC1; TSPOAP1; PINK1; NDRG2; HIP1R; APOE; NF2; PPP1R9B; GRM3; PDLIM4; MAP1A; FARP1; ARPC2; SFPQ; KIF1B; UNC119B; ACAD…	1515	1.18599e-07	9.93265e-07		GO:0000904	b	5	cell morphogenesis involved in differentiation	TBCD; CRKL; SMAD4; DOCK1; MAP2; TPBG; SPTBN2; CHRFAM7A; PLXNB2; VPS33A; DOK6; PIK3R1; SIPA1L1; CUL7; POU3F2; RAP2A; SRF; SHC3; ZNF365; SHANK2; SHANK1; KIF1A; ADCY1; SPAST; KIF5A; LRP8; KIF5C; RBFOX2; ROBO3	724	9.99203e-05	0.00363995
GO:0050890	b	4	cognition	CIC; TMOD2; PLK2; CPEB3; PTPRZ1; CRTC1; JPH3; KCNK2; S100B; APOE; ATXN1L; DLG4; DDHD2; NTRK2; THRA; HRH3; FGF13; B4GALT2; CLDN5; GIT1; MAP1A; RIC8A; ST3GAL4; MECP2; UBA6; LDLR; NPTN; TTBK1; SHANK3; SHANK2; SHANK1; SNAP25; PPP1R9B; ADCY1; BRSK1; GM2A; PRRT1; SLC7A11; FAM107A; ATP1A2; PAK6	277	2.20997e-08	1.08499e-06		GO:0051650	b	4	establishment of vesicle localization	KIF5C; FBXW11; ADCY1; PIP5K1C; KIF5A; TRAK1; BBS2; RIMS1; MAP2; SHROOM2; SNPH; IKBKG; RIMS4; MYO5A; STXBP5L; KIF1A	303	0.000195729	0.00378561
GO:0005856	c	4	cytoskeleton	ADD3; ADCY5; RLBP1; CTTNBP2; SPTB; EPB41L4B; FKBP4; AKT1; CLMP; PKP4; LRRC45; KIFAP3; PBXIP1; AXL; SAMD14; DLG4; GAN; EML2; PPP4C; TMOD2; ARHGEF2; GNG12; NSMF; MARVELD1; CAPN2; LZTS2; INPP5E; JAKMIP2; PLK2; DIAPH1; SPAG9; PLK5; ZNF365; KCNAB2; KLHL5; SSH3; CENPV; USP33; KIFC2; TESK1; TBL1XR1; SNAP25; DNAJA1; BRSK1; CNN3; PTPN13; KIF5A; KIF5B; KIF5C; HIPK1; VIM; CDC7; WDR13; UTRN; PACSIN3; SFI1; A…	2323	5.20522e-08	1.11623e-06		GO:0051240	b	4	positive regulation of multicellular organismal process	CRKL; SMAD4; DHX37; DOCK1; CPEB3; PUM2; TPBG; HIPK1; AKT3; RAPGEF1; BCL9L; CHRFAM7A; PLXNB2; PPM1F; GPAM; DDX39B; TPPP; EGR3; ZNF609; NPAS2; RNF112; PIK3R1; TMEM30A; SERPINI1; PPP1R16B; CUL7; SETX; RIMS1; MAPRE2; POU3F2; JCAD; SRF; DIO2; SPAG9; ZNF365; SOCS5; NR2C2; MTPN; ACHE; SART1; TTBK1; SHANK2; SHANK1; INHA; BMPR1A; MTURN; LRP8; BBS2; ZHX3; APC; ZMIZ1; PRDM16; FUT9	1722	0.000198916	0.00378561
GO:0033036	b	2	macromolecule localization	LIN7B; HSPA5; HSPA4; TBC1D16; HSPA8; PROCA1; CPE; TMCO6; RAPGEF4; AKT1; ARFRP1; SRSF11; GPM6B; ZFYVE1; PLIN3; STARD3; DLG2; DDX39B; DLG4; SELENBP1; PRRT1; CACNA1D; TESK1; HSP90AB1; CAPN3; TRIM67; NUP210; ABCD4; AUP1; DIAPH1; ERBB4; SNAP25; IDH2; COG1; SCG2; IWS1; TOR1AIP1; PALM; RPL11; RPL13; APBA1; RPL18; RPL19; INPP5E; DBI; ADCY5; DNAJA1; KIF1B; ZC3H11B; SCARB2; PTPN11; GM2A; STXBP3; UBA52; MID…	3016	8.47013e-08	1.13369e-06		GO:0051094	b	4	positive regulation of developmental process	CRKL; MTURN; SMAD4; DHX37; DOCK1; CPEB3; TPBG; HIPK1; AKT3; RAPGEF1; BCL9L; CHRFAM7A; PLXNB2; GPAM; DDX39B; FNDC5; TPPP; EGR3; ZNF609; RNF112; TMEM30A; SERPINI1; PPP1R16B; CUL7; SETX; RIMS1; POU3F2; JCAD; SRF; SPAG9; ZNF365; NR2C2; SART1; TTBK1; SHANK2; SHANK1; SOCS5; BMPR1A; AAMDC; LRP8; BBS2; ZHX3; ZMIZ1; FUT9	1349	0.000212248	0.00391695
GO:0044267	b	4	cellular protein metabolic process	HIF3A; RNF10; HSPA5; SCG3; CPE; FKBP4; HIPK2; HIPK1; P4HA1; NEK9; FKBP9; DLG2; DLG4; PPP4C; RNF114; ITPKB; RNF112; METTL16; METTL17; LARP4; CAMK2A; PPP2R2C; CRB2; IWS1; WDTC1; CCND1; ZGPAT; RHBDD2; CTBP1; PAIP2B; YBX2; DIRAS2; CELF4; HSP90B1; UBE2D1; EDNRB; SERPINE2; HIP1R; XPO1; APOE; NF2; WSB2; FBXL16; PPP1R11; VEGFB; ING4; PINK1; DNAJC1; RING1; FBXO30; FBXO31; MINDY2; FLNA; ABHD17A; SMAD5; RCA…	5282	2.63284e-08	1.23384e-06		GO:0120111	c	3	neuron projection cytoplasm	DLG2; KIF1A; SPAST; KIF5A; TRAK1; KIF5C; MAP2; FBXW11	86	0.000202731	0.00391947
GO:0045184	b	4	establishment of protein localization	LIN7B; HSPA5; HSPA4; HSPA8; SCG2; TMCO6; RAPGEF4; AKT1; ARFRP1; SRSF11; GPM6B; DLG2; DDX39B; DLG4; SELENBP1; CACNA1D; HSP90AB1; NUP210; AUP1; SNAP25; IDH2; COG1; IWS1; RPL11; RPL13; APBA1; RPL18; RPL19; SMO; DNAJA1; ZC3H11B; SCARB2; PTPN11; KIF5C; STXBP3; UBA52; KIF5A; MYO5A; KIF5B; AKAP8L; RPL8; DNAJC27; TRAK2; TRAK1; RPL3; HSP90B1; UBE2D1; TANGO2; PINK1; XPO1; APOE; SRSF1; U2AF2; PITPNM1; MAP1A…	1921	2.87837e-08	1.25014e-06		GO:0051640	b	3	organelle localization	BBS2; SDCCAG8; TRAK1; FMN2; MAP2; SHROOM2; FBXW11; IKBKG; RAB34; EXOC6B; VPS33A; KIF5C; RIMS4; RIMS1; RANBP2; SPAG9; CROCC; SNPH; DYNC1LI2; KIF1A; ADCY1; SPAST; PIP5K1C; KIF5A; CEP131; MYO5A; STXBP5L; PDZD8	729	0.000262448	0.00399636
GO:0071705	b	4	nitrogen compound transport	LIN7B; HSPA5; HSPA4; HSPA8; SCG2; TMCO6; RAPGEF4; AKT1; ARFRP1; SRSF11; GPM6B; DLG2; DDX39B; TP53; SELENBP1; CACNA1D; NTRK2; HSP90AB1; SLC12A4; NUP210; AUP1; SNAP25; IDH2; COG1; IWS1; SLC25A23; RPL11; RPL13; APBA1; CXCL12; RPL18; RPL19; SMO; DNAJA1; ZC3H11B; SCARB2; PTPN11; KIF5C; STXBP3; UBA52; KIF5A; MYO5A; KIF5B; AKAP8L; RPL8; DNAJC27; TRAK2; TRAK1; SLC25A18; SLC7A2; RPL3; HSP90B1; UBE2D1; SFX…	2185	2.91011e-08	1.25014e-06		GO:0010646	b	4	regulation of cell communication	CRKL; CRLF1; MEN1; HIPK3; TPBG; HIPK1; AKT3; RAPGEF1; CHRFAM7A; SLC39A10; DLG2; CDC73; TMOD2; DLGAP2; PPP1R16B; MAPRE2; NPR2; SPAG9; SLC38A9; SPRED1; SIPA1L1; FGFR3; SOCS5; ADCY1; MTURN; GRB14; DIXDC1; APC; IKBKG; DMD; PUM2; LTBP4; FAM13B; IQSEC3; TWSG1; LANCL2; PIK3R1; ZIC1; TMEM170B; MAP3K9; PHF24; TRIM44; ITPR1; PRDM16; CSNK1A1; ERBIN; SAFB2; ASH1L; SMAD4; RFC2; XIAP; HMGN3; TSC2; PTPN1; GARNL…	3447	0.000236984	0.00424481
GO:0006810	b	3	transport	HSPA5; HSPA4; HSPA8; PCSK6; SCG2; TMCO6; FKBP4; JPH3; ARFRP1; SRSF11; JPH4; GPM6B; DLG2; DLG4; MT-ATP6; SCN4B; ABCD4; AP1M1; DIAPH1; PROCA1; CAMK2A; IWS1; EEF2; CXCL12; COX6A1; SCARF2; SNAP25; CCND1; GM2A; STARD3; KLC2; RASL10B; HSP90B1; UBE2D1; SFXN5; TANGO2; SFXN1; EDNRB; CHKA; SERPINE2; HIP1R; XPO1; APOE; C4A; CUX1; SNPH; EPS15L1; VEGFB; SLC39A2; FTL; PSIP1; KCNH3; SFT2D2; DNAJC1; GIT1; FLNA; …	5099	4.99113e-08	1.28819e-06		GO:0033036	b	2	macromolecule localization	EXOC5; LRP10; CEP131; DMD; CRKL; TRAK1; AKAP8L; PAF1; RIC3; USP6; FMN2; MAP2; SHROOM2; RAP2A; SRSF11; EXOC6B; TSPAN17; HMGN3; TSC2; RAB34; NCOA2; PPM1F; AP2S1; DLG2; DDX39B; THOC1; XPO7; RRBP1; TMEM30A; FAM53C; LIN7B; NECTIN3; VPS33A; KIF5C; PIK3R1; ZIC1; NUP214; MAPK8; RBSN; SRSF2; RANBP2; CTDSPL2; TMED7; PABPN1; AUP1; ACACA; SELENOM; ALKBH5; IPO4; COG1; QKI; NEURL1B; CROCC; AGAP1; HERC2; TPR; T…	3016	0.000206375	0.00426508
GO:0043232	c	3	intracellular non-membrane-bounded organelle	HIF3A; CTTNBP2; HSPA8; FKBP4; HIPK1; ANP32E; DDX55; LHX2; DLG4; PPP4C; WDR3; DIAPH1; SNAP25; ZGPAT; KLC2; RASL10A; RRP1B; NXF1; XPO1; LSS; NFIL3; PDLIM4; PDLIM5; TSPYL1; PDLIM2; SAMD14; CUX1; SNPH; ING4; SLC39A2; ZEB1; ARNT2; PSIP1; RING1; EML2; FBXO31; FLNA; EFCAB2; MYH11; SMAD5; POLB; TRIM56; GPRC5B; NEURL1B; NCOA5; SETX; RIMS1; RIMS2; MECP2; RXRA; FRMPD3; LASP1; SRPK1; RAB11FIP4; ADARB2; SPHK2…	5063	8.94652e-08	1.31961e-06		GO:0009966	b	4	regulation of signal transduction	PPP1R16B; DMD; CRKL; CRLF1; SMAD4; GPAM; MEN1; IRS1; SMCR8; BMPR1A; XIAP; TRAF3; RAPGEF1; EPS8; FAM13B; BCL9L; IQSEC3; TSC2; RAB34; CHRFAM7A; RFC2; DLGAP2; HIPK1; DLG2; CDC73; RALGAPB; PUM2; TMOD2; LTBP4; SHANK2; LANCL2; GARNL3; PIK3R1; ZIC1; HOMER1; MAPK8; ERBIN; EYA1; RIMS1; MAPRE2; SOCS5; NPR2; RAP2A; ARHGEF12; SH3RF3; SPAG9; TRIM44; JCAD; SLC38A9; SLC39A10; VTN; TWSG1; MAP3K9; APC2; PHF24; PT…	3083	0.000258496	0.00439053
GO:0015629	c	5	actin cytoskeleton	MYH11; TMOD2; ONECUT2; CTTNBP2; SPTB; HAX1; STOML2; APC2; AHNAK; SPTBN2; SPTBN1; FLT1; NEURL1B; SAMD14; PDLIM2; POLR2M; KEAP1; AXL; CAP1; GNG12; RAB22A; HNRNPK; NF2; ARPC2; SIPA1L1; PPP1R9B; DLC1; CLDN5; LIMCH1; CAPN2; PDLIM4; PDLIM5; ACACA; SRCIN1; PGM5; RHOQ; RFLNB; RHOU; VCAM1; BAIAP2; LASP1; CTNNA1; CTNNA2; ACTN1; LLGL2; CNN3; LLGL1; DDR2; NCOA5; MYO6; EZR; FAM107A; WIPF1; UTRN; ACTR1B; SH3PX…	513	1.81031e-08	1.32152e-06		GO:0007010	b	4	cytoskeleton organization	BBS2; DMD; SDCCAG8; TMOD2; SMAD4; TRIM37; FMN2; MAP2; SHROOM2; FBXW11; EPS8; IQSEC3; SPTBN2; PPM1F; TPPP; CDC42BPG; CDC42BPA; PIK3R1; SIPA1L1; CUL7; MAPRE2; EPB41L1; RAP2A; SRF; CROCC; MTPN; TPR; DYNC1LI2; APC2; PTPN1; TBCD; PAK6; SHANK1; SPECC1L; CSNK1A1; SPAST; SLAIN2; PIP5K1C; ERBIN; CEP131; DIXDC1; APC; MYO5A; GAS7; PDZD8	1405	0.000259539	0.00439053
GO:0009057	b	4	macromolecule catabolic process	TIMP3; HSPA5; PLK2; AKT1; REXO4; HSP90AB1; PYGB; CAPN3; CAPN2; CIRBP; METTL16; HSPA8; CTSO; IDS; RPL11; RPL13; USP33; RPL18; RPL19; CARHSP1; SOCS4; CSPG5; RPS5; VIM; MTREX; UBA52; RHBDD2; APC; RNF213; HIPK2; RPL8; NUDT16L1; RPL3; HSP90B1; UBE2D1; PINK1; SERPINE2; BANP; XPO1; APOE; USP48; UBE3B; PCBP4; FBXL16; UBXN4; SDF2L1; GID4; MAP1A; CNOT10; PHKA1; PPP1R11; TP53INP2; FGF2; UBE2I; UBA6; SDC4; F…	1442	3.64583e-08	1.50354e-06		GO:0008104	b	3	protein localization	EXOC5; AKAP8L; CEP131; DMD; CRKL; TRAK1; PAF1; RIC3; USP6; FMN2; MAP2; SHROOM2; RAP2A; SRSF11; EXOC6B; TSPAN17; HMGN3; TSC2; RAB34; TMED7; PPM1F; AP2S1; DLG2; DDX39B; THOC1; XPO7; RRBP1; FAM53C; LIN7B; NECTIN3; VPS33A; KIF5C; PIK3R1; ZIC1; NUP214; MAPK8; RBSN; SRSF2; RANBP2; CTDSPL2; NEURL1B; PABPN1; AUP1; ALKBH5; IPO4; COG1; CROCC; TMEM30A; AGAP1; HERC2; TPR; ACHE; PTPN1; ITPR1; VPS51; SHANK1; S…	2640	0.000305434	0.00444871
GO:0032879	b	3	regulation of localization	HSPA5; NRG2; HSPA8; EPB41L4B; RAPGEF4; AKT1; RAPGEF1; JPH4; GPM6B; HRH3; PLIN3; AXL; DLG2; DLG4; ACAA2; WWC1; PINK1; CACNA1D; HSP90AB1; PLA2G7; CAPN3; ONECUT2; VSIR; SCN4B; ZSWIM8; NF2; PLK2; DIAPH1; ERBB4; SNAP25; IDH2; WNK1; CAMK2A; KCNAB3; KCNAB2; IWS1; SLC25A23; SEC24B; APBA1; CXCL12; ABHD6; TESK1; LIME1; DBI; ADCY5; AHNAK; DNAJA1; ADCY1; CACNA2D3; CSPG5; MLC1; PTPN11; LLGL1; UTRN; APC; KIF5B…	2686	6.31481e-08	1.55574e-06		GO:0014069	c	3	postsynaptic density	DLG2; ADCY1; LRP8; CPEB3; DLGAP2; NECTIN3; ARHGAP32; LIN7B; RNF112; SIPA1L1; HOMER1; IQSEC3; ITPR1; TSC2; SHANK2; SHANK1	313	0.000281905	0.00467157
GO:0120038	c	3	plasma membrane bounded cell projection part	TMOD2; CTTNBP2; HSPA8; FKBP4; AKT1; KIFAP3; CAPRIN1; MT-ND1; SAMD14; DLG2; DLG4; WWC1; ARHGEF2; NTRK2; CYBRD1; HSP90AB1; CAPN2; MTMR9; C4A; PLK2; DIAPH1; CAMK2A; KCNAB2; PALM; KIRREL3; ELFN1; INPP5E; SNAP25; BRSK1; CNN3; KIF5A; KIF5B; KIF5C; UTRN; APC; MYO5A; GRIA2; TRAK2; TRAK1; CRTC1; TSPOAP1; PINK1; NDRG2; HIP1R; APOE; NF2; PPP1R9B; GRM3; PDLIM4; MAP1A; FARP1; ARPC2; SFPQ; KIF1B; UNC119B; ACAD…	1515	1.18599e-07	1.61477e-06		GO:0006807	b	2	nitrogen compound metabolic process	AFF4; CRKL; CRLF1; PCSK1; MEN1; TSPAN17; HIPK3; TPBG; HIPK1; AKT3; SRSF11; RAPGEF1; PPP4R3B; CPPED1; SLC39A10; DLG2; DDX39B; HECTD4; CDC73; GRK3; ZC3H13; POU6F1; RNF112; ZNF236; APEH; PPP1R16B; CUL7; LUC7L3; SOCS5; NPR2; AUP1; PIK3R1; SPAG9; TRIM44; SAFB; ZNF367; SPRED1; NR2C2; EEF1AKMT4-ECE2; TPR; THOC1; CTDP1; FGFR3; PCYT1A; FUT10; ADCY1; UCKL1; SLTM; MTURN; ADCY9; FBXL6; TADA2B; LYAR; APC; PAK…	10378	0.000293633	0.00468485
GO:0000166	m	3	nucleotide binding	HSPA5; HSPA4; GNA13; HSPA8; PLK5; RAPGEF4; AKT1; ARFRP1; NEK9; ASS1; DNAJA4; AXL; GNL1; MAP3K9; DDX39B; GRK3; NTRK2; FGFR3; HSP90AB1; FAM114A2; RNF112; NADK2; ABCD4; DNAJA2; PLK2; ENTPD3; ERBB4; IDH2; WNK1; CAMK2A; CSNK1G2; GUK1; PHGDH; KIFC2; TESK1; DBI; ADCY5; NKIRAS1; DNAJA1; ADCY1; BRSK1; HIPK2; KIF5A; KIF5B; KIF5C; ACSL6; HIPK1; MTREX; CTBP1; MYO5A; STRADA; RHOT1; RECQL5; ACADS; RASL10A; RAS…	2150	4.0827e-08	1.70543e-06		GO:0031503	b	2	protein-containing complex localization	PABPN1; DLG2; DDX39B; SRSF2; KIF5A; KIF5C; CEP131; UPF3B; AKAP8L; SRSF11; TPR; NUP214; THOC1; ALKBH5; RANBP2	285	0.000318946	0.00468485
GO:1901265	m	3	nucleoside phosphate binding	HSPA5; HSPA4; GNA13; HSPA8; PLK5; RAPGEF4; AKT1; ARFRP1; NEK9; ASS1; DNAJA4; AXL; GNL1; MAP3K9; DDX39B; GRK3; NTRK2; FGFR3; HSP90AB1; FAM114A2; RNF112; NADK2; ABCD4; DNAJA2; PLK2; ENTPD3; ERBB4; IDH2; WNK1; CAMK2A; CSNK1G2; GUK1; PHGDH; KIFC2; TESK1; DBI; ADCY5; NKIRAS1; DNAJA1; ADCY1; BRSK1; HIPK2; KIF5A; KIF5B; KIF5C; ACSL6; HIPK1; MTREX; CTBP1; MYO5A; STRADA; RHOT1; RECQL5; ACADS; RASL10A; RAS…	2151	4.22136e-08	1.70543e-06		GO:0009719	b	2	response to endogenous stimulus	CRKL; SMAD4; FOSB; MEN1; CPEB3; IRS1; BMPR1A; XIAP; RAPGEF1; BCL9L; SRF; TSC2; PTPN1; CHRFAM7A; NCOA2; GPAM; TWSG1; EGR3; LANCL2; PRDM16; PIK3R1; ZNF106; SETX; ZMIZ1; PAQR8; LTBP4; ACACA; SLC38A9; NR4A1; SAFB; SPRED1; TPR; DYNC1LI2; ACHE; GABRB2; FGFR3; ARNT2; RBFOX2; SOCS5; ADCY1; CTDSPL2; GRB14; BBS2; ADCY9; SAFB2; SSTR4; APC; MYO5A; HIVEP1	1597	0.000380461	0.00468485
GO:0048167	b	3	regulation of synaptic plasticity	PLK2; CPEB3; CRTC1; JPH3; JPH4; SERPINE2; APOE; NPTN; DLG4; ABHD6; NTRK2; NSMF; NEURL1; YWHAH; SIPA1L1; RIMS1; RIMS2; MAP1A; MECP2; CAMK2A; NR2E1; SHANK3; SHANK2; SHANK1; PPFIA3; SNAP25; ADCY1; BRSK1; PRRT1; FAM107A	176	7.3483e-08	1.73164e-06		GO:0051234	b	2	establishment of localization	LIN7B; TSPAN17; SRSF11; RAPGEF1; ACHE; SLC50A1; CPPED1; SLC39A10; DLG2; DDX39B; GRK3; APEH; SLC12A9; AUP1; SPAG9; COG1; SLC38A9; TPR; THOC1; LIME1; FUT10; ADCY1; KIF5A; KIF5C; UTRN; LYAR; MYO5A; IKBKG; FBXW11; DMD; YME1L1; TRAK1; DOCK1; SLC7A2; FMN2; MFSD10; PPM1F; AP2S1; SLC9A7; XPO7; SRSF2; AHNAK; PIK3R1; ZIC1; RRBP1; CHRFAM7A; TMED7; ANO8; TMEM30A; SNPH; DYNC1LI2; PCDHGA3; PTPN1; ITPR1; IPCEF1…	5250	0.000415255	0.00468485
GO:0030154	b	3	cell differentiation	PLK2; RNF10; COL11A1; HSPA5; TMOD2; ILDR2; SHARPIN; SPTB; PCSK6; ACP6; FKBP4; AKT1; HIPK1; PKP4; RAPGEF1; CAPRIN1; DAB1; TST; PBXIP1; AXL; PLEKHB1; LHX2; USP33; DDX39B; DLG4; WASF3; ARHGEF2; MR1; NTRK2; TESK1; HSP90AB1; RNF114; ITPKB; CAPN3; CAPN2; NDRG2; ONECUT2; VSIR; CDNF; PPP1R16B; ZSWIM8; HMG20B; KAT8; SAMD14; AP1M1; ERBB4; APC; TMEM131L; IDH2; ACIN1; ZNF365; CAMK2A; CRB2; NR2C2; SIPA1L1; PH…	4189	8.13568e-08	1.83731e-06		GO:0007267	b	2	cell-cell signaling	FBXW11; HMGN3; TMOD2; SMAD4; PCSK1; RIC3; CPEB3; TPBG; XIAP; LIN7B; RAPGEF1; PHF24; BCL9L; TSC2; CHRFAM7A; AP2S1; DLG2; APC2; CDC73; EGR3; SHANK2; DLGAP2; MED12; SELENOM; HOMER1; RIMS1; TMEM170B; LTBP4; SRF; PAF1; RIMS4; SNPH; EEF1AKMT4-ECE2; PNOC; ACHE; GABRB2; ITPR1; FGFR3; SHANK1; ADCY1; INHA; SIPA1L1; CSNK1A1; PIP5K1C; KIF5A; LRP8; IRS1; DIXDC1; APC; STXBP5L	1646	0.000415591	0.00468485
GO:1902903	b	5	regulation of supramolecular fiber organization	ADD3; TMOD2; SHANK1; SPIRE1; SPTB; HAX1; MAP2; HSPA1A; PFDN2; SH3BP1; MYOC; SORBS3; SPTBN2; SPTBN1; HIP1R; APOE; WASF3; EML2; S1PR1; BAIAP2; ARHGEF2; ARHGEF10L; NF2; FGF13; GBA2; DLC1; MID1IP1; MAP1A; HSPA8; ELN; ARPC2; MECP2; EFEMP2; LDLR; SSH3; FLNA; APC2; CLU; CXCL12; SHANK3; TESK1; CTNNA2; FKBP4; SDC4; LATS1; WNT4; PFN1; APC; LIMCH1	364	2.25586e-08	2.14251e-06		GO:0032279	c	3	asymmetric synapse	DLG2; ADCY1; LRP8; CPEB3; DLGAP2; NECTIN3; ARHGAP32; LIN7B; RNF112; SIPA1L1; HOMER1; IQSEC3; ITPR1; TSC2; SHANK2; SHANK1	318	0.000336138	0.004874
GO:0045597	b	5	positive regulation of cell differentiation	HSPA5; PLK5; AKT1; RAPGEF1; CAPRIN1; DAB1; AXL; DDX39B; DLG4; ARHGEF2; NTRK2; HSP90AB1; RNF112; CAPN2; VSIR; HMG20B; SPAG9; ACIN1; ZNF365; CRB2; CXCL12; TESK1; CSPG5; MTURN; SPEN; RIMS1; SCARB2; DOCK1; RRAS; SERPINE2; SMURF1; APOE; ITPKB; NF2; CLDN5; METRN; ARPC2; EFEMP2; CUX1; ZEB1; FGF2; TUBB2B; PLXNC1; DDR2; SRRT; FBXO31; FLNA; HDAC2; SMAD5; BMPR1B; SMO; MAPK11; GPRC5B; MDK; CFLAR; CTNNA1; NEU…	969	2.40241e-08	2.14251e-06		GO:0032886	b	4	regulation of microtubule-based process	BBS2; SPAST; TPPP; TBCD; TRIM37; CEP131; MAP2; SLAIN2; TPR; DIXDC1; APC2; APC; MAPRE2	223	0.000299979	0.00493748
GO:0007015	b	4	actin filament organization	ARHGEF10L; ADD3; TMOD2; SHANK1; SPIRE1; SPTB; HAX1; HSP90B1; LATS1; SH3BP1; ARRB1; MYOC; PHACTR1; SORBS3; SPTBN2; SPTBN1; HIP1R; SAMD14; WIPF1; WASF3; LIMCH1; ARHGEF2; RND2; TESK1; NF2; RFLNB; GBA2; PPP1R9B; DLC1; ELN; DIAPH1; CORO6; ARPC2; RUFY3; SSH3; BAIAP2; CXCL12; SHANK3; CTNNA1; CTNNA2; ACTN1; RHOBTB3; SDC4; MYO6; EZR; WNT4; FAM107A; PFN1; FAT1; FLNA; MYO5A; S1PR1; GAS7; BCL2	434	6.08147e-08	2.41154e-06		GO:0007167	b	4	enzyme linked receptor protein signaling pathway	CRKL; SMAD4; DOCK1; MEN1; GRB14; BMPR1A; XIAP; RAPGEF1; BCL9L; TSC2; SPRED1; AP2S1; TWSG1; PRDM16; PIK3R1; SIPA1L1; JCAD; SETX; SOCS5; NPR2; LTBP4; SHC3; VTN; TIPARP; PTPN1; FGFR3; INHA; ZNF106; RBFOX2; CTDSPL2; ERBIN; IRS1; HIVEP1; APC; ZMIZ1; MATK	1047	0.00031026	0.00497233
GO:0044248	b	3	cellular catabolic process	PLK2; TRIM67; TIMP3; HSPA5; EVA1A; HSPA8; AKT1; REXO4; RNF213; ZFYVE1; TPCN1; ABHD6; HSP90AB1; PLA2G7; PYGB; CAPN2; MTMR9; CIRBP; ASRGL1; SLC27A2; NUP210; ABCD4; WDR6; AUP1; ENTPD3; CTSO; BCAT1; IDS; RPL11; RPL13; USP33; RPL18; RPL19; CARHSP1; KAT8; SOCS4; SLC4A4; SCARB2; ALDH1L1; GM2A; NRBF2; RPS5; VIM; MTREX; UBA52; RHBDD2; PACSIN3; SLC2A6; ALDH5A1; DBT; PXDN; ADHFE1; ULK2; NIT1; ACADS; HIPK2; …	2438	1.22228e-07	2.64991e-06		GO:0032870	b	4	cellular response to hormone stimulus	CRKL; FOSB; ADCY9; TSC2; CHRFAM7A; NCOA2; GPAM; LANCL2; PIK3R1; ZNF106; PAQR8; ACACA; NR4A1; SAFB; ACHE; PTPN1; ZMIZ1; RBFOX2; ADCY1; GRB14; BBS2; IRS1; SAFB2; SSTR4; APC; MYO5A	665	0.000331639	0.00506604
GO:0003779	m	4	actin binding	MYOM3; MYH11; ADD3; PDLIM5; SPTB; CLMN; MSN; ITPRID2; ANTXR1; SPTBN2; SPTBN1; HIP1R; CORO6; SAMD14; PDLIM2; WIPF1; WASF3; FMNL2; LIMCH1; FMNL1; CAP1; YWHAH; NF2; CXCR4; TNS1; PPP1R9B; EPB41L1; MAP1A; PHACTR1; DIAPH1; PHACTR3; ANXA6; TMOD2; ARPC2; PDLIM4; KLHL5; SSH3; LASP1; SHANK3; CTNNA1; CTNNA2; ACTN1; HOMER2; CNN3; VPS16; SPIRE1; MYO6; EZR; FAM107A; PFN1; UTRN; GAS7; FLNA; MYO5A; EEF2; MYO10	444	2.3339e-08	2.88236e-06		GO:0006796	b	4	phosphate-containing compound metabolic process	CRKL; CRLF1; MEN1; HIPK3; TPBG; HIPK1; AKT3; RAPGEF1; PPP4R3B; CPPED1; SLC39A10; DLG2; GRK3; CACUL1; NUP214; PPP1R16B; SOCS5; NPR2; SPAG9; SPRED1; TPR; FGFR3; PCYT1A; ADCY1; UCKL1; MTURN; ADCY9; APC; PAK6; IKBKG; CSF2RA; DMD; PLXNB2; PPM1F; PANK2; TWSG1; PDPR; CDC42BPG; CDC42BPA; PIK3R1; CHRFAM7A; GPAM; PTPN1; INHA; RPS6KA2; CSNK1A1; CAMKK2; STK35; MATK; PI4KA; SMAD4; AMPD2; CTDP1; FBXW11; TSC2; …	3342	0.000332745	0.00506604
GO:0051234	b	2	establishment of localization	HSPA5; HSPA4; HSPA8; PCSK6; SCG2; TMCO6; FKBP4; JPH3; ARFRP1; SRSF11; JPH4; GPM6B; DLG2; DLG4; MT-ATP6; SCN4B; ABCD4; AP1M1; DIAPH1; PROCA1; CAMK2A; IWS1; EEF2; CXCL12; COX6A1; SCARF2; SNAP25; CCND1; GM2A; STARD3; KLC2; RASL10B; HSP90B1; UBE2D1; SFXN5; TANGO2; SFXN1; TST; CHKA; SERPINE2; HIP1R; XPO1; APOE; C4A; CUX1; SNPH; EPS15L1; VEGFB; SLC39A2; FTL; PSIP1; KCNH3; SFT2D2; DNAJC1; GIT1; FLNA; VS…	5250	2.32175e-07	2.88561e-06		GO:0048523	b	4	negative regulation of cellular process	CRKL; CRLF1; MEN1; HIPK3; TPBG; AKT3; RAPGEF1; CHRFAM7A; SLC39A10; DLG2; DDX39B; CDC73; TMOD2; POU6F1; RNF112; PPP1R16B; NPR2; SPAG9; SLC38A9; SPRED1; NR2C2; TPR; THOC1; SOCS5; GRB14; LYAR; DIXDC1; APC; IKBKG; FBXW11; DMD; YME1L1; ZNF692; TRIM37; FMN2; CC2D1B; PLXNB2; PPM1F; SRSF2; EGR3; LANCL2; PIK3R1; TMEM170B; GTF2IRD1; ZNF24; GPAM; PTPN1; ITPR1; ARNT2; CGGBP1; INHA; RPS6KA2; CSNK1A1; VASH1; K…	4836	0.000348919	0.00518272
GO:0009892	b	4	negative regulation of metabolic process	ABHD6; U2AF2; TIMP3; FAM172A; NUDT16L1; HSPA8; ATF7IP; AKT1; DPF1; RAPGEF1; CAPRIN1; ZFYVE1; PBXIP1; CREBZF; DLG2; DLG4; WWC2; WWC1; DEAF1; NTRK2; TESK1; HSP90AB1; POU6F1; PHC1; MTMR9; SMAD5; PPP1R16B; NUP210; HMG20B; NF2; WDR6; NPR3; SPAG9; CRB2; WNK1; TSC22D4; LEFTY1; NR2C2; NACC2; RPL11; RPL13; KIRREL2; RPL18; RPL19; CARHSP1; DBI; SMO; CBX1; DNAJA1; INPP5E; WDTC1; PCGF6; CCND1; SFI1; VIM; SPEN…	3076	8.15021e-08	3.11217e-06		GO:0023051	b	3	regulation of signaling	CRKL; CRLF1; MEN1; HIPK3; TPBG; HIPK1; AKT3; RAPGEF1; CHRFAM7A; SLC39A10; DLG2; CDC73; TMOD2; DLGAP2; PPP1R16B; MAPRE2; NPR2; SPAG9; SLC38A9; SPRED1; SIPA1L1; FGFR3; SOCS5; ADCY1; MTURN; GRB14; DIXDC1; APC; IKBKG; DMD; PUM2; LTBP4; FAM13B; IQSEC3; TWSG1; LANCL2; PIK3R1; ZIC1; TMEM170B; MAP3K9; PHF24; TRIM44; ITPR1; PRDM16; CSNK1A1; ERBIN; SAFB2; ASH1L; SMAD4; RFC2; XIAP; HMGN3; TSC2; PTPN1; GARNL…	3492	0.000371582	0.00518666
GO:0065008	b	2	regulation of biological quality	PLK2; TLCD1; ADD3; HSPA5; ALDH5A1; ILDR2; CTTNBP2; HSPA8; PCSK6; ATF7IP; RAPGEF4; AKT1; LIN7B; JPH4; CAPRIN1; ZFYVE1; ASS1; PLIN3; AXL; PPP1R3G; USP33; DLG4; UBA5; TPCN1; FMNL2; FMNL1; CACNA1D; NTRK2; THRA; HSP90AB1; SLC12A4; KLF4; CAPN3; MTMR9; SMAD5; SCN4B; METTL16; HMG20B; NF2; JPH3; AUP1; DIAPH1; ERBB4; SNAP25; CRB2; ACIN1; ZNF365; CAMK2A; KCNAB2; SLC25A23; PALM; RPL11; PHGDH; CXCL12; ABHD6; …	4060	2.72413e-07	3.15999e-06		GO:0044238	b	2	primary metabolic process	AFF4; CRKL; CRLF1; PCSK1; MEN1; TSPAN17; HIPK3; TPBG; HIPK1; AKT3; SRSF11; RAPGEF1; PPP4R3B; CPPED1; SLC39A10; DLG2; DDX39B; FAAP100; CDC73; GRK3; ZC3H13; POU6F1; RNF112; ZNF236; APEH; GZF1; PPP1R16B; CUL7; LUC7L3; CDC42BPA; SOCS5; NPR2; AUP1; MAN2C1; PIK3R1; SPAG9; TRIM44; SAFB; ZNF367; SPRED1; NR2C2; EEF1AKMT4-ECE2; TPR; THOC1; CTDP1; FGFR3; PCYT1A; FUT10; ADCY1; UCKL1; SLTM; MTURN; HECTD4; ADC…	10846	0.000531298	0.00549008
GO:0051128	b	4	regulation of cellular component organization	PLK2; DDHD2; ADD3; HSPA5; TMOD2; CTTNBP2; HSPA8; PLEKHM2; ATF7IP; FKBP4; AKT1; RAPGEF1; CAPRIN1; DAB1; AXL; DDX39B; DLG4; FMNL2; FMNL1; ARHGEF2; NTRK2; THRA; NSMF; LRPAP1; CAPN2; PPP1R16B; ZSWIM8; C4A; SPTB; LARP4; DIAPH1; SPAG9; PLK5; ZNF365; IWS1; PALM; SSH3; SEC24B; CENPV; CXCL12; TESK1; SNAP25; DNAJA4; BRSK1; CSPG5; SCARB2; KIF5B; VIM; MID1IP1; APC; MYO5A; PTPN11; RHOT1; AKAP8L; PDLIM5; TRAK2…	2562	9.24466e-08	3.40402e-06		GO:0006793	b	3	phosphorus metabolic process	CRKL; CRLF1; MEN1; HIPK3; TPBG; HIPK1; AKT3; RAPGEF1; PPP4R3B; CPPED1; SLC39A10; DLG2; GRK3; CACUL1; NUP214; PPP1R16B; SOCS5; NPR2; SPAG9; SPRED1; TPR; FGFR3; PCYT1A; ADCY1; UCKL1; MTURN; ADCY9; APC; PAK6; IKBKG; CSF2RA; DMD; PLXNB2; PPM1F; PANK2; TWSG1; PDPR; CDC42BPG; CDC42BPA; PIK3R1; CHRFAM7A; GPAM; PTPN1; INHA; RPS6KA2; CSNK1A1; CAMKK2; STK35; MATK; PI4KA; SMAD4; AMPD2; CTDP1; FBXW11; TSC2; …	3370	0.000439736	0.00589247
GO:0097159	m	2	organic cyclic compound binding	HIF3A; RNF10; HSPA5; HSPA4; HSPA8; SCG3; FKBP4; HIPK2; ARFRP1; SRSF11; DDX55; ASS1; LHX2; ZNF704; FAM114A2; RNF112; DRAP1; NADK2; METTL16; ABCD4; WDR6; LARP4; DIAPH1; CAMK2A; FAM172A; HIPK1; ZGPAT; STARD3; PAIP2B; YBX2; RASL10A; RASL10B; DIRAS2; RRP1B; CELF4; HSP90B1; UBE2D1; TST; IFIT3; CHKA; XPO1; PANK4; POLR3H; NFIL3; IRGQ; HNRNPCL1; CUX1; RHOU; INSIG1; RBM12B; ZEB1; ARNT2; PSIP1; DNAJC1; FLNA…	6025	2.24793e-07	3.93558e-06		GO:0099568	c	4	cytoplasmic region	EXOC5; LANCL2; DLG2; FBXW11; KIF1A; SPAST; EXOC6B; BBS1; KIF5A; TRAK1; KIF5C; RIMS1; MAP2; SHROOM2; ARHGAP32; UTRN; EPS8; LASP1; FMN2; SPTBN2; MYO10	510	0.000637146	0.00599979
GO:1901363	m	2	heterocyclic compound binding	HIF3A; RNF10; HSPA5; HSPA4; HSPA8; SCG3; FKBP4; HIPK2; ARFRP1; SRSF11; DDX55; ASS1; LHX2; ZNF704; FAM114A2; RNF112; DRAP1; NADK2; METTL16; ABCD4; WDR6; LARP4; DIAPH1; CAMK2A; FAM172A; HIPK1; ZGPAT; CTBP1; PAIP2B; YBX2; RASL10A; RASL10B; DIRAS2; RRP1B; CELF4; HSP90B1; UBE2D1; TST; IFIT3; CHKA; XPO1; PANK4; POLR3H; NFIL3; IRGQ; HNRNPCL1; CUX1; RHOU; RBM12B; ZEB1; ARNT2; PSIP1; DNAJC1; FLNA; MYH11; …	5945	2.37662e-07	3.93558e-06		GO:0050794	b	3	regulation of cellular process	CRKL; CRLF1; MEN1; HIPK3; TPBG; SMCR8; AKT3; RAPGEF1; RAB34; PPP4R3B; CHRFAM7A; SLC39A10; DLG2; DDX39B; SDCCAG8; CDC73; FNDC5; TMOD2; GRK3; GNG12; DLGAP2; POU6F1; RNF112; CACUL1; NUP214; PPP1R16B; CUL7; FMN2; MAPRE2; NPR2; PIK3R1; HPCAL4; SPAG9; TRIM44; SAFB; ZNF367; SPRED1; NR2C2; SIPA1L1; TPR; THOC1; CTDP1; FGFR3; LIME1; SOCS5; FBXW11; HIPK1; ADCY1; SLTM; MTURN; RAB11FIP4; GRB14; FBXL6; TADA2B;…	11109	0.000483826	0.00602863
GO:0044877	m	2	protein-containing complex binding	ADD3; HSPA5; SHARPIN; HSPA8; CLMN; KIFAP3; MRC2; DDX39B; DLG4; FMNL2; FMNL1; MR1; THRA; HSP90AB1; CAPN2; PLK2; CRB2; CXCL12; MRRF; CCND1; SAP30L; PTPN11; VIM; UTRN; APC; MYO5A; SYNM; ITPRID2; RRAS; LAMB1; LAMB2; HIP1R; SPTB; APOE; ANXA11; PPP1R9B; MT-CYB; ARPC2; SAMD14; FGF2; ARNT2; TP53; DDR2; MRPS27; MTTP; GIT1; FLNA; GAS7; MYOM3; MYH11; PDGFRA; HDAC2; RPLP1; STXBP3; ARRB1; GNAI2; FLT3; NOC2L; …	1223	2.49878e-07	3.93558e-06		GO:0023014	b	3	signal transduction by protein phosphorylation	CSF2RA; CRKL; SMAD4; MEN1; HIPK3; TPBG; TRAF3; IKBKG; JCAD; SPTBN2; CHRFAM7A; MAP3K9; SHC3; MAPK8; SETX; PABPN1; RAP2A; SH3RF3; SPAG9; SPRED1; DLG2; PTPN1; PHLPP1; FGFR3; FBXW11; LIME1; MTURN; IRS1; CAMKK2; SSTR4; ASH1L; RAPGEF1	913	0.00048589	0.00602863
GO:0005654	c	4	nucleoplasm	HIF3A; CIC; UBTF; ZRANB2; RLBP1; KMT5C; HSPA8; ATF7IP; FKBP4; AKT1; HIPK1; SRSF11; REXO4; POLR3H; USP10; DDX39B; PPP4C; DEAF1; NACC1; THRA; HSP90AB1; ACBD5; KLF4; PHC1; UHRF2; SMAD5; MFAP3L; PPP1R16B; METTL17; HMG20B; TJP2; CENPM; CCNL2; MAN2C1; ERBB4; ACIN1; CAMK2A; SH3GLB2; NR2C2; PALM; RPL11; CENPV; USP33; RBM12B; TDP1; BRD2; INPP5E; KAT8; CBX1; B4GALT2; INTS3; BRSK1; WDTC1; PCGF6; CCND1; SAP3…	4103	2.22157e-07	4.28763e-06		GO:0140096	m	2	catalytic activity, acting on a protein	B4GALNT4; FBXW11; HECTD4; YME1L1; USP2; PCSK1; TRIM37; MEN1; USP6; CTDP1; HIPK3; BMPR1A; XIAP; LTBP4; ADAM15; ASH1L; TSPAN17; TRIM56; TRIM44; NEURL1B; PPM1F; MAP3K9; MSL2; CPXM1; GRK3; ANAPC4; DPP8; MED12; CDC42BPG; RNF112; CDC42BPA; APEH; MAPK8; EYA1; RANBP2; GID4; VASH1; NPR2; TRAF3; SH3RF3; UBE2R2; GALNTL6; HERC2; EEF1AKMT4-ECE2; PTPN1; TTBK1; FGFR3; PRDM16; RPS6KA2; CSNK1A1; SPAST; CTDSPL2; P…	2220	0.000438154	0.00604651
GO:0050790	b	3	regulation of catalytic activity	TIMP3; PPP2R3A; PCSK6; PLXNC1; RAPGEF4; AKT1; PKP4; RAPGEF1; ZFYVE1; DAB1; AXL; ZC3H15; PPP1R3G; MAP3K9; APC2; DLG4; CACNA1D; NTRK2; TESK1; HSP90AB1; CAPN3; MTMR9; VSIR; PPP1R16A; PPP1R16B; RCAN3; NF2; DNAJA2; ARHGEF12; NPR3; ERBB4; SPAG9; WNK1; CAMK2A; PPP2R2C; CRB2; TOR1AIP1; PALM; RPL11; COX6A1; FGFR3; DBI; ADCY5; DNAJA1; ADCY1; CNN3; CCND1; SCARB2; PTPN11; GM2A; ZGPAT; UBA52; ANP32E; SFI1; AP…	2487	2.08765e-07	4.35195e-06		GO:1901363	m	2	heterocyclic compound binding	CRKL; MEN1; HIPK3; HIPK1; AKT3; SRSF11; MAP3K9; DDX39B; FAAP100; GRK3; ZC3H13; POU6F1; RNF112; APEH; LUC7L3; NPR2; SAFB; ZNF367; NR2C2; TPR; THOC1; FGFR3; ADCY1; UCKL1; SLTM; KIF5A; KIF5C; ADCY9; LYAR; MYO5A; ZNF195; HMGN3; ADNP; YME1L1; ZNF692; PUM2; CC2D1B; EIF5B; DHX37; PANK2; SRSF2; EGR3; AHNAK; LANCL2; CDC42BPG; CDC42BPA; ZIC1; RRBP1; TARS1; DALRD3; CREBRF; RPP21; GTF2IRD1; ZNF24; TIPARP; DY…	5945	0.000575858	0.00604651
GO:0007010	b	4	cytoskeleton organization	ARHGEF10L; ADD3; TMOD2; PLK2; EPB41L4B; FKBP4; GPM6B; SAMD14; USP33; FMNL2; FMNL1; ARHGEF2; EML4; CAPN3; CAPN2; SPTB; LARP4; DIAPH1; RFLNB; PALM; SSH3; CXCL12; KIFC2; TESK1; BRSK1; CNN3; CSPG5; VIM; FAT1; PACSIN3; APC; MYO5A; SYNM; MAP1A; HSP90B1; EML2; IQSEC3; IQSEC2; CEP97; HIP1R; NEK7; CHD3; APOE; LIMCH1; CAP1; CDC42BPG; NF2; PGM5; GBA2; PPP1R9B; LZTS2; PDLIM4; PDLIM5; PDLIM2; ARPC2; RHOQ; RHO…	1405	1.33003e-07	4.72847e-06		GO:0097159	m	2	organic cyclic compound binding	CRKL; MEN1; HIPK3; HIPK1; AKT3; SRSF11; MAP3K9; DDX39B; FAAP100; GRK3; ZC3H13; POU6F1; RNF112; APEH; LUC7L3; NPR2; SAFB; ZNF367; NR2C2; TPR; THOC1; FGFR3; ADCY1; UCKL1; SLTM; KIF5A; KIF5C; ADCY9; LYAR; MYO5A; ZNF195; HMGN3; ADNP; YME1L1; ZNF692; PUM2; CC2D1B; EIF5B; DHX37; PANK2; SRSF2; EGR3; AHNAK; LANCL2; CDC42BPG; CDC42BPA; ZIC1; RRBP1; TARS1; DALRD3; CREBRF; RPP21; GTF2IRD1; ZNF24; TIPARP; DY…	6025	0.000721374	0.00605954
GO:0099177	b	4	regulation of trans-synaptic signaling	GIT1; CELF4; NCS1; CPEB3; SLC7A11; CRTC1; JPH3; RHOT1; JPH4; PINK1; IQSEC2; GNAI2; SERPINE2; APOE; NPTN; DLG4; DLGAP3; ABHD6; NTRK2; NSMF; NEURL1; YWHAH; RIMS4; PPP1R9B; RIMS1; RIMS2; GRM3; MAP1A; LAMA2; PLK2; MECP2; CAMK2A; SIPA1L1; NR2E1; SHANK3; SHANK2; SHANK1; PPFIA3; SNAP25; APBA1; ADCY1; BRSK1; CSPG5; KIF5B; PRRT1; GRIK5; TMEM25; FAM107A; BEGAIN; ATP1A2; TUBB2B; CACNG7	421	1.4557e-07	5.00276e-06		GO:0051716	b	2	cellular response to stimulus	CRKL; CRLF1; MEN1; HIPK3; TPBG; HIPK1; AKT3; RAPGEF1; CHRFAM7A; SLC39A10; DLG2; DDX39B; FAAP100; CDC73; FNDC5; TMOD2; GRK3; GNG12; DLGAP2; RNF112; NUP214; PPP1R16B; CUL7; FMN2; MAPRE2; NPR2; AUP1; HPCAL4; SPAG9; SAFB; SPRED1; NR2C2; SIPA1L1; TPR; THOC1; FGFR3; SOCS5; ADCY1; MTURN; ROBO3; GRB14; DIXDC1; APC; MYO5A; PRDM16; IKBKG; CSF2RA; DMD; DOCK1; DOCK6; ADCY9; PUM2; LTBP4; FAM13B; IQSEC3; PLXNB…	7661	0.000689645	0.00657815
GO:0010605	b	5	negative regulation of macromolecule metabolic process	TIMP3; NUDT16L1; HSPA8; ATF7IP; AKT1; DPF1; RAPGEF1; CAPRIN1; PBXIP1; CREBZF; DLG4; WWC2; WWC1; DEAF1; NTRK2; TESK1; HSP90AB1; POU6F1; PHC1; SMAD5; PPP1R16B; NUP210; HMG20B; NF2; FAM172A; SPAG9; CRB2; WNK1; TSC22D4; LEFTY1; NR2C2; NACC2; RPL11; RPL13; KIRREL2; RPL18; RPL19; CARHSP1; DBI; SMO; CBX1; DNAJA1; INPP5E; WDTC1; PCGF6; CCND1; KAT8; VIM; SPEN; PTPN13; UBA52; APC; PAIP2B; RECQL5; ZNF217; R…	2824	6.60701e-08	5.30586e-06		GO:0098984	c	2	neuron to neuron synapse	DLG2; ADCY1; LRP8; CPEB3; DLGAP2; NECTIN3; ARHGAP32; LIN7B; RNF112; SIPA1L1; HOMER1; IQSEC3; ITPR1; TSC2; SHANK2; SHANK1	342	0.000740181	0.00666163
GO:0051962	b	5	positive regulation of nervous system development	HDAC2; RNF10; HSPA5; PLK5; CPEB3; PTPRZ1; SMO; MAP2K1; RAPGEF1; CAPRIN1; DAB1; SERPINE2; GPRC5B; CRTC1; MDK; APOE; NPTN; DLG4; NEURL1; SHANK3; NAP1L2; METRN; ARHGEF2; NTRK2; DVL2; CFLAR; RNF112; CXCR4; TUBB2B; SETX; RNF157; RIMS2; FBXO31; SMURF1; NSMF; SPAG9; ZNF365; RUFY3; DAB2IP; CUX1; IL34; PLXNB1; TTBK1; HGF; CXCL12; ZEB1; SHANK2; SHANK1; TRIM67; PLXNC1; GPR37L1; SCARB2; WASF3; RIMS1; SPEN; R…	518	7.03121e-08	5.30586e-06		GO:0019222	b	3	regulation of metabolic process	AFF4; CRKL; CRLF1; MEN1; HIPK3; TPBG; RAPGEF1; PPP4R3B; CHRFAM7A; SLC39A10; DLG2; DDX39B; CDC73; POU6F1; CACUL1; NUP214; PPP1R16B; PIK3R1; SPAG9; SAFB; ZNF367; SPRED1; NR2C2; TPR; THOC1; CTDP1; FGFR3; SOCS5; ADCY1; SLTM; MTURN; ADCY9; LYAR; APC; PAK6; IKBKG; ZNF195; DMD; ADNP; TRAK1; ZNF692; TRIM37; FMN2; PUM2; LTBP4; CC2D1B; EIF5B; PLXNB2; PPM1F; PANK2; SRSF2; EGR3; AHNAK; ZNF609; LANCL2; PDPR; …	6911	0.000574495	0.00687342
GO:0007612	b	3	learning	CIC; JPH3; ATXN1L; DLG4; DDHD2; NTRK2; FGF13; B4GALT2; CLDN5; GIT1; MAP1A; RIC8A; MECP2; UBA6; NPTN; SHANK3; SHANK2; SHANK1; SNAP25; PPP1R9B; BRSK1; SLC7A11; ATP1A2; PAK6	131	3.72859e-07	7.4848e-06		GO:0070727	b	3	cellular macromolecule localization	CEP131; DMD; CRKL; TRAK1; RIC3; USP6; TSPAN17; MAP2; TPBG; RAP2A; SRSF11; TSC2; RAB34; TMED7; PPM1F; AP2S1; DLG2; DDX39B; THOC1; XPO7; SRSF2; LIN7B; NECTIN3; VPS33A; KIF5C; PIK3R1; ZIC1; NUP214; MAPK8; RIMS1; RANBP2; NEURL1B; PABPN1; AUP1; ALKBH5; IPO4; PAF1; CROCC; TMEM30A; HERC2; TPR; PTPN1; FAM53C; FUT10; RAB24; KIF1A; CTDSPL2; BBS1; KIF5A; BBS2; AKAP8L; UPF3B; ERBIN; APC; MYO5A; MAPRE2	1937	0.000602995	0.00696563
GO:0009966	b	4	regulation of signal transduction	BCL2L2; TIMP3; HSPA5; TMOD2; NRG2; PLK2; PCSK6; SCG2; SMOC2; AKT1; HIPK1; RAPGEF1; JPH4; DAB1; UBTF; AXL; MAP3K9; DLG4; UBA5; ACAA2; NDST1; WWC1; ARHGEF2; NTRK2; THRA; HSP90AB1; EPHA7; HSPA1A; KLF4; CAPN3; ONECUT2; PPP1R16B; ARHGEF12; ERBB4; SPAG9; TMEM131L; WNK1; CAMK2A; LEFTY1; CSNK1G2; SIPA1L1; USP33; PALM; RPL11; TSPAN5; CXCL12; ABHD6; FGFR3; LIME1; SMO; DNAJA1; RHOT1; INPP5E; JPH3; PTPN13; M…	3083	2.26767e-07	7.54183e-06		GO:0000165	b	4	MAPK cascade	CSF2RA; CRKL; SMAD4; MEN1; HIPK3; TPBG; TRAF3; IKBKG; JCAD; SPTBN2; CHRFAM7A; MAP3K9; SHC3; MAPK8; SETX; PABPN1; RAP2A; SH3RF3; SPAG9; SPRED1; DLG2; PTPN1; PHLPP1; FGFR3; FBXW11; LIME1; MTURN; IRS1; CAMKK2; SSTR4; ASH1L; RAPGEF1	913	0.00048589	0.0070454
GO:0022627	c	5	cytosolic small ribosomal subunit	RPS24; RPS25; LARP4; RPS16; RPS15; RPS14; RPS21; UBA52; RPS7; RPS5; RPS3A; RPS2; RPS9; RPS23	47	2.17325e-07	7.93236e-06		GO:0051403	b	5	stress-activated MAPK cascade	MAP3K9; FBXW11; SH3RF3; CRKL; SPAG9; MTURN; MEN1; HIPK3; RAP2A; RAPGEF1; PTPN1; PHLPP1; MAPK8; TRAF3; IKBKG	275	0.000217613	0.00709591
GO:0017076	m	4	purine nucleotide binding	HSPA5; HSPA4; GNA13; HSPA8; PLK5; RAPGEF4; AKT1; ARFRP1; NEK9; ASS1; DNAJA4; AXL; GNL1; MAP3K9; DDX39B; GRK3; NTRK2; FGFR3; HSP90AB1; FAM114A2; RNF112; NADK2; ABCD4; DNAJA2; PLK2; ENTPD3; ERBB4; WNK1; CAMK2A; CSNK1G2; GUK1; KIFC2; TESK1; DBI; ADCY5; NKIRAS1; DNAJA1; ADCY1; BRSK1; HIPK2; KIF5A; KIF5B; KIF5C; ACSL6; HIPK1; MTREX; MYO5A; STRADA; RHOT1; RECQL5; RASL10A; RASL10B; DIRAS2; DNAJC27; HSP9…	1913	1.00045e-07	8.23707e-06		GO:0070507	b	5	regulation of microtubule cytoskeleton organization	CEP131; SPAST; TPPP; TBCD; TRIM37; MAP2; SLAIN2; TPR; DIXDC1; APC2; APC; MAPRE2	188	0.000222617	0.00709591
GO:0031252	c	2	cell leading edge	GABRA2; ANTXR1; HAX1; AKT1; PSD; CAPRIN1; SH3BP1; SPTBN1; S100B; ARHGEF26; WASF3; SLC9A3R1; ARHGEF2; CTNNA1; RAB22A; CDC42BPG; NF2; MTMR9; CXCR4; S100A6; DLC1; RUFY3; PDLIM4; DIAPH1; TESC; CD44; ARPC2; LAMP5; PALM; DDN; BAIAP2; APC2; MYO5A; ACTN1; PPP1R9B; INPP5E; PLEKHG5; PTPN13; HIP1R; MYO6; EZR; VIM; FAM107A; PIP5K1C; APC; WIPF1; AMOT; WWC1; MYO10	413	1.0966e-06	8.64381e-06		GO:0034613	b	4	cellular protein localization	CEP131; DMD; CRKL; RAB34; TRAK1; RIC3; USP6; TSPAN17; MAP2; TPBG; RAP2A; SRSF11; TSC2; THOC1; TMED7; PPM1F; AP2S1; DLG2; DDX39B; XPO7; SRSF2; LIN7B; NECTIN3; VPS33A; KIF5C; PIK3R1; ZIC1; NUP214; MAPK8; RIMS1; RANBP2; NEURL1B; PABPN1; AUP1; ALKBH5; IPO4; PAF1; CROCC; TMEM30A; HERC2; TPR; PTPN1; FAM53C; FUT10; RAB24; KIF1A; CTDSPL2; BBS1; KIF5A; BBS2; AKAP8L; UPF3B; ERBIN; APC; MYO5A; MAPRE2	1927	0.000532049	0.00753529
GO:0016043	b	2	cellular component organization	TLCD1; HSPA5; HSPA4; CTTNBP2; HSPA8; FKBP4; HIPK2; HIPK1; ANP32E; GPM6B; SAMD14; DLG4; SMOC1; RNF112; MT-ATP6; ZSWIM8; ABCD4; AP1M1; LARP4; DIAPH1; CAMK2A; IWS1; PCDHGC3; CXCL12; FAM172A; SNAP25; WDTC1; NPY; STARD3; NYAP1; CELF4; HSP90B1; UBE2D1; TANGO2; IQSEC3; IQSEC2; SERPINE2; HIP1R; APOE; LSR; NF2; PGM5; PDLIM4; PDLIM5; TSPYL1; PDLIM2; CUX1; COL4A2; COL4A1; INSIG1; ING4; PLXNC1; PSIP1; PINK1;…	6619	8.04148e-07	8.74511e-06		GO:0005875	c	2	microtubule associated complex	FBXW11; KIF1A; KIF5A; LRP8; KIF5C; MAP2; TPR; DYNC1LI2; TTBK1; KIF21B	162	0.0009488	0.00776291
GO:0032553	m	3	ribonucleotide binding	HSPA5; HSPA4; GNA13; HSPA8; PLK5; RAPGEF4; AKT1; ARFRP1; NEK9; ASS1; DNAJA4; AXL; GNL1; MAP3K9; DDX39B; GRK3; NTRK2; FGFR3; HSP90AB1; CDC42BPG; RNF112; NADK2; ABCD4; DNAJA2; PLK2; ENTPD3; ERBB4; WNK1; CAMK2A; CSNK1G2; GUK1; KIFC2; TESK1; DBI; ADCY5; NKIRAS1; DNAJA1; ADCY1; BRSK1; HIPK2; KIF5A; KIF5B; KIF5C; ACSL6; HIPK1; MTREX; MYO5A; STRADA; RHOT1; RECQL5; RASL10A; RASL10B; DIRAS2; DNAJC27; HSP9…	1914	2.76804e-07	9.16992e-06		GO:0034451	c	5	centriolar satellite	SDCCAG8; SPAG9; CEP131; ZNF365; WDR13; UPF3B; CDC42BPG; PATJ	107	0.000888488	0.00817409
GO:0050839	m	3	cell adhesion molecule binding	NOP56; ARGLU1; HSPA5; PRDX6; HSPA8; CPE; PTPRZ1; MSN; HSPA1A; PKP4; CTNND2; LAMB1; LAMB2; PLIN3; SPTBN2; SPTBN1; RPL29; RPL23A; PTPRF; FMNL2; AHNAK; BAIAP2; CTNNA1; HSP90AB1; AHSA1; HNRNPK; ZC3H15; PDLIM5; PLPP3; PLCB3; CDH24; DAB2IP; SH3GLB2; VCAM1; EPS15L1; APC; LASP1; KIRREL3; CXCL12; FGF2; CTNNA2; TJP2; ACTN1; PTPRT; PAK6; CNN3; NPTN; KIF5B; PTPN11; STX5; EZR; PFN1; UTRN; KIRREL2; FLNA; KLC2;…	516	3.1777e-07	9.16992e-06		GO:0010467	b	4	gene expression	AFF4; CRKL; PCSK1; MEN1; TSPAN17; HIPK3; SRSF11; IKBKG; DDX39B; CDC73; ZC3H13; POU6F1; APEH; LUC7L3; PIK3R1; SAFB; ZNF367; NR2C2; EEF1AKMT4-ECE2; TPR; THOC1; ADCY1; SLTM; MTURN; LYAR; PAK6; ZNF195; HMGN3; ADNP; YME1L1; TRAK1; ZNF692; TRIM37; INTS1; PUM2; CC2D1B; EIF5B; DHX37; PLXNB2; PPM1F; SRSF2; EGR3; AHNAK; ZNF609; LANCL2; DIO2; ZIC1; MRPL47; RRBP1; TARS1; DALRD3; CREBRF; RPP21; GTF2IRD1; ZNF2…	5644	0.00059672	0.00825914
GO:0032555	m	4	purine ribonucleotide binding	HSPA5; HSPA4; GNA13; HSPA8; PLK5; RAPGEF4; AKT1; ARFRP1; NEK9; ASS1; DNAJA4; AXL; GNL1; MAP3K9; DDX39B; GRK3; NTRK2; FGFR3; HSP90AB1; CDC42BPG; RNF112; NADK2; ABCD4; DNAJA2; PLK2; ENTPD3; ERBB4; WNK1; CAMK2A; CSNK1G2; GUK1; KIFC2; TESK1; DBI; ADCY5; NKIRAS1; DNAJA1; ADCY1; BRSK1; HIPK2; KIF5A; KIF5B; KIF5C; ACSL6; HIPK1; MTREX; MYO5A; STRADA; RHOT1; RECQL5; RASL10A; RASL10B; DIRAS2; DNAJC27; HSP9…	1898	1.62131e-07	1.00116e-05		GO:0099536	b	3	synaptic signaling	LIN7B; TMOD2; RIC3; CPEB3; TPBG; ACHE; CHRFAM7A; DLG2; EGR3; DLGAP2; HOMER1; RIMS1; SRF; RIMS4; SNPH; PNOC; PHF24; GABRB2; SHANK2; SHANK1; SIPA1L1; ADCY1; PIP5K1C; KIF5A; LRP8; STXBP5L	702	0.00074306	0.0082975
GO:0099536	b	3	synaptic signaling	PLK2; LIN7B; JPH3; TMOD2; GRIA2; HSPA8; NCS1; CPEB3; SLC7A11; CRTC1; AKT1; STXBP3; RHOT1; JPH4; TSPOAP1; PINK1; TUBB2B; IQSEC2; GNAI2; SERPINE2; GABRA2; APOE; NPTN; DLG4; HRH3; NEURL1; ABHD6; NTRK2; NSMF; SLC12A4; YWHAH; SHANK1; RIMS4; PPP1R9B; MBP; RIMS1; RIMS2; GRM3; PDLIM4; MAP1A; LAMA2; CELF4; NAAA; CACNG7; MECP2; CAMK2A; SIPA1L1; DLG2; NR2E1; SHANK3; SHANK2; GIT1; PPFIA3; KIF1B; SNAP25; APBA…	702	5.56282e-07	1.0768e-05		GO:0099537	b	4	trans-synaptic signaling	LIN7B; TMOD2; RIC3; CPEB3; TPBG; ACHE; CHRFAM7A; DLG2; EGR3; DLGAP2; HOMER1; RIMS1; SRF; RIMS4; SNPH; PNOC; PHF24; GABRB2; SHANK2; SHANK1; SIPA1L1; ADCY1; PIP5K1C; KIF5A; LRP8; STXBP5L	693	0.000615066	0.00832389
GO:0099537	b	4	trans-synaptic signaling	PLK2; LIN7B; JPH3; TMOD2; GRIA2; HSPA8; NCS1; CPEB3; SLC7A11; CRTC1; AKT1; STXBP3; RHOT1; JPH4; TSPOAP1; PINK1; TUBB2B; IQSEC2; GNAI2; SERPINE2; GABRA2; APOE; NPTN; DLG4; HRH3; NEURL1; ABHD6; NTRK2; NSMF; SLC12A4; YWHAH; SHANK1; RIMS4; PPP1R9B; MBP; RIMS1; RIMS2; GRM3; PDLIM4; MAP1A; LAMA2; CELF4; NAAA; CACNG7; MECP2; CAMK2A; SIPA1L1; DLG2; NR2E1; SHANK3; SHANK2; GIT1; PPFIA3; KIF1B; SNAP25; APBA…	693	3.39426e-07	1.09359e-05		GO:0106027	b	5	neuron projection organization	KIF1A; LRP8; ZNF365; SIPA1L1; HOMER1; SHANK2; SHANK1; CHRFAM7A	90	0.000277685	0.00833055
GO:0097367	m	2	carbohydrate derivative binding	COL11A1; HSPA5; HSPA4; GNA13; HSPA8; PCSK6; RAPGEF4; AKT1; ARFRP1; DDX55; ASS1; DNAJA4; AXL; GNL1; MAP3K9; DDX39B; ZRANB2; GRK3; NTRK2; TESK1; HSP90AB1; LRPAP1; CDC42BPG; RNF112; NADK2; ABCD4; DNAJA2; PLK2; ENTPD3; ERBB4; PLK5; WNK1; CAMK2A; CSNK1G2; GUK1; KIFC2; FGFR3; DBI; ADCY5; PAK6; DNAJA1; ADCY1; BRSK1; HIPK2; KIF5A; KIF5B; KIF5C; ACSL6; HIPK1; MTREX; MYO5A; STRADA; RHOT1; RECQL5; RASL10A; …	2263	1.34838e-06	1.43832e-05		GO:0033267	c	4	axon part	DLG2; FBXW11; KIF1A; SPAST; TMOD2; KIF5A; TRAK1; KIF5C; MAP2; TPBG; UTRN; EPS8; PNOC; MYO5A; SETX; SHANK2; KIF21B	385	0.000969648	0.00842848
GO:0036094	m	2	small molecule binding	HSPA5; HSPA4; RLBP1; GNA13; HSPA8; PLK5; RAPGEF4; AKT1; ARFRP1; P4HA1; DDX55; ASS1; DNAJA4; AXL; GNL1; MAP3K9; DDX39B; GRK3; NTRK2; TESK1; HSP90AB1; PYGB; FAM114A2; RNF112; NADK2; ABCD4; DNAJA2; PLK2; ENTPD3; ERBB4; IDH2; WNK1; CAMK2A; CSNK1G2; GUK1; PHGDH; KIFC2; FGFR3; DBI; ADCY5; NKIRAS1; DNAJA1; ADCY1; BRSK1; HIPK2; SCARB2; KIF5B; KIF5C; ACSL6; HIPK1; MTREX; KIF5A; CTBP1; MYO5A; DBT; DDAH2; R…	2568	1.36983e-06	1.43832e-05		GO:0099173	b	3	postsynapse organization	KIF1A; CRKL; LRP8; ZNF365; SHANK2; SIPA1L1; HOMER1; SPTBN2; SHANK1; CHRFAM7A	160	0.000862643	0.00932211
GO:0048017	b	4	inositol lipid-mediated signaling	PDGFRA; HAX1; NCS1; AKT1; PLCB3; MYOC; FLT3; SERPINE2; FLT1; PLXNB1; PREX2; SLC9A3R1; RGL2; PRR5; NTRK2; KLF4; PPP1R16B; NPR3; ERBB4; GAB2; DAB2IP; PLCD3; HGF; FGF2; INPP5E; LIME1; PTPN13; EZR; PIP5K1C; NYAP1	191	4.63827e-07	1.44911e-05		GO:0030877	c	2	beta-catenin destruction complex	APC2; APC; CSNK1A1	12	0.00124879	0.00936596
GO:0098916	b	5	anterograde trans-synaptic signaling	PLK2; LIN7B; JPH3; TMOD2; GRIA2; HSPA8; NCS1; CPEB3; SLC7A11; CRTC1; AKT1; STXBP3; RHOT1; JPH4; TSPOAP1; PINK1; TUBB2B; IQSEC2; GNAI2; SERPINE2; GABRA2; APOE; NPTN; DLG4; HRH3; NEURL1; ABHD6; NTRK2; NSMF; SLC12A4; YWHAH; SHANK1; RIMS4; PPP1R9B; MBP; RIMS1; RIMS2; GRM3; PDLIM4; MAP1A; LAMA2; CELF4; NAAA; CACNG7; MECP2; CAMK2A; SIPA1L1; DLG2; NR2E1; SHANK3; SHANK2; GIT1; PPFIA3; KIF1B; SNAP25; APBA…	686	2.28947e-07	1.60427e-05		GO:0044271	b	4	cellular nitrogen compound biosynthetic process	AFF4; PCSK1; MEN1; HIPK3; IKBKG; GPAM; DDX39B; CDC73; POU6F1; ZNF236; APEH; NPR2; PIK3R1; SAFB; ZNF367; NR2C2; TPR; THOC1; CTDP1; ADCY1; UCKL1; SLTM; MTURN; ADCY9; LYAR; PAK6; ZNF195; DMD; ADNP; TRAK1; ZNF692; TRIM37; INTS1; PUM2; CC2D1B; EIF5B; PLXNB2; PPM1F; PANK2; SRSF2; EGR3; TADA2B; ZNF609; LANCL2; PDPR; DIO2; ZIC1; MRPL47; RRBP1; TARS1; DALRD3; CREBRF; GTF2IRD1; ZNF24; TRIM44; ARNT2; PRDM16…	5019	0.000711574	0.00942062
GO:0007267	b	2	cell-cell signaling	LIN7B; TMOD2; PLK2; CPE; RAPGEF4; AKT1; PKP4; RAPGEF1; JPH4; DLG2; DLG4; CACNA1D; NTRK2; GPRC5B; SLC12A4; SCN4B; HSPA8; NAAA; ADCY5; TMEM131L; WNK1; CAMK2A; CSNK1G2; ABHD6; FGFR3; SNAP25; ADCY1; BRSK1; CSPG5; CCND1; KIF5A; KIF5B; RNF213; UBA52; NPY; APC; PTPN11; SCN3B; RHOT1; RASL10B; GRIA2; CELF4; CRTC1; TSPOAP1; PINK1; NDRG2; IQSEC2; SERPINE2; SMURF1; APOE; AMER2; FAT1; HRH3; PPP1R9B; LZTS2; GR…	1646	1.73977e-06	1.78071e-05		GO:0006810	b	3	transport	LIN7B; SRSF11; RAPGEF1; SLC50A1; CPPED1; SLC39A10; DLG2; DDX39B; GRK3; APEH; SLC12A9; AUP1; SPAG9; COG1; SLC38A9; TPR; THOC1; LIME1; FUT10; ADCY1; KIF5A; KIF5C; UTRN; LYAR; MYO5A; FBXW11; DMD; YME1L1; TRAK1; DOCK1; SLC7A2; FMN2; MFSD10; PPM1F; AP2S1; SLC9A7; XPO7; SRSF2; AHNAK; PIK3R1; ZIC1; RRBP1; CHRFAM7A; TMED7; ANO8; TMEM30A; SNPH; DYNC1LI2; PCDHGA3; PTPN1; ITPR1; IPCEF1; INHA; KCNH2; ERBIN; …	5099	0.000906474	0.00948965
GO:0099568	c	4	cytoplasmic region	ADD3; KIFAP3; TRAK2; TRAK1; SPTB; HAX1; CAP1; MAP2; POLR2M; SH3BP1; MAP4; SPTBN2; SPTBN1; HIP1R; CTTNBP2; DLG2; DLG4; ATG16L1; FMNL1; UHMK1; NSMF; PDZD4; CAPN2; PPP1R9B; DLC1; CLDN5; RIMS2; NF2; MAP1A; PARD3B; INPP5E; CSNK1G2; SFPQ; AP3B2; RHOBTB3; BBS5; LASP1; HMCN1; PPFIA3; AGTRAP; LLGL2; KIF1A; KIF1B; LLGL1; KIF5A; KIF5B; KIF5C; SPIRE1; MYO6; EZR; RIMS1; PFN1; RND2; UTRN; KIF1C; FLNA; MYO10	510	1.05345e-06	1.84832e-05		GO:0008092	m	3	cytoskeletal protein binding	KIF5C; DMD; TMOD2; TRAK1; FMN2; MAP2; SHROOM2; FBXW11; EPS8; ITPRID2; SPTBN2; APC2; TPPP; TNS1; KIF21B; EPB41L1; VASH1; SPAG9; CROCC; SNPH; TPR; LASP1; TTBK1; KIF1A; SPAST; KIF5A; LRP8; TBCD; UTRN; DIXDC1; APC; MYO5A; MAPRE2; STXBP5L; GAS7; MYO10	989	0.000100955	0.00959068
GO:0048015	b	5	phosphatidylinositol-mediated signaling	PDGFRA; HAX1; NCS1; AKT1; PLCB3; MYOC; FLT3; SERPINE2; FLT1; PLXNB1; PREX2; SLC9A3R1; RGL2; PRR5; NTRK2; KLF4; PPP1R16B; NPR3; ERBB4; GAB2; DAB2IP; PLCD3; HGF; FGF2; INPP5E; LIME1; PTPN13; EZR; PIP5K1C; NYAP1	187	2.90357e-07	1.89893e-05		GO:0006886	b	4	intracellular protein transport	KIF5C; TRAK1; USP6; SRSF11; TSC2; PTPN1; TMED7; AP2S1; DLG2; DDX39B; XPO7; SRSF2; AKAP8L; VPS33A; PIK3R1; ZIC1; NUP214; RIMS1; RANBP2; PABPN1; AUP1; TMEM30A; HERC2; TPR; THOC1; FAM53C; FUT10; RAB24; KIF1A; CTDSPL2; KIF5A; CEP131; UPF3B; ERBIN; IPO4; ALKBH5	1100	0.000743611	0.0096353
GO:0006928	b	2	movement of cell or subcellular component	PLK2; HSPA5; SPTB; EPB41L4B; SCG2; AKT1; KIFAP3; CENPV; DAB1; AXL; DLG2; APC2; FMNL2; ABHD6; WWC1; FMNL1; CACNA1D; NTRK2; NSMF; PLA2G7; KLF4; ONECUT2; VSIR; SCN4B; ZSWIM8; HSPA8; DIAPH1; ERBB4; SPAG9; IDH2; WNK1; CAMK2A; CRB2; USP33; KIRREL3; CXCL12; KIFC2; TESK1; DNAJA1; DNAJA4; KIF5A; KIF5B; KIF5C; VIM; FAT1; RHOBTB3; APC; MYO5A; PTPN11; SCN3B; RHOT1; TRAK2; TRAK1; DOCK1; GAB2; RIC8A; FRS2; RRA…	2164	2.48756e-06	2.40464e-05		GO:0051174	b	5	regulation of phosphorus metabolic process	DMD; CRKL; CRLF1; SMAD4; MEN1; ADCY9; SMCR8; TPBG; TRAF3; RAPGEF1; TSC2; SPRED1; CHRFAM7A; PLXNB2; PPM1F; SLC39A10; DLG2; PHLPP1; TWSG1; AKAP8L; PDPR; PIK3R1; CACUL1; NUP214; PPP1R16B; JCAD; RANBP2; SOCS5; ASH1L; RAP2A; SH3RF3; SPAG9; VTN; MAP3K9; TPR; PTPN1; TTBK1; FGFR3; LIME1; INHA; HIPK3; PAK6; ADCY1; BMPR1A; MTURN; PFKFB3; IRS1; AK4; CAMKK2; SSTR4; APC; PABIR1; LRP8; IKBKG	1806	0.000347046	0.00983297
GO:0050789	b	2	regulation of biological process	ARHGEF10L; HIF3A; RNF10; HSPA5; CTTNBP2; HSPA8; PCSK6; CPE; FKBP4; JPH3; ARFRP1; ANP32E; JPH4; GPM6B; ASS1; LHX2; DLG2; DLG4; NYAP1; PPP4C; SMOC1; ZNF704; CDC42BPG; RNF112; DRAP1; SCN4B; METTL16; WDR6; ARHGEF12; NPR3; LARP4; DIAPH1; CAMK2A; PPP2R2C; SCG2; IWS1; CXCL12; FAM172A; SNAP25; WDTC1; HIPK2; CCND1; HIPK1; TXNRD3; ZGPAT; NPY; PPP1R3G; CTBP1; PAIP2B; YBX2; RASL10A; RASL10B; DIRAS2; RRP1B; C…	11854	2.75173e-06	2.52001e-05		GO:0060255	b	4	regulation of macromolecule metabolic process	AFF4; CRKL; CRLF1; MEN1; HIPK3; TPBG; RAPGEF1; CHRFAM7A; SLC39A10; MAP3K9; DDX39B; CDC73; POU6F1; CACUL1; NUP214; PPP1R16B; PIK3R1; SPAG9; SAFB; ZNF367; SPRED1; NR2C2; TPR; THOC1; CTDP1; FGFR3; SOCS5; ADCY1; SLTM; MTURN; ADCY9; LYAR; APC; PAK6; IKBKG; ZNF195; DMD; ADNP; TRAK1; ZNF692; TRIM37; FMN2; PUM2; LTBP4; CC2D1B; EIF5B; PLXNB2; PPM1F; SRSF2; EGR3; AHNAK; ZNF609; LANCL2; DIO2; ZIC1; GTF2IRD1…	6339	0.000787065	0.00998589
GO:0036211	b	4	protein modification process	PLK2; HIF3A; TIMP3; HSPA5; ABHD17A; UBA6; NRG2; PPP2R3A; PLK5; CPE; PRR5; FKBP4; AKT1; HIPK1; P4HA1; RAPGEF1; RNF10; DAB1; THPO; FKBP9; AXL; RNF112; MAP3K9; PPP1R3C; DLG4; UBA5; PEA15; NDST1; PPP4C; PINK1; ARHGEF2; GRK3; NTRK2; TESK1; HSP90AB1; RNF114; CDC42BPG; PHC1; NDRG2; EVA1A; PPP1R16A; PPP1R16B; NUP210; RCAN3; HMG20B; NF2; KAT8; SETD4; SPTB; ERBB4; SPAG9; WNK1; SCG3; FBXL16; CAMK2A; PPP2R2C…	4208	8.37105e-07	2.5384e-05		GO:0042405	c	4	nuclear inclusion body	PABPN1; TPR; RANBP2	12	0.00124879	0.0100796
GO:0006807	b	2	nitrogen compound metabolic process	HIF3A; RNF10; HSPA5; HSPA8; PCSK6; CPE; FKBP4; HIPK2; HIPK1; P4HA1; SRSF11; FTSJ1; ASS1; FKBP9; LHX2; DLG2; DLG4; PPP4C; ZNF704; RNF114; CDC42BPG; RNF112; DRAP1; MT-ATP6; NADK2; METTL16; ABCD4; WDR3; SCG3; CAMK2A; PPP2R2C; SCG2; IWS1; RMND1; AHNAK; NPTN; COX6A1; SDF2L1; FAM172A; WDTC1; NRIP3; CCND1; GM2A; ZGPAT; RHBDD2; CTBP1; PAIP2B; YBX2; DIRAS2; RRP1B; CELF4; HSP90B1; UBE2D1; EDNRB; CHKA; SERP…	10378	3.14178e-06	2.73335e-05		GO:0065009	b	2	regulation of molecular function	PPP1R16B; DMD; CRKL; SMAD4; DOCK1; TRIM37; MEN1; USP6; IRS1; MAP2; XIAP; TRAF3; RAPGEF1; EPS8; FAM13B; TSC2; SPRED1; CHRFAM7A; PLXNB2; PPM1F; SLC39A10; MAP3K9; HERC2; RALGAPB; AHNAK; SHANK1; SHANK2; DLGAP2; GARNL3; PPP1R12B; CACUL1; HOMER1; SERPINI1; MAPK8; SNRNP70; RIMS1; TTBK1; RANBP2; PABPN1; AUP1; SRF; PIK3R1; BEX1; SPAG9; DOCK6; VTN; AGAP1; DLG2; APC2; PTPN1; RFC2; RAP1GAP2; FGFR3; LIME1; CS…	3142	0.00116169	0.0102892
GO:0001505	b	3	regulation of neurotransmitter levels	LIN7B; HSPA8; NCS1; SLC7A11; AKT1; GLUL; RHOT1; ABAT; GPM6B; ASS1; CHKA; GABRA2; PPFIA3; GLDC; HSP90AB1; KLF4; HRH3; RIMS4; RIMS1; RIMS2; GIT1; NAAA; DDAH2; CAMK2A; SNPH; PHGDH; ALDH7A1; CLU; SNAP25; APBA1; ADCY1; BRSK1; CSPG5; PIP5K1C; GRIK5; ATP1A2; ALDH5A1; STXBP3; TSPOAP1; DDAH1; SLC1A2; SLC1A3	335	1.54115e-06	2.81985e-05		GO:2000026	b	4	regulation of multicellular organismal development	CRKL; SMAD4; SPRED1; CPEB3; CTDP1; MAP2; TPBG; HIPK1; AKT3; RAPGEF1; BCL9L; THOC1; CHRFAM7A; PLXNB2; AP2S1; PHLPP1; DDX39B; CDC73; TPPP; EGR3; ZNF609; MED12; RNF112; PIK3R1; TMEM30A; SERPINI1; PPP1R16B; CUL7; SETX; RIMS1; POU3F2; JCAD; RAP2A; SRF; SPAG9; PAF1; ZNF365; CHADL; NR2C2; MTPN; SART1; TTBK1; SHANK2; SHANK1; RBFOX2; INHA; E4F1; SIPA1L1; KIF1A; VASH1; BMPR1A; MTURN; LRP8; DHX37; DIXDC1; S…	2053	0.000830038	0.0103162
GO:0044255	b	3	cellular lipid metabolic process	AGMO; RLBP1; PROCA1; ACP6; AKT1; MVK; PLA2G7; CAPN2; MTMR9; ABCD4; LSS; DBI; NAAA; PCYT2; PTGR2; CSNK1G2; ABHD6; FGFR3; ABHD4; PCYT1A; SOCS4; INPP5E; WDTC1; PTPN13; PTPN11; GM2A; ACSL6; ALG8; ACADS; RETSAT; SERINC2; ACSBG1; ACADL; CHKA; APOE; SCD; PNPLA3; ITPKB; PNPLA6; AGPAT3; GBA2; PLCB3; SIRT4; ACSF2; PDP2; GPAM; INSIG1; FGF2; HADH; ACAD9; SDC4; MTTP; ELOVL2; PDGFRA; SMPD4; FLT3; FLT1; ARF3; C…	1089	1.5608e-06	2.81985e-05		GO:0009889	b	4	regulation of biosynthetic process	MEN1; IKBKG; PPP4R3B; GPAM; DDX39B; CDC73; POU6F1; NUP214; PIK3R1; ZNF365; ZNF367; NR2C2; TPR; THOC1; CTDP1; ADCY1; SLTM; MTURN; LYAR; PAK6; ZNF195; HMGN3; ADNP; TRAK1; ZNF692; TRIM37; PUM2; CC2D1B; EIF5B; PLXNB2; PPM1F; SRSF2; EGR3; TADA2B; ZNF609; LANCL2; PDPR; LSS; DIO2; ZIC1; GTF2IRD1; ZNF24; TRIM44; ARNT2; PRDM16; RBFOX2; MED13L; ERBIN; SAFB2; CAMKK2; PHF2; LCORL; SMAD4; ZNF236; FOSB; RFC2; …	4310	0.000895296	0.0109047
GO:0043167	m	2	ion binding	RNF10; HSPA5; HSPA4; HSPA8; PCSK6; CPE; HIPK2; ARFRP1; P4HA1; DDX55; ASS1; FKBP9; LHX2; PPP4C; ZNF704; RNF114; CDC42BPG; RNF112; NADK2; ZSWIM8; ABCD4; NPR3; MAN2C1; CAMK2A; PTGR2; CRB2; PCDHGC3; HIPK1; ZGPAT; RASL10A; RASL10B; DIRAS2; HSP90B1; UBE2D1; CHKA; SERPINE2; HIP1R; APOE; PANK4; PDLIM4; PDLIM5; PDLIM2; RHOU; EPS15L1; VEGFB; ING4; HMCN1; ZEB1; FTL; DZANK1; RING1; FBXO30; GIT1; EFCAB2; MYH1…	6337	3.17607e-06	2.85846e-05		GO:0043244	b	5	regulation of protein complex disassembly	SPAST; TMOD2; SMCR8; MTPN; EPS8; APC2; APC; SETX; SPTBN2	120	0.000419794	0.0112682
GO:0019083	b	5	viral transcription	RPS16; RPL23A; RPS14; RRP1B; RPLP1; RPLP0; RPL18A; RPL3; RPS7; RPS5; RPS2; RPS9; RPL29; RPL8; ZFP36; NUP210; RPS24; RPS25; RPS23; RPS21; RPL35A; RPL11; RPL13; RPL18; RPL19; UBA52; RPS3A; RPS15; CDK9	181	4.68806e-07	2.87437e-05		GO:0036477	c	3	somatodendritic compartment	FBXW11; TRAK1; RIC3; CPEB3; MAP2; TPBG; SAMD4A; SPTBN2; DLG2; NECTIN3; RNF112; HOMER1; SERPINI1; MAPK8; KIF21B; SIPA1L1; SNPH; PNOC; TTBK1; SHANK2; SHANK1; INHA; KIF1A; BMPR1A; KIF5A; LRP8; KIF5C; ADCY9; ARHGAP32	828	0.000900561	0.0116072
GO:0045296	m	4	cadherin binding	NOP56; HSPA5; PRDX6; HSPA8; ARGLU1; HSPA1A; PKP4; RPS2; SPTBN2; SPTBN1; RPL29; RPL23A; FMNL2; AHNAK; BAIAP2; PLIN3; HSP90AB1; AHSA1; HNRNPK; ZC3H15; PDLIM5; PLCB3; CDH24; DAB2IP; SH3GLB2; EPS15L1; APC; LASP1; CTNNA1; CTNNA2; TJP2; PTPRT; PAK6; CNN3; PTPN11; STX5; EZR; PFN1; FLNA; KLC2; KIF5B; EEF2; CTNND2	335	6.13426e-07	3.03033e-05		GO:0030030	b	3	cell projection organization	BBS2; CRKL; SMAD4; CPEB3; MAP2; TPBG; RAPGEF1; EPS8; SPTBN2; CHRFAM7A; PLXNB2; RAB34; SDCCAG8; SHC3; KIF5C; DOK6; PIK3R1; HOMER1; SERPINI1; PPP1R16B; CUL7; SETX; RIMS1; POU3F2; RAP2A; SRF; SPAG9; ZNF365; CROCC; TMEM30A; SHANK2; SHANK1; KIF1A; SIPA1L1; ADCY1; SPAST; BBS1; KIF5A; LRP8; CEP131; RBFOX2; FUT9; APC; PAK6; ROBO3; GAS7; MYO10	1594	0.00115808	0.0117563
GO:0005739	c	4	mitochondrion	HIF3A; MT-CO1; BCL2L2; HSPA5; HSPA4; FKBP4; AKT1; MT-CO3; SLC25A18; SLC25A16; ASS1; CREBZF; MT-ND1; MT-ND2; GPAM; MT-ND4; MT-ND5; MT-ND6; ABHD6; NDUFB8; HSP90AB1; MPST; CAPN2; COX8A; MT-ATP6; NADK2; METTL17; ERBB4; IDH2; CAMK2A; BCAT1; SLC25A23; QTRT1; NDUFB9; COX6A1; ABHD4; DNAJA1; ZFYVE1; MRRF; PTPN11; ACSL6; UBA52; P4HA1; ALDH5A1; KLC2; DBT; DDAH2; RHOT1; NIT1; ACADS; TRAK2; TRAK1; STOML2; SLC…	1634	1.89464e-06	3.04722e-05		GO:0048583	b	3	regulation of response to stimulus	CRKL; CRLF1; MEN1; HIPK3; TPBG; HIPK1; AKT3; RAPGEF1; CHRFAM7A; SLC39A10; DLG2; DDX39B; CDC73; TMOD2; DLGAP2; NUP214; PPP1R16B; MAPRE2; NPR2; SPAG9; ZNF365; SPRED1; SIPA1L1; TPR; THOC1; CTDP1; FGFR3; SOCS5; MTURN; GRB14; UTRN; LYAR; DIXDC1; APC; IKBKG; FBXW11; DMD; DOCK1; FMN2; PUM2; LTBP4; FAM13B; IQSEC3; PPM1F; TWSG1; LANCL2; PIK3R1; ZIC1; TMEM170B; GTF2IRD1; MAP3K9; PHF24; TRIM44; ITPR1; INHA;…	4298	0.00121309	0.0119525
GO:0071702	b	4	organic substance transport	LIN7B; HSPA5; HSPA4; HSPA8; PROCA1; SCG2; TMCO6; RAPGEF4; AKT1; ARFRP1; DNAJC1; SRSF11; GPM6B; DLG2; DDX39B; TP53; RFTN2; SELENBP1; CACNA1D; NTRK2; HSP90AB1; NUP210; ABCD4; AUP1; SNAP25; IDH2; COG1; IWS1; SLC25A23; RPL11; RPL13; APBA1; CXCL12; RPL18; RPL19; DBI; ADCY5; DNAJA1; ZC3H11B; SCARB2; PTPN11; GM2A; STXBP3; UBA52; MID1IP1; KIF5A; STARD3; MYO5A; KIF5B; AKAP8L; KIF5C; RPL8; DNAJC27; TRAK2; …	2589	1.05914e-06	3.11992e-05		GO:0008144	m	2	drug binding	ADCY1; PI4KA; YME1L1; DALRD3; RFC2; HIPK3; BMPR1A; HIPK1; AKT3; PAK6; MAT2A; CHRFAM7A; MAP3K9; DDX39B; GRK3; LANCL2; CDC42BPG; CDC42BPA; MAPK8; DHX37; SETX; RANBP2; TARS1; NPR2; ACACA; UBE2R2; PANK2; DYNC1LI2; ACHE; TTBK1; FGFR3; KIF1A; HSPA13; RPS6KA2; CSNK1A1; SPAST; UCKL1; PIP5K1C; KIF5A; PFKFB3; KIF5C; ADCY9; AK4; CAMKK2; STK35; MYO5A; KIF21B; MATK; MYO10	1723	0.00193385	0.0127947
GO:0072594	b	4	establishment of protein localization to organelle	RPS16; RPL8; HSPA4; RPLP1; HSPA8; RPL18A; RPL3; SIRT4; UBE2D1; RPS7; AKT1; RPS5; RPS25; RPS2; PINK1; IPO4; CACNG7; RPS9; NEURL1B; RPL29; HSPA5; RPS14; FAM53C; HSP90AB1; YWHAH; VPS13C; SMURF1; RPS24; RPLP0; RPS23; RPL23A; RPS21; SCP2; RHOU; RPL35A; GGA3; RPL11; RPL13; CLU; RPL18; RPL19; SLC27A2; SMO; DNAJA1; PEX5; TP53BP2; TMCO6; SCARB2; HAX1; ACOX1; LAMP5; UBA52; RPS3A; TP53; RPS15; CSE1L; BAP1; …	548	1.09045e-06	3.12293e-05		GO:0043167	m	2	ion binding	HIPK3; HIPK1; AKT3; IKBKG; CPPED1; MAP3K9; DDX39B; GRK3; GNG12; ZC3H13; RNF112; ZNF236; NPR2; HAPLN2; MAN2C1; HPCAL4; SLC38A9; ZNF367; NR2C2; EEF1AKMT4-ECE2; FGFR3; PCYT1A; ADCY1; UCKL1; KIF5A; KIF5C; ADCY9; UTRN; LYAR; MYO5A; ZNF195; DMD; ADNP; MSL2; YME1L1; ZNF692; TRIM37; LTBP4; EIF5B; DHX37; PPM1F; PANK2; EGR3; TADA2B; ZNF609; LANCL2; CDC42BPG; CDC42BPA; ZIC1; CHRFAM7A; TARS1; DALRD3; RPP21; …	6337	0.00213245	0.0127947
GO:0043603	b	4	cellular amide metabolic process	HSPA8; PCSK6; CPE; AKT1; RBM4B; CAPRIN1; ASS1; GPAM; DDX39B; NTRK2; ZC3H15; ASRGL1; METTL16; METTL17; LARP4; NAAA; RPL11; RPL13; RPL18; RPL19; ABHD4; MRRF; DBI; INPP5E; ALDH1L1; GM2A; ACSL6; VIM; UBA52; PAIP2B; YBX2; NIT1; RPL8; CELF4; RPL3; ACSBG1; PINK1; APOE; SCD; FTSJ1; PC; DIO2; GBA2; ACSF2; CNOT10; PDP2; TP53; MRPS27; DNAJC1; ELOVL2; CIRBP; RPLP1; RPLP0; RPL18A; RPL35A; RPS7; SMPD4; RPS5; R…	1122	1.14107e-06	3.12771e-05		GO:1901564	b	3	organonitrogen compound metabolic process	CRKL; CRLF1; PCSK1; MEN1; TSPAN17; HIPK3; TPBG; HIPK1; AKT3; RAPGEF1; PPP4R3B; CPPED1; SLC39A10; DLG2; DDX39B; HECTD4; CDC73; GRK3; RNF112; CACUL1; APEH; PPP1R16B; CUL7; SOCS5; NPR2; AUP1; PIK3R1; SPAG9; UBE2R2; SPRED1; EEF1AKMT4-ECE2; TPR; FGFR3; PCYT1A; FUT10; ADCY1; UCKL1; MTURN; ADCY9; FBXL6; MRPL47; APC; PAK6; PRDM16; IKBKG; GID4; CSF2RA; DMD; MSL2; YME1L1; TRAK1; TRIM37; FMN2; PUM2; LTBP4; …	7085	0.00136102	0.0130269
GO:0060255	b	4	regulation of macromolecule metabolic process	HIF3A; RNF10; HSPA5; HSPA8; PCSK6; HIPK2; LHX2; DLG4; PPP4C; ZNF704; DRAP1; METTL16; LARP4; CAMK2A; PPP2R2C; CRB2; IWS1; NPTN; FAM172A; WDTC1; CCND1; ZGPAT; CTBP1; PAIP2B; YBX2; DIRAS2; RRP1B; CELF4; HSP90B1; UBE2D1; EDNRB; SERPINE2; HIP1R; XPO1; APOE; NF2; DIO2; NFIL3; PPP1R3G; PPP1R11; CUX1; VEGFB; ING4; ZEB1; ARNT2; PSIP1; DNAJC1; RING1; FLNA; LRPAP1; SMAD5; RCAN3; SMO; NUDT16L1; TRIM56; CDC7;…	6339	1.15279e-06	3.12771e-05		GO:0098916	b	5	anterograde trans-synaptic signaling	LIN7B; TMOD2; RIC3; CPEB3; TPBG; ACHE; CHRFAM7A; DLG2; EGR3; DLGAP2; HOMER1; RIMS1; SRF; RIMS4; SNPH; PNOC; PHF24; GABRB2; SHANK2; SHANK1; SIPA1L1; ADCY1; PIP5K1C; KIF5A; LRP8; STXBP5L	686	0.000529306	0.0134973
GO:0050808	b	3	synapse organization	ABHD17A; EPHA7; CTTNBP2; HSPA8; SPARCL1; CTNND2; CAPRIN1; LAMB2; SPTBN2; SRCIN1; GABRA2; APOE; NPTN; DLG4; WASF3; NTRK2; ELFN1; NEURL1; SPARC; UTRN; SHANK1; FGF13; PDLIM5; ERBB4; FARP1; ZNF365; MECP2; DAB2IP; SIPA1L1; PLXNB1; PALM; COL4A1; KIRREL3; SHANK3; SHANK2; CTNNA2; PPFIA3; BCAN; ACTN1; PTPRT; KIF1A; LRP4; PRRT1; SLC7A11; PTPRF; PCDHGC3; FLNA; DLGAP3	410	2.05692e-06	3.59629e-05		GO:0030695	m	4	GTPase regulator activity	ARHGEF12; DOCK1; RALGAPB; RAP1GAP2; TBCD; RIN1; USP6; RIMS1; AGAP1; ARHGAP32; GARNL3; SIPA1L1; FAM13B; TSC2; STXBP5L; RANBP2	308	0.000226963	0.0138185
GO:0012505	c	2	endomembrane system	SSPN; TIMP3; COL11A1; HSPA5; NDUFB8; AGMO; EVA1A; CTTNBP2; HSPA8; PCSK6; CPE; MVB12B; ARFRP1; P4HA1; RAPGEF1; JPH4; CENPV; ZFYVE1; B3GAT1; ASS1; PLIN3; S100A6; APC2; DLG4; SCARA3; NDST1; AGTRAP; ARHGEF2; MR1; NTRK2; HSP90AB1; PYGB; RNF112; CAPN2; MTMR9; CDNF; NUP210; ABCD4; LSS; PCYT1A; AUP1; WDR3; DIAPH1; SPAG9; TMEM131L; CLMN; COG1; PCYT2; NKIRAS1; SCG2; UBXN4; TOR1AIP1; PITPNM3; RPL13; KIRREL3…	4636	5.07348e-06	3.77692e-05		GO:0005096	m	4	GTPase activator activity	ARHGEF12; DOCK1; RALGAPB; RAP1GAP2; TBCD; RIN1; USP6; AGAP1; ARHGAP32; GARNL3; SIPA1L1; FAM13B; TSC2; STXBP5L; RANBP2	279	0.000244575	0.0138185
GO:0005938	c	5	cell cortex	ADD3; CTTNBP2; TRAK1; SPTB; HAX1; POLR2M; SH3BP1; SPTBN2; SPTBN1; HIP1R; DLG4; FMNL1; CAP1; NSMF; PDZD4; NF2; PPP1R9B; DLC1; CLDN5; RIMS2; CAPN2; CSNK1G2; RHOBTB3; LASP1; HMCN1; PPFIA3; AGTRAP; LLGL2; LLGL1; SPIRE1; MYO6; EZR; RIMS1; PFN1; RND2; UTRN; PARD3B; FLNA; MYO10	304	2.05035e-06	3.8945e-05		GO:0030705	b	4	cytoskeleton-dependent intracellular transport	DLG2; KIF1A; SPAST; KIF5A; TRAK1; KIF5C; CEP131; MAP2; FBXW11; MYO5A; MYO10	196	0.00117276	0.0140041
GO:0030863	c	5	cortical cytoskeleton	RIMS1; LLGL2; DLG4; LLGL1; SPTB; CAP1; EZR; CLDN5; NSMF; POLR2M; UTRN; CAPN2; LASP1; FLNA; RIMS2; PPP1R9B; DLC1; SPTBN2; SPTBN1; NF2	106	2.13397e-06	3.8945e-05		GO:0044463	c	2	cell projection part	CEP131; DMD; SDCCAG8; TMOD2; MFSD10; TRAK1; CPEB3; MAP2; TPBG; FBXW11; EPS8; SAMD4A; DLG2; APC2; NECTIN3; KIF5C; HOMER1; MAPK8; SETX; KIF21B; JCAD; CROCC; SIPA1L1; RAB34; PNOC; SHANK2; SHANK1; CSNK1A1; INHA; KIF1A; SPAST; BMPR1A; BBS1; KIF5A; LRP8; BBS2; ADCY9; PIP5K1C; ARHGAP32; UTRN; LYAR; APC; MYO5A; MYO10	1515	0.0022044	0.0143864
GO:0001726	c	4	ruffle	S100B; PSD; HIP1R; ARHGEF26; SLC9A3R1; ARHGEF2; RAB22A; NF2; MTMR9; S100A6; DLC1; DIAPH1; APC; WIPF1; ACTN1; PPP1R9B; INPP5E; PIP5K1C; MYO6; EZR; TESC; FAM107A; BAIAP2; MYO5A; AMOT; WWC1; MYO10	177	3.0461e-06	4.52229e-05		GO:0042995	c	2	cell projection	CEP131; DMD; SDCCAG8; TMOD2; MFSD10; TRAK1; PCSK1; RIC3; CPEB3; MAP2; BMPR1A; PIP5K1C; FBXW11; ADAM15; EPS8; SAMD4A; FAM168B; ADCYAP1R1; RAB34; CHRFAM7A; DLG2; APC2; SHANK2; NECTIN3; KIF5C; RNF112; CDC42BPA; HOMER1; MAPK8; SETX; RIMS1; KIF21B; JCAD; CROCC; MTPN; SNPH; PNOC; GABRB2; PPP1R16B; SHANK1; CSNK1A1; INHA; SIPA1L1; KIF1A; SPAST; TPBG; BBS1; KIF5A; LRP8; BBS2; ADCY9; CAMKK2; ARHGAP32; UTRN…	2278	0.00223789	0.0143864
GO:0006464	b	5	cellular protein modification process	PLK2; HIF3A; TIMP3; HSPA5; ABHD17A; UBA6; NRG2; PPP2R3A; PLK5; CPE; PRR5; FKBP4; AKT1; HIPK1; P4HA1; RAPGEF1; RNF10; DAB1; THPO; FKBP9; AXL; RNF112; MAP3K9; PPP1R3C; DLG4; UBA5; PEA15; NDST1; PPP4C; PINK1; ARHGEF2; GRK3; NTRK2; TESK1; HSP90AB1; RNF114; CDC42BPG; PHC1; NDRG2; EVA1A; PPP1R16A; PPP1R16B; NUP210; RCAN3; HMG20B; NF2; KAT8; SETD4; SPTB; ERBB4; SPAG9; WNK1; SCG3; FBXL16; CAMK2A; PPP2R2C…	4208	8.37105e-07	4.83059e-05		GO:0120036	b	4	plasma membrane bounded cell projection organization	BBS2; CRKL; SMAD4; CPEB3; MAP2; TPBG; RAPGEF1; EPS8; SPTBN2; CHRFAM7A; PLXNB2; SDCCAG8; SHC3; KIF5C; DOK6; PIK3R1; HOMER1; SERPINI1; PPP1R16B; CUL7; SETX; RIMS1; POU3F2; RAP2A; SRF; SPAG9; ZNF365; CROCC; TMEM30A; SHANK2; SHANK1; KIF1A; SIPA1L1; ADCY1; SPAST; BBS1; KIF5A; LRP8; CEP131; RBFOX2; FUT9; APC; PAK6; ROBO3; GAS7; MYO10	1556	0.00124161	0.0145412
GO:0044445	c	4	cytosolic part	RPS16; RPL23A; RPS14; RPLP1; RPLP0; RPL18A; RPL3; RPS7; RPS5; RPS25; RPS2; RPS9; RPL29; RPL8; CFLAR; RPS24; PLCB3; LARP4; RPS23; RPS21; NCS1; RPL35A; HSPA8; ENO2; RPL11; RPL13; RPL18; RPL19; SNAP25; UBA52; STX12; RPS3A; RPS15	243	3.60519e-06	4.97001e-05		GO:0048489	b	4	synaptic vesicle transport	ADCY1; PIP5K1C; KIF5A; KIF5C; RIMS1; MAP2; SNPH; RIMS4; STXBP5L	140	0.00127133	0.0146019
GO:0051240	b	4	positive regulation of multicellular organismal process	RNF10; HSPA5; KMT5C; PLK2; EPB41L4B; AKT1; HIPK1; RAPGEF1; GPM6B; DAB1; AXL; GPAM; DDX39B; DLG4; ARHGEF2; NTRK2; THRA; NSMF; HSPA1A; RNF112; VSIR; PPP1R16B; HMG20B; ERBB4; SPAG9; PLK5; ACIN1; ZNF365; CRB2; NR2C2; CAPRIN1; CXCL12; BMP1; HIPK2; CCND1; SCARB2; PTPN11; SPEN; MTURN; APC; DDAH1; SCN3B; YBX2; IL20RB; DOCK1; FRS2; RRAS; EDNRB; WNT4; ACADL; SERPINE2; SMURF1; APOE; SCD; ITPKB; POLR3H; DIO2…	1722	1.90931e-06	5.04744e-05		GO:0034654	b	4	nucleobase-containing compound biosynthetic process	AFF4; MEN1; HIPK3; IKBKG; GPAM; DDX39B; CDC73; POU6F1; ZNF236; NUP214; NPR2; SAFB; ZNF367; NR2C2; TPR; THOC1; CTDP1; ADCY1; UCKL1; SLTM; MTURN; ADCY9; LYAR; PAK6; ZNF195; HMGN3; ADNP; TRAK1; ZNF692; TRIM37; INTS1; CC2D1B; PPM1F; PANK2; SRSF2; EGR3; TADA2B; ZNF609; LANCL2; PDPR; PIK3R1; ZIC1; GTF2IRD1; ZNF24; TRIM44; ARNT2; PRDM16; RBFOX2; MED13L; ERBIN; SAFB2; CAMKK2; PHF2; LCORL; SMAD4; AMPD2; F…	4307	0.00129475	0.0146019
GO:0098590	c	2	plasma membrane region	SSPN; LIN7B; HSPA8; KIFAP3; DLG2; DLG4; WWC1; ARHGEF2; CYBRD1; HSP90AB1; MTMR9; DIAPH1; ERBB4; CRB2; PALM; ABHD6; SLC41A1; SNAP25; ADCY1; CSPG5; GM2A; UTRN; APC; GRIA2; HIP1R; NF2; PPP1R9B; CLDN5; GRM3; PDLIM4; SLC14A1; CACNG7; ARPC2; SLC26A2; SNPH; DDN; HMCN1; LCT; DDR2; ERBIN; PSD; MTTP; MSN; ABHD17A; EPHA7; SMO; SLC4A4; STXBP3; ARRB1; GABRA2; CNKSR3; SHANK2; RIMS4; DLC1; RIMS1; RIMS2; CADM1; P…	1185	7.5458e-06	5.18774e-05		GO:0044237	b	2	cellular metabolic process	AFF4; CRKL; CRLF1; PCSK1; MEN1; TSPAN17; HIPK3; TPBG; HIPK1; AKT3; SRSF11; RAPGEF1; PPP4R3B; CPPED1; SLC39A10; DLG2; DDX39B; FAAP100; CDC73; GRK3; ZC3H13; POU6F1; RNF112; ZNF236; APEH; PPP1R16B; CUL7; LUC7L3; CDC42BPA; SOCS5; NPR2; AUP1; PIK3R1; SPAG9; TRIM44; SAFB; ZNF367; SPRED1; NR2C2; EEF1AKMT4-ECE2; TPR; THOC1; CTDP1; FGFR3; PCYT1A; FUT10; ADCY1; UCKL1; SLTM; MTURN; HECTD4; ADCY9; FBXL6; TAD…	10863	0.00178053	0.0147191
GO:1990904	c	2	ribonucleoprotein complex	PABPN1; RBM5; U2AF2; CARHSP1; RPS16; RPL8; RPS14; RRP1B; CIRBP; RPLP1; CELF4; RPL18A; RPL3; CPEB3; UHMK1; RPS7; HSPA1A; RPS25; HNRNPH1; RPS2; CAPRIN1; SAMD4A; LARP4; SAMD4B; RPS9; NXF1; XPO1; RPL29; RPL23A; AKAP8L; NOP56; ZCCHC8; ZFP36; EIF3F; RPL19; RBM12; HNRNPK; RBM17; HNRNPA2B1; DDX39B; CNOT3; SNRNP70; TRA2A; LUC7L3; HNRNPM; RPS24; HSPA8; WDR3; RPS23; RPS6KL1; RPS21; HAX1; MSI1; RPL35A; U2AF1…	878	7.7429e-06	5.18774e-05		GO:0019787	m	3	ubiquitin-like protein transferase activity	GID4; NEURL1B; TRAF3; FBXW11; SH3RF3; HECTD4; FBXL6; TRIM37; MED12; UBE2R2; TSPAN17; XIAP; HERC2; RNF112; RNF144A; MSL2; TRIM44; TRIM56; ANAPC4; RANBP2	454	0.000366692	0.0152389
GO:0003735	m	2	structural constituent of ribosome	RPS16; RPL23A; RPS14; RPLP1; RPLP0; RPL18A; RPL3; RPS7; RPS5; RPS2; RPS9; RPL29; RPL8; RPS24; RPS25; RPS23; RPS21; RPL35A; RPL11; RPL13; RPL18; RPL19; UBA52; RPS3A; RPS15	164	7.07868e-06	5.57446e-05		GO:0005524	m	3	ATP binding	ADCY1; PI4KA; YME1L1; DALRD3; RFC2; HIPK3; BMPR1A; HIPK1; AKT3; PAK6; MAT2A; DHX37; MAP3K9; DDX39B; GRK3; LANCL2; CDC42BPG; CDC42BPA; MAPK8; SETX; KIF21B; TARS1; NPR2; ACACA; UBE2R2; PANK2; DYNC1LI2; TTBK1; FGFR3; KIF1A; HSPA13; RPS6KA2; CSNK1A1; SPAST; UCKL1; PIP5K1C; KIF5A; PFKFB3; KIF5C; ADCY9; AK4; CAMKK2; STK35; MYO5A; MATK; MYO10	1486	0.000481227	0.0152389
GO:0035639	m	4	purine ribonucleoside triphosphate binding	HSPA5; HSPA4; GNA13; HSPA8; PLK5; AKT1; ARFRP1; NEK9; ASS1; DNAJA4; AXL; GNL1; MAP3K9; DDX39B; GRK3; NTRK2; TESK1; HSP90AB1; CDC42BPG; RNF112; NADK2; ABCD4; PLK2; ENTPD3; ERBB4; WNK1; CAMK2A; CSNK1G2; GUK1; KIFC2; FGFR3; DNAJA2; ADCY5; NKIRAS1; DNAJA1; ADCY1; BRSK1; HIPK2; KIF5A; KIF5B; KIF5C; ACSL6; HIPK1; MTREX; MYO5A; STRADA; RHOT1; RECQL5; RASL10A; RASL10B; DIRAS2; DNAJC27; HSP90B1; UBE2D1; R…	1830	1.36132e-06	5.6041e-05		GO:0035556	b	3	intracellular signal transduction	PABPN1; PPP1R16B; CSF2RA; DMD; CRKL; CRLF1; SMAD4; DOCK1; DOCK6; MEN1; IRS1; SMCR8; TPBG; XIAP; TRAF3; RAPGEF1; EPS8; FAM13B; IQSEC3; PATJ; TSC2; SPTBN2; CHRFAM7A; RFC2; PPM1F; HIPK1; MAP3K9; PI4KA; RALGAPB; PUM2; SHC3; SHANK2; CDC42BPG; CDC42BPA; PIK3R1; SIPA1L1; MAPK8; JCAD; SETX; MAPRE2; NPR2; RAP2A; ARHGEF12; SH3RF3; SPAG9; TRIM44; SLC38A9; SPRED1; DLG2; PTPN1; ITPR1; RAP1GAP2; FGFR3; LIME1; …	2850	0.00166832	0.0153258
GO:0072657	b	5	protein localization to membrane	ABHD17A; LIN7B; RPL35A; RPS16; HSPA5; HSPA4; TTC7B; RPLP1; RPLP0; RPL18A; RPL3; SLC7A11; RPS7; AKT1; RPS5; RPS2; IQSEC2; TP53BP2; RPS9; SMURF1; ARFRP1; DLG2; RPL29; DLG4; EZR; SLC9A3R1; RPS14; YWHAH; CAPN3; SPTBN1; FGF13; PPP1R9B; RHOQ; RPS24; RPS25; RPS23; RPL23A; RPS21; TSPAN5; SHANK3; CPE; GGA3; APOE; PALM; GPC5; RPL13; TP53; RPL18; RPL19; RPL11; SNAP25; PEX5; LRP4; KIF5B; GRIK5; RPL8; TESC; K…	650	1.10312e-06	5.83803e-05		GO:0010033	b	3	response to organic substance	PABPN1; CSF2RA; HMGN3; CRKL; CRLF1; SMAD4; ZNF236; FOSB; MEN1; CPEB3; GRB14; BMPR1A; XIAP; TRAF3; RAPGEF1; BCL9L; MAT2A; SAFB2; TSC2; PTPN1; PAQR8; CHRFAM7A; NCOA2; HIPK1; TRIM56; CDC73; SRF; EGR3; ACKR1; GNG12; LTBP4; LANCL2; PRDM16; PIK3R1; HOMER1; MAPK8; CUL7; SETX; ZMIZ1; RANBP2; POU3F2; NPR2; AUP1; ACACA; JCAD; TRIM44; SLC38A9; PAF1; NR4A1; SAFB; VTN; CREBRF; TMEM145; GPAM; TIPARP; TPR; DYNC…	3181	0.00169271	0.0153258
GO:0019080	b	5	viral gene expression	RPS16; RPL23A; RPS14; RRP1B; RPLP1; RPLP0; RPL18A; RPL3; RPS7; RPS5; RPS2; RPS9; RPL29; RPL8; ZFP36; EIF3F; NUP210; RPS24; RPS25; RPS23; RPS21; RPL35A; RPL11; RPL13; RPL18; RPL19; UBA52; RPS3A; RPS15; CDK9	199	1.13071e-06	5.83803e-05		GO:0061245	b	3	establishment or maintenance of bipolar cell polarity	LIN7B; ERBIN; RAP2A; DLG2; PATJ	47	0.00177016	0.0156053
GO:0035556	b	3	intracellular signal transduction	PLK2; BCL2L2; TIMP3; NRG2; SPAG9; SPTB; SCG2; RAPGEF4; AKT1; HIPK1; RAPGEF1; JPH4; DAB1; AXL; SAMD14; MAP3K9; DLG4; NDST1; PPP4C; ARHGEF2; NTRK2; ARHGEF1; HSP90AB1; CDC42BPG; CAPN3; NDRG2; PPP1R16B; INPP5E; ARHGEF12; NPR3; ERBB4; ADCY5; WNK1; CNOT3; RPL11; CXCL12; FGFR3; CARHSP1; SMO; NKIRAS1; DNAJA1; RHOT1; ADCY1; BRSK1; JPH3; PTPN13; MTURN; PTPN11; WDR59; UBA52; PAK6; NYAP1; ELP2; DDAH2; POLB; …	2850	3.52667e-06	5.9733e-05		GO:0031109	b	4	microtubule polymerization or depolymerization	SPAST; TPPP; TBCD; MAP2; SLAIN2; APC2; APC; MAPRE2	116	0.00149916	0.0165997
GO:0010001	b	4	glial cell differentiation	LGI4; HDAC2; PTPRZ1; SMO; AKT1; MAP2K1; MYOC; DAB1; LAMB2; SOX6; SERPINE2; MDK; KLF15; WASF3; NTRK2; RNF112; CXCR4; LAMA2; METRN; ZNF365; LDLR; NR2E1; PHGDH; CLU; TTBK1; GPR37L1; CSPG5; PTPN11; IL34; VIM	206	2.35364e-06	6.0665e-05		GO:0070848	b	4	response to growth factor	CRKL; SMAD4; MEN1; BMPR1A; XIAP; RAPGEF1; BCL9L; SPRED1; TWSG1; EGR3; SETX; JCAD; LTBP4; NR4A1; VTN; TPR; DYNC1LI2; PTPN1; FGFR3; PRDM16; RBFOX2; CTDSPL2; LRP8; ZMIZ1; HIVEP1	702	0.00157623	0.0171415
GO:0043412	b	4	macromolecule modification	PLK2; HIF3A; TIMP3; HSPA5; ABHD17A; UBA6; NRG2; PPP2R3A; PLK5; CPE; PRR5; FKBP4; AKT1; HIPK1; P4HA1; RAPGEF1; RNF10; DAB1; THPO; FKBP9; AXL; RNF112; MAP3K9; PPP1R3C; DLG4; UBA5; PEA15; NDST1; PPP4C; PINK1; ARHGEF2; GRK3; NTRK2; TESK1; HSP90AB1; RNF114; CDC42BPG; PHC1; NDRG2; EVA1A; PPP1R16A; PPP1R16B; NUP210; RCAN3; HMG20B; NF2; KAT8; SETD4; SPTB; ERBB4; SPAG9; WNK1; SCG3; KDM7A; FBXL16; CAMK2A; …	4421	2.5609e-06	6.43973e-05		GO:0043087	b	5	regulation of GTPase activity	PLXNB2; ARHGEF12; DOCK1; GARNL3; CRKL; RALGAPB; RAP1GAP2; TBCD; RIN1; USP6; AGAP1; ARHGAP32; RAPGEF1; SIPA1L1; APC2; FAM13B; MAPRE2; TSC2; STXBP5L; RANBP2	480	0.000718564	0.0174508
GO:0031253	c	3	cell projection membrane	PTH1R; ANTXR1; MYO6; SMO; MSN; PSD; SPTBN1; HIP1R; SLC9A3R1; ARHGEF2; CYBRD1; HSP90AB1; UTRN; NF2; MTMR9; ARPC2; PPP1R9B; DLC1; DIAPH1; CD44; SLC7A11; GABRA2; SLC26A2; PALM; DDN; APC2; SHANK3; SHANK2; GPR37L1; PIP5K1C; BBS5; LAMP5; EZR; TESC; FAM107A; MTTP; GNA12; GNA13; APC; PTCH1; WWC1; MYO10	355	6.33261e-06	8.00623e-05		GO:0045595	b	4	regulation of cell differentiation	CRKL; MTURN; SMAD4; DOCK1; MEN1; CPEB3; CTDP1; MAP2; BMPR1A; LTBP4; RAPGEF1; BCL9L; SPRED1; PLXNB2; DDX39B; FNDC5; CDC73; EGR3; ZNF609; RNF112; PIK3R1; TMEM30A; SERPINI1; CUL7; SETX; RIMS1; POU3F2; NPR2; RAP2A; SRF; SPAG9; PAF1; ZNF365; SOCS5; SIPA1L1; APC2; SART1; TTBK1; SHANK2; SHANK1; RBFOX2; INHA; KIF1A; AAMDC; LRP8; TWSG1; CHADL; DIXDC1; APC; ZMIZ1; ZHX3; FUT9	1844	0.00163913	0.0175128
GO:0019637	b	3	organophosphate metabolic process	MT-CO1; MT-CO3; NDUFB9; NDUFB8; HSPA8; PROCA1; ACP6; MT-ND1; MT-ND2; DLG2; MT-ND4; MT-ND5; MT-ND6; ABHD6; PLA2G7; CAPN2; COX8A; MT-ATP6; NADK2; NUP210; DBI; ENTPD3; NAAA; SOCS4; IDH2; PCYT2; KCNAB2; SLC25A23; GUK1; COX6A1; FGFR3; ABHD4; INPP5E; PCYT1A; ADCY5; ADCY1; SLC4A4; PTPN13; SLC2A6; ACSL6; SERINC2; ACSBG1; PINK1; CHKA; PANK4; SCD; MT-ND4L; PNPLA3; ITPKB; PNPLA6; AGPAT3; RHOQ; PLCB3; MT-CYB…	1218	4.93097e-06	8.09875e-05		GO:0051962	b	5	positive regulation of nervous system development	PLXNB2; TTBK1; SRF; CRKL; SPAG9; TPPP; ZNF365; LRP8; ZNF609; SHANK1; CPEB3; RIMS1; TPBG; RNF112; RAPGEF1; TMEM30A; SERPINI1; CUL7; SETX; SHANK2; FUT9	518	0.000776894	0.0175396
GO:0006413	b	3	translational initiation	RPS16; RPL23A; RPS14; RPLP1; RPLP0; RPL18A; RPL3; RPS7; RPS5; RPS2; RPS9; RPL29; RPL8; UHMK1; EIF3F; RPS24; RPS25; RPS23; RPS21; RPL35A; RPL11; RPL13; RPL18; RPL19; UBA52; RPS3A; RPS15; PAIP2B	194	6.02489e-06	9.60438e-05		GO:0060997	b	5	dendritic spine morphogenesis	KIF1A; LRP8; ZNF365; SIPA1L1; SHANK2; SHANK1	59	0.000791003	0.0175396
GO:0080090	b	4	regulation of primary metabolic process	HIF3A; RNF10; HSPA5; HSPA8; PCSK6; HIPK2; LHX2; DLG4; PPP4C; ZNF704; DRAP1; METTL16; LARP4; CAMK2A; PPP2R2C; CRB2; IWS1; NPTN; FAM172A; WDTC1; CCND1; ZGPAT; CTBP1; PAIP2B; YBX2; DIRAS2; RRP1B; CELF4; HSP90B1; UBE2D1; EDNRB; SERPINE2; HIP1R; XPO1; APOE; LSR; LSS; DIO2; NFIL3; PPP1R3G; PPP1R11; CUX1; GPAM; INSIG1; ING4; ZEB1; ARNT2; PSIP1; DNAJC1; RING1; GIT1; FLNA; SMAD5; RCAN3; SMO; SLC4A4; NUDT1…	6227	4.23476e-06	0.000103953		GO:0071704	b	2	organic substance metabolic process	AFF4; CRKL; CRLF1; PCSK1; MEN1; TSPAN17; HIPK3; TPBG; HIPK1; AKT3; SRSF11; RAPGEF1; PPP4R3B; CPPED1; SLC39A10; DLG2; DDX39B; FAAP100; CDC73; GRK3; ZC3H13; POU6F1; RNF112; ZNF236; APEH; GZF1; PPP1R16B; CUL7; LUC7L3; CDC42BPA; SOCS5; NPR2; AUP1; MAN2C1; PIK3R1; SPAG9; TRIM44; SAFB; ZNF367; SPRED1; NR2C2; EEF1AKMT4-ECE2; TPR; THOC1; CTDP1; FGFR3; PCYT1A; FUT10; ADCY1; UCKL1; SLTM; MTURN; HECTD4; ADC…	11233	0.00228171	0.0176832
GO:0031323	b	4	regulation of cellular metabolic process	HIF3A; RNF10; HSPA5; HSPA8; PCSK6; HIPK2; ASS1; LHX2; DLG2; DLG4; PPP4C; ZNF704; DRAP1; METTL16; WDR6; LARP4; CAMK2A; PPP2R2C; CRB2; IWS1; NPTN; FAM172A; WDTC1; CCND1; ZGPAT; CTBP1; PAIP2B; YBX2; DIRAS2; RRP1B; CELF4; HSP90B1; UBE2D1; EDNRB; SERPINE2; HIP1R; XPO1; APOE; NF2; DIO2; NFIL3; PPP1R3G; PPP1R11; CUX1; INSIG1; ING4; ZEB1; ARNT2; PSIP1; DNAJC1; RING1; GIT1; FLNA; LRPAP1; SMAD5; RCAN3; SMO…	6297	4.48137e-06	0.000107449		GO:0019219	b	5	regulation of nucleobase-containing compound metabolic process	MEN1; IKBKG; DDX39B; CDC73; POU6F1; NUP214; ZNF365; ZNF367; NR2C2; TPR; THOC1; CTDP1; ADCY1; SLTM; MTURN; LYAR; PAK6; ZNF195; HMGN3; ADNP; TRAK1; ZNF692; TRIM37; FMN2; PUM2; CC2D1B; PPM1F; SRSF2; EGR3; AHNAK; ZNF609; LANCL2; PDPR; PIK3R1; ZIC1; GTF2IRD1; ZNF24; TRIM44; ARNT2; CGGBP1; PRDM16; RBFOX2; MED13L; ERBIN; SAFB2; CAMKK2; RBM25; ALKBH5; PHF2; LCORL; SMAD4; ZNF236; FOSB; RFC2; XIAP; FBXW11;…	4158	0.000848686	0.0180346
GO:0032268	b	5	regulation of cellular protein metabolic process	TIMP3; HSPA5; PPP2R3A; PRR5; AKT1; RBM4B; RAPGEF1; CAPRIN1; DAB1; MAP3K9; DDX39B; DLG4; NDST1; WWC1; ARHGEF2; NTRK2; TESK1; HSP90AB1; CAPN3; VSIR; PPP1R16A; PPP1R16B; METTL16; RCAN3; HMG20B; NF2; PLK2; LARP4; ERBB4; SPAG9; CRB2; WNK1; PPP2R2C; LEFTY1; IWS1; RPL11; KIRREL2; FGFR3; INPP5E; DBI; ADCY5; DNAJA1; ADCY1; HIPK2; PTPN13; MTURN; PTPN11; VIM; CCND1; UBA52; APC; PAK6; PAIP2B; CCNI; MAPK11; D…	2633	2.21041e-06	0.000108421		GO:0035088	b	4	establishment or maintenance of apical/basal cell polarity	LIN7B; ERBIN; RAP2A; DLG2; PATJ	47	0.00177016	0.0185867
GO:0044391	c	3	ribosomal subunit	RPS16; RPL23A; RPS14; RPLP1; RPLP0; RPL18A; RPL3; RPS7; RPS5; RPS2; RPS9; RPL29; RPL8; RPS24; RPS25; LARP4; RPS23; RPS21; RPL35A; RPL11; RPL13; RPL18; RPL19; MRPS27; UBA52; RPS3A; RPS15	188	9.6332e-06	0.000113672		GO:0004842	m	4	ubiquitin-protein transferase activity	GID4; NEURL1B; TRAF3; FBXW11; SH3RF3; HECTD4; FBXL6; TRIM37; MED12; UBE2R2; TSPAN17; XIAP; HERC2; RNF112; RNF144A; MSL2; TRIM44; TRIM56; ANAPC4	431	0.000507004	0.0190972
GO:0044548	m	3	S100 protein binding	AHNAK; EZR; CACYBP; ANXA11; S100A6; S100A1; S100B	14	4.77415e-06	0.000120547		GO:0043227	c	2	membrane-bounded organelle	MSI2; AFF4; FRMPD3; CRKL; PCSK1; MEN1; HIPK3; TPBG; HIPK1; AKT3; SRSF11; RAPGEF1; RAB34; SLC50A1; CPPED1; GPAM; DDX39B; FAAP100; CDC73; FNDC5; LPCAT4; GNG12; ZC3H13; POU6F1; RNF112; APEH; GZF1; PPP1R16B; CUL7; SLC12A9; LUC7L3; CDC42BPA; ARHGEF12; AUP1; MAN2C1; FAM210A; SPAG9; COG1; SAFB; ZNF367; RIC3; NR2C2; EEF1AKMT4-ECE2; TPR; THOC1; CTDP1; FGFR3; FAM193B; PCYT1A; FUT10; ADCY1; UCKL1; SLTM; RAB…	12801	0.00321838	0.0193103
GO:0043025	c	3	neuronal cell body	GRIA2; TRAK2; ROGDI; FKBP4; BMPR1A; BMPR1B; CTNND2; NSMF; DAB1; ASS1; SPTBN2; HIP1R; CRTC1; MT-ND1; APOE; NEURL1; PDE1C; KCNK2; HSP90AB1; EPHA7; RNF112; CAPN2; PPP1R9B; MBP; C4A; MAP1A; FBXO31; LRP4; RUFY3; DAB2IP; SMURF1; ENO2; DLG2; DDN; POLR2M; TTBK1; SHANK2; MAP2; HOMER2; KIF1A; CNN3; KIF5A; KIF5C; GRIK5; PTPRF; SNPH; ATP1A2; VPS16; FLNA; CACNG7; SLC1A3	474	1.12683e-05	0.000124656		GO:1905383	b	5	protein localization to presynapse	KIF5A; DLG2; KIF5C	11	0.000949676	0.0193734
GO:0060996	b	3	dendritic spine development	PDLIM5; HDAC2; DLG4; SHANK1; PLK2; ZNF365; CAMK2A; CPEB3; UBA6; NEURL1; APOE; CTNND2; CAPRIN1; SIPA1L1; SHANK3; SHANK2; SRCIN1; KIF1A	97	8.68225e-06	0.000134451		GO:0060996	b	3	dendritic spine development	KIF1A; LRP8; ZNF365; CPEB3; SIPA1L1; SHANK2; SHANK1	97	0.00226239	0.0194333
GO:0044265	b	4	cellular macromolecule catabolic process	HSPA5; PLK2; AKT1; REXO4; HSP90AB1; RNF114; CAPN2; METTL16; HSPA8; CTSO; RPL11; RPL13; USP33; RPL18; RPL19; CARHSP1; SOCS4; HIPK2; RPS5; VIM; MTREX; UBA52; RHBDD2; RNF213; RPL8; ARRB1; RPL3; HSP90B1; UBE2D1; PINK1; XPO1; APOE; USP48; UBE3B; PCBP4; FBXL16; UBXN4; SDF2L1; GID4; MAP1A; CNOT10; UBA6; KLHL15; TP53INP2; UBE2I; PPP1R11; FBXO31; HECW2; CIRBP; RPLP1; RPLP0; RPL18A; RPL35A; RPS7; FBXO2; RP…	1207	5.96712e-06	0.00013982		GO:0016043	b	2	cellular component organization	CRKL; TMOD2; MEN1; TPBG; HIPK1; AKT3; RAPGEF1; CHRFAM7A; DDX39B; PI4KA; CDC73; VPS33A; RNF112; APEH; PPP1R16B; CUL7; SLC12A9; LUC7L3; MAPRE2; AUP1; SPAG9; COG1; SAFB; RIC3; SPECC1L; SIPA1L1; TPR; CTDP1; ADCY1; KIF5A; ROBO3; KIF5C; UTRN; LYAR; DIXDC1; APC; MYO5A; IKBKG; FBXW11; DMD; MSL2; YME1L1; TRAK1; DOCK1; TRIM37; FMN2; PUM2; SLAIN2; IQSEC3; DHX37; PLXNB2; PPM1F; AP2S1; PANK2; TADA2B; CDC42BPG…	6619	0.00274048	0.0199894
GO:0006401	b	5	RNA catabolic process	RPS16; RPL23A; RPS14; CIRBP; RPLP1; RPLP0; RPL18A; RPL3; CPEB3; RPS7; AKT1; HSPA1A; RPS25; RPS2; NUDT16L1; SAMD4A; SAMD4B; RNASET2; RPS9; XPO1; RPL29; RPL8; PLEKHN1; ZFP36; PCBP4; ZCCHC8; HNRNPM; CNOT3; METTL16; RPS24; HSPA8; RPS23; RPS21; CNOT10; RPL35A; RPL11; RPL13; RPL18; RPL19; CARHSP1; RPS5; VIM; DXO; MTREX; UBA52; RPS3A; RPS15; CACNG7	416	3.0904e-06	0.000140097		GO:0005874	c	5	microtubule	TBCD; FBXW11; KIF1A; SPAST; SLAIN2; TPPP; KIF5A; KIF5C; MAP2; SHROOM2; XIAP; SNPH; DYNC1LI2; APC2; APC; KIF21B; MAPRE2	423	0.00262625	0.0201346
GO:0042063	b	5	gliogenesis	LGI4; HDAC2; RNF10; PTPRZ1; SMO; AKT1; MAP2K1; LAMB1; MYOC; DAB1; LAMB2; SOX6; SERPINE2; MDK; KLF15; WASF3; NTRK2; RNF112; NF2; CXCR4; LAMA2; METRN; IDH2; DAB2IP; LDLR; NR2E1; PHGDH; CLU; TTBK1; ZNF365; GPR37L1; CSPG5; PTPN11; IL34; VIM; EEF2	275	3.14182e-06	0.000140097		GO:0098971	b	4	anterograde dendritic transport of neurotransmitter receptor complex	KIF5A; KIF5C	4	0.00203007	0.0209545
GO:0016310	b	5	phosphorylation	MT-CO1; MT-CO3; TIMP3; NDUFB9; NDUFB8; SPTB; PLK5; SCG2; PRR5; AKT1; HIPK1; RAPGEF1; DAB1; THPO; AXL; MT-ND1; MT-ND2; MAP3K9; MT-ND4; DLG4; MT-ND6; NDST1; WWC1; ARHGEF2; GRK3; NTRK2; TESK1; HSP90AB1; CDC42BPG; COX8A; MT-ATP6; NADK2; NUP210; PLK2; ERBB4; SPAG9; WNK1; CAMK2A; LEFTY1; CSNK1G2; SLC25A23; GUK1; KIRREL2; COX6A1; FGFR3; BRD2; ADCY5; DNAJA1; ADCY1; BRSK1; HIPK2; CCND1; SLC2A6; PTPN11; CD…	2393	4.05412e-06	0.000172917		GO:0060589	m	3	nucleoside-triphosphatase regulator activity	ARHGEF12; DOCK1; RALGAPB; RAP1GAP2; TBCD; RIN1; USP6; RIMS1; AGAP1; ARHGAP32; GARNL3; SIPA1L1; FAM13B; TSC2; STXBP5L; RANBP2	353	0.00100319	0.0218002
GO:0006996	b	3	organelle organization	PLK2; DDHD2; ADD3; NDUFB9; HSPA4; KMT5C; SPTB; EPB41L4B; CAP1; FKBP4; AKT1; ANP32E; KIFAP3; GPM6B; ZFYVE1; APC2; RNF112; MT-ND1; MT-ND2; USP33; MT-ND4; DLG4; MT-ND6; ACAA2; FMNL2; FMNL1; ARHGEF2; EML4; HSP90AB1; CAPN3; CAPN2; ONECUT2; MT-ATP6; ABCD4; HMG20B; KAT8; SAMD14; AUP1; LARP4; DIAPH1; ERBB4; PLK5; COG1; ACIN1; ZNF365; CAMK2A; IWS1; TOR1AIP1; PALM; BRD9; SEC24B; CENPV; CXCL12; KIFC2; TESK1…	4064	1.2069e-05	0.000181706		GO:0016772	m	3	transferase activity, transferring phosphorus-containing groups	MAP3K9; PI4KA; TENT4B; HIPK3; BMPR1A; HIPK1; AKT3; POLI; DLG2; GRK3; CDC42BPG; CDC42BPA; MAPK8; NPR2; LTBP4; GMPPA; PANK2; TTBK1; FGFR3; PCYT1A; RPS6KA2; CSNK1A1; UCKL1; PIP5K1C; PFKFB3; AK4; CAMKK2; STK35; PAK6; MATK	882	0.00114738	0.0218002
GO:0097708	c	3	intracellular vesicle	SSPN; TIMP3; HSPA5; ABHD17A; GNA13; CTTNBP2; HSPA8; PLEKHM2; CPE; ANP32E; RAPGEF1; PLIN3; DLG4; FMNL1; ARHGEF2; MR1; NTRK2; TESK1; HSP90AB1; PYGB; RNF112; NRBF2; AUP1; DIAPH1; SPAG9; SCG3; CAMK2A; SCG2; PALM; SEC24B; KIRREL3; ABHD6; FGFR3; TPCN1; SNAP25; BRSK1; CSPG5; SCARB2; KIF5B; GM2A; VIM; UBA52; NPY; PACSIN3; RHOBTB3; STARD3; MYO5A; PRRT1; CLVS2; GCA; GRIA2; TRAK2; TRAK1; HSP90B1; TRAF3; ACS…	2426	1.89597e-05	0.000197404		GO:0018130	b	4	heterocycle biosynthetic process	AFF4; MEN1; HIPK3; IKBKG; GPAM; DDX39B; CDC73; POU6F1; ZNF236; NUP214; NPR2; SAFB; ZNF367; NR2C2; TPR; THOC1; CTDP1; ADCY1; UCKL1; SLTM; MTURN; ADCY9; LYAR; PAK6; ZNF195; HMGN3; ADNP; TRAK1; ZNF692; TRIM37; INTS1; CC2D1B; PPM1F; PANK2; SRSF2; EGR3; TADA2B; ZNF609; LANCL2; PDPR; PIK3R1; ZIC1; GTF2IRD1; ZNF24; TRIM44; ARNT2; PRDM16; RBFOX2; MED13L; ERBIN; SAFB2; CAMKK2; PHF2; LCORL; SMAD4; AMPD2; F…	4372	0.00216429	0.0219675
GO:0050794	b	3	regulation of cellular process	ARHGEF10L; HIF3A; RNF10; HSPA5; CTTNBP2; HSPA8; PCSK6; CPE; FKBP4; JPH3; ARFRP1; ANP32E; JPH4; GPM6B; ASS1; LHX2; DLG2; DLG4; NYAP1; PPP4C; SMOC1; ZNF704; CDC42BPG; RNF112; DRAP1; METTL16; WDR6; ARHGEF12; NPR3; LARP4; DIAPH1; CAMK2A; PPP2R2C; SCG2; IWS1; CXCL12; FAM172A; SNAP25; WDTC1; HIPK2; CCND1; HIPK1; TXNRD3; ZGPAT; NPY; PPP1R3G; CTBP1; PAIP2B; YBX2; RASL10A; RASL10B; DIRAS2; RRP1B; CELF4; H…	11109	1.36912e-05	0.000200558		GO:0060284	b	5	regulation of cell development	CRKL; SMAD4; DOCK1; CPEB3; CTDP1; MAP2; BMPR1A; RAPGEF1; PLXNB2; DDX39B; ZNF609; RNF112; TMEM30A; SERPINI1; CUL7; SETX; RIMS1; POU3F2; NPR2; RAP2A; SRF; SPAG9; ZNF365; SIPA1L1; TTBK1; SHANK2; SHANK1; KIF1A; LRP8; DIXDC1; FUT9	925	0.00120622	0.0221318
GO:0030424	c	4	axon	FAM168B; TMOD2; TRAK2; TRAK1; HSPA8; ROGDI; NCS1; FKBP4; PINK1; VPS16; NTRK2; MAP4; TSPOAP1; MYOC; NDRG2; SPTBN1; SMURF1; DLG2; NPTN; DLG4; UHMK1; KCNK2; SHANK2; HSP90AB1; C4A; FGF13; PPP1R9B; MBP; GRM3; MAP1A; SRCIN1; SNAP25; RUFY3; DAB2IP; KCNAB2; LAMP5; AP3B2; PALM; KIF1B; SETX; KIRREL3; MAPK8IP1; CTNNA2; MAP2; KIF1A; BRSK1; LLGL1; KIF5A; KIF5B; KIF5C; GRIK5; PLEKHG5; UTRN; GIT1; KIF1C; SCN1A;…	623	1.59012e-05	0.000202359		GO:0032252	b	5	secretory granule localization	MAP2; KIF5A; KIF1A	12	0.00124879	0.0221318
GO:0031410	c	4	cytoplasmic vesicle	SSPN; TIMP3; HSPA5; ABHD17A; GNA13; CTTNBP2; HSPA8; PLEKHM2; CPE; ANP32E; RAPGEF1; PLIN3; DLG4; FMNL1; ARHGEF2; MR1; NTRK2; TESK1; HSP90AB1; PYGB; RNF112; NRBF2; AUP1; DIAPH1; SPAG9; SCG3; CAMK2A; SCG2; PALM; SEC24B; KIRREL3; ABHD6; FGFR3; TPCN1; SNAP25; BRSK1; CSPG5; SCARB2; KIF5B; GM2A; VIM; UBA52; NPY; PACSIN3; RHOBTB3; STARD3; MYO5A; PRRT1; CLVS2; GCA; GRIA2; TRAK2; TRAK1; HSP90B1; TRAF3; ACS…	2421	1.67759e-05	0.000202359		GO:0097480	b	5	establishment of synaptic vesicle localization	ADCY1; PIP5K1C; KIF5A; KIF5C; RIMS1; MAP2; SNPH; RIMS4; STXBP5L	140	0.00127133	0.0221318
GO:0048583	b	3	regulation of response to stimulus	BCL2L2; TIMP3; HSPA5; TMOD2; NRG2; HSPA8; PCSK6; SCG2; ZSWIM8; FKBP4; AKT1; HIPK1; RAPGEF1; JPH4; DAB1; UBTF; AXL; MAP3K9; DDX39B; DLG4; UBA5; ACAA2; NDST1; PPP4C; ARHGEF2; MR1; NTRK2; THRA; HSP90AB1; EPHA7; SIPA1L1; KLF4; CAPN3; NDRG2; ONECUT2; VSIR; PPP1R16B; NUP210; NF2; ARHGEF12; PLK2; ERBB4; SPAG9; TMEM131L; CRB2; WNK1; ZNF365; CAMK2A; LEFTY1; CSNK1G2; SLC25A23; USP33; PALM; RPL11; TSPAN5; C…	4298	1.43611e-05	0.000204834		GO:0051875	b	5	pigment granule localization	SHROOM2; MYO5A; BBS2; VPS33A	26	0.00128556	0.0221318
GO:0019538	b	3	protein metabolic process	HIF3A; RNF10; HSPA5; HSPA8; PCSK6; CPE; FKBP4; HIPK2; HIPK1; P4HA1; NEK9; FKBP9; DLG2; DLG4; PPP4C; RNF114; ITPKB; RNF112; METTL16; METTL17; LARP4; SCG3; CAMK2A; PPP2R2C; SCG2; IWS1; WDTC1; CCND1; ZGPAT; RHBDD2; CTBP1; PAIP2B; YBX2; DIRAS2; CELF4; HSP90B1; UBE2D1; EDNRB; SERPINE2; HIP1R; XPO1; APOE; NF2; WSB2; FBXL16; PPP1R11; VEGFB; ING4; PINK1; DNAJC1; RING1; FBXO30; FBXO31; MINDY2; FLNA; ABHD1…	5979	1.49906e-05	0.000208331		GO:0045597	b	5	positive regulation of cell differentiation	CRKL; MTURN; SMAD4; DOCK1; CPEB3; BMPR1A; RAPGEF1; BCL9L; PLXNB2; DDX39B; FNDC5; EGR3; ZNF609; RNF112; TMEM30A; SERPINI1; CUL7; SETX; RIMS1; SRF; SPAG9; ZNF365; SART1; TTBK1; SHANK2; SHANK1; SOCS5; AAMDC; LRP8; ZHX3; ZMIZ1; FUT9	969	0.00130187	0.0221318
GO:0015935	c	4	small ribosomal subunit	RPS24; RPS25; LARP4; RPS16; RPS15; RPS14; MRPS27; RPS21; UBA52; RPS7; RPS5; RPS3A; RPS2; RPS9; RPS23	75	1.89868e-05	0.000215556		GO:0050789	b	2	regulation of biological process	AFF4; CRKL; CRLF1; MEN1; HIPK3; TPBG; SMCR8; AKT3; RAPGEF1; RAB34; PPP4R3B; CHRFAM7A; SLC39A10; DLG2; DDX39B; SDCCAG8; CDC73; FNDC5; TMOD2; GRK3; GNG12; DLGAP2; ZC3H13; POU6F1; RNF112; CACUL1; NUP214; PPP1R16B; CUL7; FMN2; CDC42BPA; NPR2; PIK3R1; HPCAL4; SPAG9; TRIM44; SAFB; ZNF367; SPRED1; NR2C2; SIPA1L1; TPR; THOC1; CTDP1; FGFR3; LIME1; SOCS5; FBXW11; HIPK1; ADCY1; SLTM; MTURN; RAB11FIP4; GRB14…	11854	0.00342953	0.0226043
GO:0016604	c	5	nuclear body	SRCAP; ABHD17A; ZNF217; HDAC5; ERBIN; HIF3A; TLE2; DOCK1; PABPN1; ATF7IP; CRTC1; HIPK2; HSPA1A; CCNL2; SRSF11; REXO4; ARRB1; BANP; XPO1; FAM107A; CHD3; SRSF6; SRSF1; NOP58; KLF15; U2AF2; PRPF40B; SON; DVL2; AKAP8L; ZCCHC8; RNF112; HNRNPA2B1; PPP1R16B; SNRNP70; EYA1; HMG20B; HNRNPM; TP53INP2; CDC5L; RP2; SIRT7; NXF1; ZBTB4; SPOP; ACIN1; CENPB; SFPQ; LUC7L3; SETX; DDX39B; SRPK1; BRD2; UBE2I; EPAS1;…	812	1.54648e-05	0.000225786		GO:0048589	b	2	developmental growth	POU3F2; GPAM; SRF; SELENOM; MTPN; SMAD4; SPAG9; BBS2; ZMIZ1; SPTBN2; MAP2; BMPR1A; MED12; ADAM15; SHANK2; DDX39B; PAK6; CTDP1; FGFR3; SHANK1; RIMS1	587	0.00352229	0.0226043
GO:0120111	c	3	neuron projection cytoplasm	MAP1A; DLG2; KIF1A; KIF1B; KIF1C; TRAK2; KIF5B; KIF5C; UHMK1; MAP2; SFPQ; AP3B2; KIF5A; HIP1R; TRAK1; DLG4	86	2.6194e-05	0.000252553		GO:0007154	b	2	cell communication	LIN7B; CRKL; CRLF1; PCSK1; MEN1; HIPK3; TPBG; HIPK1; AKT3; RAPGEF1; SPRED1; CHRFAM7A; SLC39A10; DLG2; CDC73; FNDC5; TMOD2; GRK3; GNG12; DLGAP2; CREBRF; PPP1R16B; CUL7; FMN2; MAPRE2; NPR2; HPCAL4; SPAG9; SAFB; RIC3; NR2C2; SIPA1L1; EEF1AKMT4-ECE2; THOC1; FGFR3; SOCS5; ADCY1; KIF5A; ADCY9; DIXDC1; APC; PAK6; PRDM16; IKBKG; CSF2RA; DMD; MTURN; DOCK1; DOCK6; GRB14; PUM2; LTBP4; FAM13B; IQSEC3; PLXNB2…	6715	0.00364586	0.0226043
GO:0043197	c	3	dendritic spine	ABHD17A; GRIA2; CTTNBP2; FBXO2; ARRB1; HIP1R; DLG4; NTRK2; NEURL1; SIPA1L1; PPP1R9B; GRM3; PDLIM4; LAMA2; FARP1; CAMK2A; PALM; DDN; SHANK3; SHANK2; SHANK1; APBA1; CNN3; PSD; ATP1A2	177	2.71102e-05	0.000252553		GO:0051252	b	5	regulation of RNA metabolic process	MEN1; IKBKG; DDX39B; CDC73; POU6F1; NUP214; SAFB; ZNF367; NR2C2; TPR; THOC1; ADCY1; SLTM; MTURN; LYAR; PAK6; ZNF195; HMGN3; ADNP; TRAK1; ZNF692; TRIM37; PUM2; CC2D1B; PPM1F; TWSG1; EGR3; AHNAK; ZNF609; LANCL2; PIK3R1; ZIC1; GTF2IRD1; ZNF24; TRIM44; ARNT2; CGGBP1; PRDM16; RBFOX2; MED13L; ERBIN; SAFB2; CAMKK2; RBM25; ALKBH5; PHF2; LCORL; SMAD4; ZNF236; FOSB; CTDP1; XIAP; FBXW11; SAMD4A; TRIM56; NCO…	3830	0.00140864	0.0226266
GO:0048518	b	3	positive regulation of biological process	RNF10; HSPA5; HSPA8; SCG2; HIPK2; HIPK1; GPM6B; ASS1; LHX2; DLG4; RNF112; DRAP1; SCN4B; METTL16; ARHGEF12; NPR3; LARP4; CAMK2A; CRB2; CXCL12; SNAP25; CCND1; NPY; CTBP1; YBX2; RASL10B; DIRAS2; RRP1B; CELF4; HSP90B1; ASNS; EDNRB; SERPINE2; HIP1R; APOE; NF2; DIO2; NFIL3; CUX1; GPAM; INSIG1; ING4; ZEB1; ARNT2; PLXNC1; PINK1; FBXO31; FLNA; ABHD17A; VSNL1; LRPAP1; SMAD5; SMO; SLC4A4; TRIM56; CDC7; MDK;…	6243	1.90742e-05	0.000258455		GO:1902903	b	5	regulation of supramolecular fiber organization	PPM1F; EPS8; SPAST; SLAIN2; SMAD4; TBCD; CHADL; MAP2; MTPN; TMOD2; PIK3R1; APC2; APC; SPTBN2; SHANK1; CHRFAM7A	364	0.00141971	0.0226266
GO:0032970	b	4	regulation of actin filament-based process	PDGFRA; ADD3; TMOD2; SHANK1; SPIRE1; SPTB; HAX1; LATS1; SH3BP1; GPM6B; MYOC; SORBS3; SPTBN2; SPTBN1; HIP1R; MDK; WASF3; S1PR1; ARHGEF10L; NF2; FGF13; GBA2; DLC1; ABRACL; ELN; ARPC2; RHOQ; CELSR1; SSH3; BAIAP2; CXCL12; SHANK3; TESK1; CTNNA2; SDC4; EZR; WNT4; FAM107A; PFN1; RND2; ATP1A2; FLNA; LIMCH1; RHOBTB3	389	1.30513e-05	0.00029902		GO:0120025	c	3	plasma membrane bounded cell projection	CEP131; DMD; SDCCAG8; TMOD2; MFSD10; TRAK1; PCSK1; RIC3; CPEB3; MAP2; BMPR1A; PIP5K1C; FBXW11; ADAM15; EPS8; SAMD4A; FAM168B; ADCYAP1R1; RAB34; CHRFAM7A; DLG2; APC2; NECTIN3; KIF5C; RNF112; CDC42BPA; HOMER1; MAPK8; SETX; KIF21B; JCAD; CROCC; MTPN; SNPH; PNOC; GABRB2; SHANK2; SHANK1; CSNK1A1; INHA; SIPA1L1; KIF1A; SPAST; TPBG; BBS1; KIF5A; LRP8; BBS2; ADCY9; CAMKK2; ARHGAP32; UTRN; LYAR; SSTR4; AP…	2176	0.00200256	0.0232297
GO:0009893	b	4	positive regulation of metabolic process	PLK2; RNF10; HSPA5; KMT5C; SPAG9; HSPA8; EPB41L4B; UHMK1; SMOC2; AKT1; DPF1; TP53INP2; RAPGEF1; DAB1; APC2; ASS1; AXL; PPP1R3G; LHX2; MAP3K9; DDX39B; DLG4; ATXN7L3; NDST1; WWC1; ARHGEF2; NTRK2; TESK1; HSP90AB1; CAPN3; CAPN2; MTMR9; SMAD5; SPSB4; PPP1R16B; METTL16; DAZAP2; NPR3; LARP4; ERBB4; APC; WNK1; LEFTY1; NR2C2; RPL11; RMND1; ATF7IP; ABHD6; FGFR3; TPCN1; KAT8; ADCY5; ADCY1; DNAJA4; HIPK2; CC…	3654	1.41873e-05	0.00031798		GO:0120038	c	3	plasma membrane bounded cell projection part	CEP131; DMD; SDCCAG8; TMOD2; MFSD10; TRAK1; CPEB3; MAP2; TPBG; FBXW11; EPS8; SAMD4A; DLG2; APC2; NECTIN3; KIF5C; HOMER1; MAPK8; SETX; KIF21B; JCAD; CROCC; SIPA1L1; RAB34; PNOC; SHANK2; SHANK1; CSNK1A1; INHA; KIF1A; SPAST; BMPR1A; BBS1; KIF5A; LRP8; BBS2; ADCY9; PIP5K1C; ARHGAP32; UTRN; LYAR; APC; MYO5A; MYO10	1515	0.0022044	0.0232464
GO:0044309	c	4	neuron spine	ABHD17A; GRIA2; CTTNBP2; FBXO2; ARRB1; HIP1R; DLG4; NTRK2; NEURL1; SIPA1L1; PPP1R9B; GRM3; PDLIM4; LAMA2; FARP1; CAMK2A; PALM; DDN; SHANK3; SHANK2; SHANK1; APBA1; CNN3; PSD; ATP1A2	178	2.9858e-05	0.000320144		GO:0019438	b	4	aromatic compound biosynthetic process	AFF4; MEN1; HIPK3; IKBKG; GPAM; DDX39B; CDC73; POU6F1; ZNF236; NUP214; NPR2; SAFB; ZNF367; NR2C2; TPR; THOC1; CTDP1; ADCY1; UCKL1; SLTM; MTURN; ADCY9; LYAR; PAK6; ZNF195; HMGN3; ADNP; TRAK1; ZNF692; TRIM37; INTS1; CC2D1B; PPM1F; PANK2; SRSF2; EGR3; TADA2B; ZNF609; LANCL2; PDPR; PIK3R1; ZIC1; GTF2IRD1; ZNF24; TRIM44; ARNT2; PRDM16; RBFOX2; MED13L; ERBIN; SAFB2; CAMKK2; PHF2; LCORL; SMAD4; AMPD2; F…	4383	0.00235452	0.0235066
GO:0031982	c	3	vesicle	SSPN; TIMP3; HSPA5; HSPA4; GNA13; CTTNBP2; HSPA8; PLEKHM2; CPE; CAP1; FKBP4; AKT1; ANP32E; RAPGEF1; ASS1; PLIN3; AXL; S100A6; DLG4; SELENBP1; FMNL1; ARHGEF2; MR1; NTRK2; TESK1; HSP90AB1; CAPN5; RNF112; CAPN2; NRBF2; NF2; DNAJA2; ARHGEF12; AUP1; DIAPH1; SPAG9; IDH2; CRB2; CAMK2A; SCG2; PYGB; PALM; RPL11; PHGDH; SEC24B; KIRREL3; CACYBP; CXCL12; ABHD6; FGFR3; KIF13A; TPCN1; DBI; SNAP25; DNAJA1; ADCY…	3959	3.6731e-05	0.00032507		GO:0035639	m	4	purine ribonucleoside triphosphate binding	ADCY1; PI4KA; YME1L1; DALRD3; RFC2; HIPK3; BMPR1A; HIPK1; AKT3; PAK6; MAT2A; EIF5B; RAB34; DHX37; MAP3K9; DDX39B; GRK3; LANCL2; CDC42BPG; RNF112; CDC42BPA; MAPK8; SETX; KIF21B; TARS1; NPR2; RAP2A; ACACA; SRL; AGAP1; PANK2; UBE2R2; DYNC1LI2; TTBK1; FGFR3; KIF1A; HSPA13; RPS6KA2; RAB24; CSNK1A1; SPAST; UCKL1; PIP5K1C; KIF5A; PFKFB3; KIF5C; ADCY9; AK4; CAMKK2; STK35; MYO5A; MATK; MYO10	1830	0.000832507	0.0235183
GO:0051171	b	4	regulation of nitrogen compound metabolic process	HIF3A; RNF10; HSPA5; HSPA8; PCSK6; HIPK2; ASS1; LHX2; DLG4; PPP4C; ZNF704; DRAP1; METTL16; LARP4; CAMK2A; PPP2R2C; CRB2; IWS1; NPTN; FAM172A; WDTC1; CCND1; ZGPAT; CTBP1; PAIP2B; YBX2; DIRAS2; RRP1B; CELF4; HSP90B1; UBE2D1; EDNRB; SERPINE2; HIP1R; XPO1; APOE; NF2; DIO2; NFIL3; PPP1R11; CUX1; INSIG1; ING4; ZEB1; ARNT2; PSIP1; DNAJC1; RING1; GIT1; FLNA; TLE2; RCAN3; SMO; SLC4A4; NUDT16L1; TRIM56; CD…	6033	1.52342e-05	0.00033418		GO:0031326	b	5	regulation of cellular biosynthetic process	MEN1; IKBKG; PPP4R3B; DDX39B; CDC73; POU6F1; NUP214; PIK3R1; ZNF365; ZNF367; NR2C2; TPR; THOC1; CTDP1; ADCY1; SLTM; MTURN; LYAR; PAK6; ZNF195; HMGN3; ADNP; TRAK1; ZNF692; TRIM37; PUM2; CC2D1B; EIF5B; PLXNB2; PPM1F; SRSF2; EGR3; TADA2B; ZNF609; LANCL2; PDPR; DIO2; ZIC1; GTF2IRD1; ZNF24; TRIM44; ARNT2; PRDM16; RBFOX2; MED13L; ERBIN; SAFB2; CAMKK2; PHF2; LCORL; SMAD4; ZNF236; FOSB; RFC2; XIAP; FBXW1…	4234	0.00159196	0.0240633
GO:0005840	c	3	ribosome	RPS16; RPL23A; RPS14; RPLP1; RPLP0; RPL18A; RPL3; RPS7; RPS5; RPS2; RPS9; RPL29; RPL8; RPS24; RPS25; LARP4; RPS23; RPS6KL1; RPS21; RPL35A; RPL11; RPL13; RPL18; RPL19; MRPS27; UBA52; RPS3A; RPS15; EEF2	226	4.02677e-05	0.000339399		GO:0016070	b	5	RNA metabolic process	AFF4; MEN1; HIPK3; SRSF11; IKBKG; DDX39B; CDC73; ZC3H13; POU6F1; NUP214; LUC7L3; SAFB; ZNF367; NR2C2; TPR; THOC1; ADCY1; SLTM; MTURN; LYAR; PAK6; ZNF195; HMGN3; ADNP; TRAK1; ZNF692; TRIM37; INTS1; PUM2; CC2D1B; DHX37; PPM1F; SRSF2; EGR3; AHNAK; ZNF609; LANCL2; PIK3R1; ZIC1; TARS1; DALRD3; RPP21; GTF2IRD1; ZNF24; TRIM44; ARNT2; CGGBP1; PRDM16; RBFOX2; MED13L; ERBIN; SAFB2; CAMKK2; RBM25; ALKBH5; P…	4727	0.00160422	0.0240633
GO:0043604	b	5	amide biosynthetic process	JMJD4; SPHK2; RPS16; RPL23A; RPS14; CIRBP; RPLP1; CELF4; RPL18A; RPL3; CPEB3; UHMK1; RPS7; SMPD4; RPS5; RPS25; RPS2; CAPRIN1; SAMD4A; LARP4; SAMD4B; ASS1; OPLAH; RPS9; QKI; METTL17; RPL29; RPL8; CNOT10; MRRF; SCD; PINK1; ZFP36; EIF3F; FTSJ1; NEURL1; ZC3H15; DIO2; CNOT3; ELOVL2; DNAJC1; METTL16; ACSS1; ST3GAL2; RPS24; RPLP0; ACACA; RPS23; RPS21; PLEKHN1; SLC7A11; RPL35A; PDP2; RPL11; RPL13; DDX39B…	811	8.5538e-06	0.000348574		GO:0016301	m	4	kinase activity	MAP3K9; PI4KA; HIPK3; BMPR1A; HIPK1; AKT3; DLG2; GRK3; CDC42BPG; CDC42BPA; MAPK8; NPR2; LTBP4; PANK2; TTBK1; FGFR3; RPS6KA2; CSNK1A1; UCKL1; PIP5K1C; PFKFB3; AK4; CAMKK2; STK35; PAK6; MATK	729	0.00125206	0.0253216
GO:0061572	b	5	actin filament bundle organization	SDC4; HSP90B1; ARRB1; MYOC; PHACTR1; SORBS3; ARHGEF10L; S1PR1; NF2; DLC1; ELN; RFLNB; FLNA; SHANK3; TESK1; SHANK1; ACTN1; SPIRE1; EZR; WNT4; FAM107A; PFN1; BAIAP2; LIMCH1	157	9.14289e-06	0.000348574		GO:0003723	m	4	RNA binding	CRKL; TENT4B; CPEB3; PUM2; SRSF11; SAMD4A; ZNF106; TRIM56; EIF5B; SART1; DHX37; QKI; DDX39B; SRSF2; AHNAK; PRPF40B; AKAP8L; ZC3H13; APEH; RRBP1; SNRNP70; SETX; RIMS1; LUC7L3; RANBP2; TARS1; PABPN1; UPF3B; SRF; KRI1; RPP21; MSI2; MSI1; SAFB; TPR; THOC1; TNS1; ZCRB1; RBFOX2; PTPN1; SRRM2; SAFB2; SLTM; RBM25; LYAR; MRPS26; MYO5A; ALKBH5; ATXN2	1696	0.0013947	0.0253216
GO:0051246	b	5	regulation of protein metabolic process	TIMP3; HSPA5; PPP2R3A; PRR5; AKT1; RBM4B; RAPGEF1; CAPRIN1; DAB1; MAP3K9; DDX39B; DLG4; NDST1; WWC1; ARHGEF2; NTRK2; TESK1; HSP90AB1; CAPN3; SASH1; VSIR; PPP1R16A; PPP1R16B; METTL16; RCAN3; HMG20B; NF2; PLK2; LARP4; ERBB4; SPAG9; CRB2; WNK1; PPP2R2C; LEFTY1; IWS1; RPL11; KIRREL2; FGFR3; INPP5E; DBI; ADCY5; DNAJA1; ADCY1; HIPK2; PTPN13; MBP; PTPN11; VIM; CCND1; UBA52; MTURN; APC; PAK6; PAIP2B; CCN…	2861	9.23846e-06	0.000348574		GO:0032555	m	4	purine ribonucleotide binding	ADCY1; PI4KA; YME1L1; DALRD3; RFC2; HIPK3; BMPR1A; HIPK1; AKT3; PAK6; MAT2A; EIF5B; RAB34; DHX37; MAP3K9; DDX39B; GRK3; LANCL2; CDC42BPG; RNF112; CDC42BPA; MAPK8; SETX; KIF21B; TARS1; NPR2; RAP2A; ACACA; SRL; AGAP1; PANK2; UBE2R2; DYNC1LI2; TTBK1; FGFR3; KIF1A; HSPA13; RPS6KA2; RAB24; CSNK1A1; SPAST; UCKL1; PIP5K1C; KIF5A; PFKFB3; KIF5C; ADCY9; AK4; CAMKK2; STK35; MYO5A; MATK; MYO10	1898	0.00184795	0.0253216
GO:0032956	b	5	regulation of actin cytoskeleton organization	PDGFRA; ADD3; TMOD2; SHANK1; SPIRE1; SPTB; HAX1; LATS1; SH3BP1; GPM6B; MYOC; SORBS3; SPTBN2; SPTBN1; HIP1R; MDK; WASF3; S1PR1; ARHGEF10L; NF2; GBA2; DLC1; ELN; ARPC2; RHOQ; CELSR1; SSH3; BAIAP2; CXCL12; SHANK3; TESK1; CTNNA2; SDC4; EZR; WNT4; FAM107A; PFN1; RND2; FLNA; LIMCH1; RHOBTB3	349	1.03406e-05	0.000375708		GO:0030160	m	4	GKAP/Homer scaffold activity	SHANK2; SHANK1	4	0.00203007	0.0253216
GO:0030160	m	4	GKAP/Homer scaffold activity	HOMER2; SHANK3; SHANK2; SHANK1	4	1.07109e-05	0.000377942		GO:0017076	m	4	purine nucleotide binding	ADCY1; PI4KA; YME1L1; DALRD3; RFC2; HIPK3; BMPR1A; HIPK1; AKT3; PAK6; MAT2A; EIF5B; RAB34; DHX37; MAP3K9; DDX39B; GRK3; LANCL2; CDC42BPG; RNF112; CDC42BPA; MAPK8; SETX; KIF21B; TARS1; NPR2; RAP2A; ACACA; SRL; AGAP1; PANK2; UBE2R2; DYNC1LI2; TTBK1; FGFR3; KIF1A; HSPA13; RPS6KA2; RAB24; CSNK1A1; SPAST; UCKL1; PIP5K1C; KIF5A; PFKFB3; KIF5C; ADCY9; AK4; CAMKK2; STK35; MYO5A; MATK; MYO10	1913	0.00218774	0.0253216
GO:0006644	b	4	phospholipid metabolic process	SPHK2; PDGFRA; PRDX6; PROCA1; ACP6; SERINC2; SMPD4; TTC7B; FLT3; FLT1; GPAM; ARF3; DDHD2; CHKA; PNPLA3; PLA2G7; LPCAT4; ITPKB; CAPN2; MTMR9; AGPAT3; AGAP2; PNPLA6; PCYT1A; PLPP3; PLCB3; NAAA; MTMR10; MECP2; PCYT2; DAB2IP; KLF4; LDLR; PLA2G2F; FADS1; CHPT1; MVK; ABHD6; FGFR3; ABHD4; DBI; SOCS4; FGF2; INPP5E; PTPN13; STOML2; PIP5K1C; PITPNM1; PITPNM3	457	1.82721e-05	0.000392469		GO:0030971	m	4	receptor tyrosine kinase binding	SOCS5; SHC3; GRB14; IRS1; PIK3R1; PTPN1	72	0.00224085	0.0253216
GO:0032839	c	4	dendrite cytoplasm	DLG4; TRAK2; KIF5B; KIF5C; UHMK1; MAP2; SFPQ; KIF5A; HIP1R	31	4.11557e-05	0.000418056		GO:0009891	b	5	positive regulation of biosynthetic process	ZNF609; HMGN3; SMAD4; FOSB; TRIM37; MEN1; CPEB3; RFC2; BMPR1A; FBXW11; IKBKG; SAMD4A; BCL9L; TRIM56; TRIM44; PPP4R3B; NCOA2; DDX39B; CDC73; EGR3; MLLT6; ZBTB18; NPAS2; AKAP8L; MED12; PRDM16; PIK3R1; FOSL2; CREBRF; SETX; ZIC1; MTA3; POU3F2; ASH1L; UPF3B; SRF; BEX1; NR4A1; TCEA2; NR2C2; MTPN; THOC1; ARNT2; SOX21; E4F1; ZNF24; PFKFB3; IRS1; CAMKK2; LYAR; TADA2B; ZMIZ1; PLXNB2; PHF2; HIVEP1	1983	0.00175419	0.025561
GO:0051017	b	4	actin filament bundle assembly	SDC4; HSP90B1; ARRB1; MYOC; PHACTR1; SORBS3; ARHGEF10L; S1PR1; NF2; DLC1; ELN; FLNA; SHANK3; TESK1; SHANK1; ACTN1; SPIRE1; EZR; WNT4; FAM107A; PFN1; BAIAP2; LIMCH1	153	2.04757e-05	0.000426314		GO:0051246	b	5	regulation of protein metabolic process	PUM2; FBXW11; DMD; CRKL; CRLF1; SMAD4; MEN1; CPEB3; FMN2; SMCR8; BMPR1A; XIAP; TRAF3; RAPGEF1; SAMD4A; TSC2; TRIM44; CHRFAM7A; PLXNB2; PPM1F; QKI; MAP3K9; DDX39B; LIME1; TWSG1; TPPP; EIF5B; MLLT6; LTBP4; AKAP8L; DIO2; CACUL1; SPRED1; SERPINI1; MAPK8; SNRNP70; ZMIZ1; SOCS5; ASH1L; RAP2A; PHLPP1; SH3RF3; SPAG9; PAF1; SLC39A10; VTN; MTPN; DCUN1D3; TIPARP; TPR; APC2; PTPN1; TTBK1; FGFR3; CSNK1A1; INH…	2861	0.00181597	0.0255943
GO:0051270	b	4	regulation of cellular component movement	HSPA5; PLK2; EPB41L4B; AKT1; ARHGEF2; NSMF; PLA2G7; VSIR; ZSWIM8; DIAPH1; ERBB4; SPAG9; IDH2; WNK1; CAMK2A; CXCL12; ABHD6; DNAJA4; APC; RHOT1; DOCK1; RRAS; GLUL; LAMB1; SERPINE2; APOE; LIMCH1; NF2; ANGPT2; CLDN5; PLXNB1; VEGFB; FGF2; TUBB2B; PLXNC1; DDR2; SDC4; PFN1; FBXO31; FLNA; PDGFRA; HDAC5; ONECUT2; SMO; KRIT1; SH3BP1; GNAI2; FLT1; MDK; S1PR1; SPARC; FGF13; DLC1; RAP2C; PLPP3; PHACTR1; MECP2…	1013	2.06748e-05	0.000426314		GO:0032268	b	5	regulation of cellular protein metabolic process	PUM2; FBXW11; DMD; CRKL; CRLF1; SMAD4; MEN1; CPEB3; SMCR8; BMPR1A; XIAP; TRAF3; RAPGEF1; SAMD4A; TSC2; TRIM44; CHRFAM7A; PLXNB2; PPM1F; QKI; MAP3K9; DDX39B; LIME1; TWSG1; TPPP; EIF5B; MLLT6; AKAP8L; DIO2; CACUL1; SERPINI1; MAPK8; JCAD; ZMIZ1; SOCS5; ASH1L; RAP2A; PHLPP1; SH3RF3; SPAG9; PAF1; SLC39A10; VTN; MTPN; DCUN1D3; SPRED1; TPR; PTPN1; TTBK1; FGFR3; CSNK1A1; INHA; HIPK3; PAK6; UPF3B; ADCY1; …	2633	0.00190815	0.0255943
GO:0033043	b	5	regulation of organelle organization	ADD3; TMOD2; PLK2; ATF7IP; FKBP4; AKT1; GPM6B; EML2; ARHGEF2; CAPN2; SPTB; DIAPH1; IWS1; SSH3; SEC24B; CENPV; CXCL12; TESK1; SCARB2; KIF5B; MID1IP1; APC; MYO5A; SH3BP1; GRIK5; PINK1; CEP97; HIP1R; TBC1D9B; PLXNB1; LIMCH1; NF2; GBA2; PPP1R9B; MAP1A; SIRT7; SIRT4; ARPC2; RHOQ; RHOU; SFPQ; CTBP1; TP53; SDC4; PFN1; HECW2; BAIAP2; FLNA; PHF2; PDGFRA; HDAC5; INSIG1; HGF; RHOT1; ARRB1; MDK; S1PR1; NOC2L…	1314	1.24326e-05	0.000435583		GO:0071363	b	5	cellular response to growth factor stimulus	CRKL; SMAD4; MEN1; BMPR1A; XIAP; RAPGEF1; BCL9L; SPRED1; TWSG1; EGR3; SETX; JCAD; LTBP4; NR4A1; VTN; DYNC1LI2; PTPN1; FGFR3; PRDM16; RBFOX2; CTDSPL2; LRP8; ZMIZ1; HIVEP1	673	0.00194606	0.0255943
GO:0001503	b	2	ossification	PTH1R; COL11A1; RPS15; ANKH; SMAD5; RASSF2; SMO; AKT1; BMPR1B; GPM6B; MYOC; SMOC1; CRIM1; MDK; MRC2; PLXNB1; TOB2; S1PR1; THRA; SPARC; SIRT7; RFLNB; XYLT1; SLC26A2; TP53INP2; HGF; FGFR3; PBX1; RANBP3L; LRP4; BMP1; BMPR1A; DDR2; LRRC17; PTPN11; ID3; WNT4; CHRD; GIT1; CTNNBIP1; PTCH1; BCL2	388	5.37643e-05	0.000445476		GO:0097479	b	5	synaptic vesicle localization	ADCY1; PIP5K1C; KIF5A; KIF5C; RIMS1; MAP2; SNPH; RIMS4; STXBP5L	149	0.00195721	0.0255943
GO:0033267	c	4	axon part	TMOD2; TRAK2; TRAK1; HSPA8; NCS1; FKBP4; PINK1; NTRK2; TSPOAP1; MYOC; NDRG2; SPTBN1; DLG2; DLG4; KCNK2; SHANK2; HSP90AB1; FGF13; PPP1R9B; MBP; MAP1A; SNAP25; RUFY3; KCNAB2; LAMP5; AP3B2; KIF1B; SETX; MAPK8IP1; MAP2; KIF1A; BRSK1; KIF1C; KIF5A; KIF5B; KIF5C; GRIK5; UTRN; GIT1; FLNA; MYO5A; PTCH1	385	4.77176e-05	0.000460475		GO:0007018	b	3	microtubule-based movement	DLG2; FBXW11; KIF1A; SPAST; KIF5A; TRAK1; BBS2; CEP131; MAP2; KIF5C; DYNC1LI2; FMN2; KIF21B	288	0.00308281	0.0258185
GO:0099118	b	5	microtubule-based protein transport	MAP1A; DLG2; KIF1A; KIF5A; KIF5B; KIF5C; SFPQ	16	1.43767e-05	0.00048633		GO:0006928	b	2	movement of cell or subcellular component	CEP131; DMD; CRKL; SMAD4; TRAK1; DOCK1; JCAD; FMN2; MAP2; SHROOM2; AKT3; ADAM15; EPS8; SPRED1; SPTBN2; KCNH2; PLXNB2; PPM1F; DLG2; SDCCAG8; EGR3; SHC3; VASH1; ZNF609; KIF5C; DOK6; CDC42BPA; PIK3R1; KIF21B; POU3F2; ASH1L; RAP2A; SRF; SPAG9; NR4A1; VTN; DYNC1LI2; APC2; ZMIZ1; RBFOX2; FBXW11; TPBG; KIF1A; SPAST; BMPR1A; PIP5K1C; KIF5A; LRP8; BBS2; GRB14; SSTR4; DIXDC1; APC; MYO5A; MAPRE2; ROBO3; FUT9	2164	0.00448602	0.0264889
GO:0030234	m	2	enzyme regulator activity	TIMP3; PPP2R3A; AKT1; ANP32E; PPP4C; ARHGEF1; HSP90AB1; CAPN3; MTMR9; VSIR; PPP1R16A; PPP1R16B; RCAN3; ARHGEF12; AUP1; WNK1; PPP2R2C; CRB2; DNAJA1; RPL11; COX6A1; ELFN1; DNAJA2; SOCS4; TOR1AIP1; WDTC1; CCND1; GM2A; APC; STRADA; DOCK1; FRS2; PINK1; ARHGAP5; ARHGEF10L; SERPINE2; APOE; PREX2; HSPH1; AHSA1; C4A; PPP1R9B; RIC8A; PPP1R11; TP53; DNAJC1; RING1; CCNI; PFN1; GIT1; RPLP1; RPS7; SH3BP1; ARRB…	1084	8.05105e-05	0.000563573		GO:0080135	b	4	regulation of cellular response to stress	MEN1; FMN2; HIPK3; BMPR1A; AKT3; RAPGEF1; THOC1; TRAF3; MAP3K9; DDX39B; NPAS2; PIK3R1; NUP214; EYA1; RANBP2; RAP2A; SH3RF3; SPAG9; ZNF365; SPRED1; TPR; PTPN1; PHLPP1; VASH1; MTURN	732	0.0027536	0.026949
GO:0030902	b	3	hindbrain development	TRNP1; MT-CO1; MT-ND4; TP53; HSPA5; GPR37L1; ZNF365; MECP2; OTX1; SPTBN2; SMO; MAP2K1; SERPINE2; SEC24B; FLNA; DAB1; B4GALT2; DLC1; PTPN11; CTNNA2; BCL2	139	4.28378e-05	0.000566294		GO:0099111	b	4	microtubule-based transport	DLG2; KIF1A; SPAST; KIF5A; TRAK1; KIF5C; CEP131; MAP2; FBXW11	157	0.00278972	0.026949
GO:0051015	m	3	actin filament binding	MYOM3; MYH11; ADD3; SPTB; CLMN; ITPRID2; ANTXR1; CORO6; HIP1R; SAMD14; FMNL2; FMNL1; PPP1R9B; ANXA6; ARPC2; LASP1; CTNNA1; CTNNA2; ACTN1; VPS16; MYO6; EZR; UTRN; EEF2; FLNA; MYO5A; GAS7; MYO10	212	3.22052e-05	0.000661274		GO:0007616	b	4	long-term memory	SHANK1; SRF; ADCY1; CPEB3	32	0.00283208	0.026949
GO:0019904	m	3	protein domain specific binding	CADM1; BCL2L2; HSPA5; ERCC1; CTTNBP2; DOCK1; ID3; PINK1; HSPA1A; LIN7B; RAPGEF1; CACYBP; ARHGAP5; VIM; HIP1R; DVL2; QKI; DLG4; SLC9A3R1; U2AF2; GNG12; THRA; HSP90AB1; NDFIP2; YWHAH; HNRNPK; HNRNPM; TRAK2; HOMER2; RBM39; RHOQ; SRRM2; UBE2I; CDC5L; HSPA8; HPCAL4; MECP2; MBD2; DAB2IP; RXRA; ZNF106; SH3BP1; SCAF1; TP53BP2; TP53; SHANK3; SHANK2; SHANK1; IRF3; TJP2; DAZAP2; DNAJA1; LLGL2; DLC1; PTPN11;…	692	3.27364e-05	0.000661274		GO:0098590	c	2	plasma membrane region	LIN7B; DMD; CRKL; MEN1; MFSD10; EPS8; RAB11FIP4; PATJ; SPTBN2; CHRFAM7A; RAB34; NECTIN3; UTRN; TMEM30A; RIMS1; JCAD; SPRED1; RIMS4; DLG2; APC2; GABRB2; SHANK2; SHANK1; ADCY1; SHROOM2; BBS1; ERBIN; LRP8; BBS2; IRS1; BMPR1A; PIP5K1C; SNPH; APC; MYO10	1185	0.00482608	0.0271467
GO:0072359	b	4	circulatory system development	HIF3A; COL11A1; FKBP10; PLK2; CPE; AKT1; HIPK1; RAPGEF1; DDX39B; NDST1; NTRK2; POU6F1; PPP1R16B; ERBB4; CRB2; SEC24B; HIPK2; PTPN11; FREM2; DDAH1; RNF213; CRELD1; FRS2; RRAS; GLUL; APOE; ANGPT2; CLDN5; PDLIM4; PDLIM5; RIC8A; PDLIM2; EFEMP2; EPN1; COL4A2; COL4A1; VEGFB; FGF2; EPAS1; EGLN1; TP53; FLNA; MYH11; PDGFRA; HDAC5; SCG2; SMO; KRIT1; MAPK11; FLT1; MDK; S1PR1; CFLAR; SPARC; S100A1; ELN; MECP…	1040	3.30916e-05	0.00066897		GO:0021869	b	3	forebrain ventricular zone progenitor cell division	POU3F2; DIXDC1	5	0.00334174	0.0273045
GO:0044085	b	2	cellular component biogenesis	PLK2; MT-CO3; ADD3; HSPA5; HSPA4; HSPA8; ATF7IP; FKBP4; HIPK1; PKP4; RAPGEF1; KIFAP3; GPM6B; PHACTR1; ZFYVE1; UBTF; TLCD1; MT-ND1; MT-ND2; MT-ND4; DLG4; MT-ND6; EML2; NDUFB8; DDX31; NTRK2; THRA; HSP90AB1; CAPN3; TLE2; PPP1R16B; METTL16; METTL17; LUC7L3; CENPM; AUP1; WDR3; DIAPH1; ERBB4; CDH24; PALM; RPL11; SEC24B; KIRREL3; NDUFB9; CXCL12; KIFC2; TESK1; BRD2; SNAP25; DNAJA4; BMP1; KCTD14; SFI1; PT…	3265	8.80146e-05	0.000696115		GO:0007492	b	4	endoderm development	CDC73; SMAD4; PAF1; VTN; BMPR1A; MED12	76	0.00294703	0.0276114
GO:0022037	b	3	metencephalon development	TRNP1; MT-CO1; MT-ND4; HSPA5; ZNF365; MECP2; OTX1; SPTBN2; SMO; MAP2K1; SEC24B; TP53; DAB1; B4GALT2; PTPN11; SERPINE2; BCL2	101	5.66596e-05	0.000731179		GO:0071004	c	5	U2-type prespliceosome	SNRNP70; PRPF40B; LUC7L3	18	0.00426322	0.0279016
GO:2000145	b	4	regulation of cell motility	MSN; PDGFRA; AMOTL2; HDAC5; HSPA5; PADI2; ONECUT2; DOCK1; EPB41L4B; PLPP3; RRAS; BMPR1A; GLUL; SH3BP1; LAMB1; SMOC2; GNAI2; SERPINE2; FLT1; MDK; MYOC; APOE; HGF; S1PR1; SPAG9; ARHGEF2; CTNNA1; NSMF; PLA2G7; SPARC; KLF4; NF2; SASH1; CXCR4; ANGPT2; XBP1; DLC1; CLDN5; VEGFB; RAP2C; LAMA2; PLK2; PHACTR1; DIAPH1; ERBB4; ST3GAL4; IDH2; MECP2; WNK1; DAB2IP; CAMK2A; RUFY3; VSIR; IL34; PLXNB1; SLC9A3R1; N…	930	3.71721e-05	0.000737009		GO:0005938	c	5	cell cortex	EXOC6B; TRAK1; EXOC5; RIMS1; LANCL2; SHROOM2; ARHGAP32; UTRN; EPS8; LASP1; FMN2; SPTBN2; MYO10	304	0.00485246	0.0279016
GO:0044272	b	4	sulfur compound biosynthetic process	PDP2; ACAN; ACSBG1; MAT2A; OPLAH; PAPSS2; SCD; MPST; B4GALT2; METTL16; ST3GAL2; ACACA; ST3GAL4; ACSS1; XYLT1; SLC26A2; CHST2; BCAN; CSPG5; GSTM1; GSTM3; ACSL6; SLC7A11; ELOVL2; PDK4; NDST1	192	3.95857e-05	0.000770053		GO:0035591	m	3	signaling adaptor activity	HOMER1; SPAG9; IRS1; EPS8; PIK3R1	47	0.00177016	0.0280275
GO:0030554	m	5	adenyl nucleotide binding	HSPA5; HSPA4; HSPA8; PLK5; RAPGEF4; AKT1; HIPK1; NEK9; ASS1; DNAJA4; AXL; MAP3K9; DDX39B; GRK3; NTRK2; FGFR3; HSP90AB1; CDC42BPG; NADK2; ABCD4; DBI; PLK2; ENTPD3; ERBB4; WNK1; CAMK2A; CSNK1G2; GUK1; KIFC2; TESK1; DNAJA2; ADCY5; DNAJA1; ADCY1; BRSK1; HIPK2; KIF5A; KIF5B; KIF5C; ACSL6; MTREX; MYO5A; STRADA; RECQL5; HSP90B1; UBE2D1; GLUL; ACSBG1; PINK1; ACADL; CHKA; HSPA1A; NEK7; CHD3; HSPH1; CHD9; …	1560	4.60516e-06	0.000778271		GO:0099081	c	2	supramolecular polymer	TBCD; DMD; TMOD2; MAP2; SHROOM2; XIAP; FBXW11; TPPP; AHNAK; GNG12; DLGAP2; PPP1R12B; HOMER1; KIF21B; LTBP4; SNPH; DYNC1LI2; APC2; SHANK2; KIF1A; SPECC1L; CSNK1A1; SPAST; SLAIN2; KIF5A; KIF5C; APC; MYO5A; MAPRE2; GAS7	982	0.00549122	0.0290712
GO:0032252	b	5	secretory granule localization	KIF1A; KIF1B; KIF1C; KIF5A; KIF5B; MAP2	12	2.3881e-05	0.000780909		GO:0030159	m	4	receptor signaling complex scaffold activity	SHANK2; IRS1; SHANK1; SPAG9	32	0.00283208	0.0290932
GO:0030175	c	5	filopodium	ANTXR1; FARP1; SLC9A3R1; MYO6; EZR; MAP2; MSN; UTRN; PALM; NF2; VCAM1; FGF13; BAIAP2; MYO5A; PPP1R9B; RUFY3; MYO10	103	7.31012e-05	0.000788065		GO:0005685	c	5	U1 snRNP	SNRNP70; PRPF40B; LUC7L3	20	0.00579418	0.0296147
GO:0022625	c	5	cytosolic large ribosomal subunit	RPL29; RPL23A; RPL8; RPLP1; RPLP0; RPL18A; RPL3; RPL35A; RPL11; RPL13; RPL18; RPL19	57	7.55678e-05	0.000788065		GO:0032553	m	3	ribonucleotide binding	ADCY1; PI4KA; YME1L1; DALRD3; RFC2; HIPK3; BMPR1A; HIPK1; AKT3; PAK6; MAT2A; EIF5B; RAB34; DHX37; MAP3K9; DDX39B; GRK3; LANCL2; CDC42BPG; RNF112; CDC42BPA; MAPK8; SETX; KIF21B; TARS1; NPR2; RAP2A; ACACA; SRL; AGAP1; PANK2; UBE2R2; DYNC1LI2; TTBK1; FGFR3; KIF1A; HSPA13; RPS6KA2; RAB24; CSNK1A1; SPAST; UCKL1; PIP5K1C; KIF5A; PFKFB3; KIF5C; ADCY9; AK4; CAMKK2; STK35; MYO5A; MATK; MYO10	1914	0.00221222	0.030023
GO:0040012	b	3	regulation of locomotion	HSPA5; PLK2; EPB41L4B; SCG2; AKT1; ARHGEF2; NSMF; PLA2G7; VSIR; ZSWIM8; DIAPH1; ERBB4; SPAG9; IDH2; WNK1; CAMK2A; CXCL12; ABHD6; DNAJA4; APC; DOCK1; RRAS; GLUL; LAMB1; SERPINE2; APOE; LIMCH1; PC; NF2; ANGPT2; CLDN5; PLXNB1; VEGFB; FGF2; TUBB2B; PLXNC1; DDR2; SDC4; PFN1; FBXO31; FLNA; PDGFRA; HDAC5; ONECUT2; SMO; KRIT1; SH3BP1; GNAI2; FLT1; MDK; S1PR1; SPARC; DLC1; RAP2C; LAMA2; PHACTR1; MECP2; DA…	1001	6.2742e-05	0.000790841		GO:0031527	c	4	filopodium membrane	UTRN; DMD; MYO10	18	0.00426322	0.030109
GO:0009898	c	3	cytoplasmic side of plasma membrane	SPTB; AKT1; PKP4; GNAI2; DLG4; CDK16; GNG12; S100A6; TRAF3; FARP1; PGM5; KCNAB2; PALM; POLR2M; SHANK3; SNAP25; PPP1R9B; GM2A; EZR; GNG7; GNA12; GNA13; GNA11	169	0.000100056	0.000804996		GO:0071010	c	4	prespliceosome	SNRNP70; PRPF40B; LUC7L3	18	0.00426322	0.030109
GO:0003729	m	5	mRNA binding	RBM5; RPS14; CIRBP; CELF4; CPEB3; RPS7; RPS5; RPS2; SAMD4A; SAMD4B; CPSF1; QKI; SRSF6; SRSF1; PCBP4; HNRNPK; HNRNPA2B1; SNRNP70; LUC7L3; HNRNPM; FUBP1; LARP4; NXF1; MECP2; CARHSP1; TP53; ZC3H11B; CALR; SRRM2; RBM4B; DXO; PURB; ZFP36; RPS3A; MBD2; SRRM3	291	1.13921e-05	0.000809889		GO:0004674	m	4	protein serine/threonine kinase activity	HIPK3; RPS6KA2; MAP3K9; CSNK1A1; CAMKK2; GRK3; AKT3; BMPR1A; HIPK1; LTBP4; STK35; MAPK8; TTBK1; PAK6; CDC42BPG; CDC42BPA	396	0.00321302	0.0302559
GO:0050780	m	5	dopamine receptor binding	DLG4; PTPN11; PALM; GNA13; GNA12; PPP1R9B; SLC9A3R1	16	1.43767e-05	0.000809889		GO:0016773	m	4	phosphotransferase activity, alcohol group as acceptor	PI4KA; HIPK3; BMPR1A; HIPK1; AKT3; MAP3K9; GRK3; CDC42BPG; CDC42BPA; MAPK8; NPR2; LTBP4; PANK2; TTBK1; FGFR3; RPS6KA2; CSNK1A1; PIP5K1C; PFKFB3; CAMKK2; STK35; PAK6; MATK	666	0.00350182	0.0304389
GO:0051172	b	5	negative regulation of nitrogen compound metabolic process	TIMP3; HSPA8; ATF7IP; AKT1; DPF1; RAPGEF1; CAPRIN1; PBXIP1; CREBZF; WWC2; WWC1; DEAF1; SMAD5; NTRK2; THRA; HSP90AB1; POU6F1; PHC1; TLE2; PPP1R16B; METTL16; HMG20B; NF2; FAM172A; SPAG9; CRB2; WNK1; TSC22D4; LEFTY1; NR2C2; RPL11; KIRREL2; TESK1; DBI; SMO; DNAJA1; INPP5E; WDTC1; PCGF6; CCND1; KAT8; SPEN; PTPN13; UBA52; APC; PAIP2B; RECQL5; ZNF217; HIPK2; CELF4; UBE2D1; PINK1; EDNRB; SERPINE2; CHD3; …	2452	2.56691e-05	0.000812303		GO:0040008	b	3	regulation of growth	CRKL; SMAD4; CTDP1; MAP2; BMPR1A; PABIR1; ADAM15; PPM1F; GPAM; DDX39B; CDC73; RIMS1; POU3F2; LTBP4; SRF; SPAG9; E4F1; MTPN; DCUN1D3; FGFR3; SOCS5; BBS2	633	0.00401677	0.0320385
GO:0005524	m	3	ATP binding	HSPA5; HSPA4; HSPA8; PLK5; AKT1; HIPK1; NEK9; ASS1; DNAJA4; AXL; MAP3K9; DDX39B; GRK3; NTRK2; FGFR3; HSP90AB1; CDC42BPG; NADK2; ABCD4; PLK2; ENTPD3; ERBB4; WNK1; CAMK2A; CSNK1G2; GUK1; KIFC2; TESK1; DNAJA2; ADCY5; DNAJA1; ADCY1; BRSK1; HIPK2; KIF5A; KIF5B; KIF5C; ACSL6; MTREX; MYO5A; STRADA; RECQL5; HSP90B1; UBE2D1; GLUL; ACSBG1; PINK1; CHKA; HSPA1A; NEK7; CHD3; HSPH1; CHD9; DDX55; PC; ITPKB; ASN…	1486	4.54875e-05	0.000835315		GO:0031965	c	3	nuclear membrane	INTS1; DPY19L3; SPAST; ERBIN; DHX37; NR4A1; PUM2; MFSD10; TPR; APEH; ITPR1; RAP1GAP2; RANBP2	296	0.00388665	0.0329689
GO:0023057	b	4	negative regulation of signaling	BCL2L2; TIMP3; HSPA5; PLK2; SCG2; AKT1; RAPGEF1; DAB1; ACAA2; WWC2; WWC1; ARHGEF2; ONECUT2; TMEM131L; PALM; CXCL12; ABHD6; SOCS4; DNAJA1; INPP5E; HIPK2; PTPN11; ZGPAT; UBA52; APC; PXDN; RASSF2; PRRT1; DLK2; PINK1; NDRG2; SERPINE2; SMURF1; APOE; AMER2; NF2; LZTS2; EPM2A; SIRT4; EPN1; EPS15L1; INSIG1; ITPR1; FGF2; TP53; ERBIN; NCOA5; RNF213; VSNL1; LRPAP1; TLE2; HGF; SH3BP1; ARRB1; GNAI2; DACT3; MD…	1355	4.65174e-05	0.000888139		GO:0044444	c	3	cytoplasmic part	FRMPD3; CRKL; CRLF1; PCSK1; MEN1; HIPK3; TPBG; HIPK1; LRRC45; RAPGEF1; SLC50A1; CPPED1; DLG2; SDCCAG8; CDC73; FNDC5; TMOD2; GRK3; GNG12; DLGAP2; RNF112; APEH; SLC16A11; PPP1R16B; CUL7; MAPRE2; SOCS5; ARHGEF12; AUP1; MAN2C1; FAM210A; SPAG9; COG1; SLC38A9; UBE2R2; RIC3; EEF1AKMT4-ECE2; FGFR3; PCYT1A; FUT10; UCKL1; KIF5A; KIF5C; GRB14; FBXL6; UTRN; MRPL47; DIXDC1; APC; MYO5A; IKBKG; FBXW11; DMD; YME…	10011	0.0039894	0.0329689
GO:1902531	b	5	regulation of intracellular signal transduction	BCL2L2; TIMP3; PLK2; AKT1; HIPK1; RAPGEF1; JPH4; DAB1; AXL; MAP3K9; NDST1; WWC1; ARHGEF2; NTRK2; ARHGEF1; HSP90AB1; CAPN3; PPP1R16B; ARHGEF12; ERBB4; SPAG9; SIPA1L1; DNAJA1; RPL11; CXCL12; FGFR3; HOMER2; INPP5E; JPH3; PTPN13; MTURN; PTPN11; WDR59; UBA52; ELP2; RHOT1; HIPK2; DIRAS2; DNAJC27; RASSF2; RASGEF1A; FRS2; RRAS; S100B; DENND4B; PINK1; ARHGAP5; IQSEC3; IQSEC2; SERPINE2; TNFRSF19; CHD3; APO…	1880	3.23552e-05	0.00099189		GO:0043296	c	3	apical junction complex	ASH1L; LIN7B; NECTIN3; TBCD; FRMD4A; SHROOM2; APC; PATJ	137	0.00421771	0.0329689
GO:0043043	b	5	peptide biosynthetic process	RPS16; RPL23A; RPS14; CIRBP; RPLP1; RPLP0; RPL18A; RPL3; CPEB3; UHMK1; RPS7; AKT1; RPS5; RPS25; RPS2; CAPRIN1; SAMD4A; SAMD4B; PLEKHN1; OPLAH; RPS9; QKI; RPL29; RPL8; JMJD4; PINK1; ZFP36; EIF3F; FTSJ1; NEURL1; ZC3H15; DIO2; CNOT3; MRRF; METTL16; METTL17; RPS24; CELF4; LARP4; RPS23; RPS21; CNOT10; RPL35A; DNAJC1; RPL11; RPL13; DDX39B; RPL18; RPL19; RMND1; INPP5E; GTPBP2; MRPS27; CALR; NEMF; SLC7A1…	667	3.58783e-05	0.00106656		GO:0043034	c	3	costamere	HOMER1; AHNAK; DMD	18	0.00426322	0.0329689
GO:1901565	b	4	organonitrogen compound catabolic process	TIMP3; HSPA5; PLK2; AKT1; HSP90AB1; PLA2G7; RNF114; CAPN3; CAPN2; ASRGL1; HSPA8; CTSO; BCAT1; RPL11; USP33; GBA2; SOCS4; CSPG5; ALDH1L1; GM2A; RNF213; UBA52; RHBDD2; ALDH5A1; DBT; DDAH2; HIPK2; HSP90B1; UBE2D1; GLUL; PINK1; TST; ACADL; SERPINE2; XPO1; APOE; USP48; UBE3B; GLDC; DIO2; FBXL16; UBXN4; SDF2L1; GID4; MAP1A; NUDT4; PPP1R11; APC; FGF2; UBE2I; UBA6; SDC4; USP10; DDAH1; FBXO31; HECW2; FLNA…	1349	5.70947e-05	0.00107027		GO:0043502	b	4	regulation of muscle adaptation	DDX39B; SMAD4; GTF2IRD1; CTDP1; MTPN; UTRN	79	0.00357696	0.0330056
GO:0006412	b	5	translation	RPS16; RPL23A; RPS14; CIRBP; RPLP1; RPLP0; RPL18A; RPL3; CPEB3; UHMK1; RPS7; AKT1; RPS5; RPS25; RPS2; CAPRIN1; SAMD4A; SAMD4B; PLEKHN1; RPS9; QKI; RPL29; RPL8; JMJD4; PINK1; ZFP36; EIF3F; FTSJ1; NEURL1; ZC3H15; DIO2; CNOT3; MRRF; METTL16; METTL17; RPS24; CELF4; LARP4; RPS23; RPS21; CNOT10; RPL35A; DNAJC1; RPL11; RPL13; DDX39B; RPL18; RPL19; RMND1; INPP5E; GTPBP2; MRPS27; CALR; NEMF; RBM4B; VIM; U…	641	3.74399e-05	0.00108025		GO:0003779	m	4	actin binding	EPB41L1; DMD; VASH1; TNS1; TMOD2; DIXDC1; CROCC; FMN2; SHROOM2; UTRN; EPS8; ITPRID2; LASP1; MYO5A; SPTBN2; GAS7; MYO10	444	0.00427965	0.0334882
GO:0044295	c	4	axonal growth cone	HSP90AB1; TRAK2; KIF5B; KIF5C; FKBP4; FLNA; PTCH1; MAPK8IP1	28	0.000125427	0.00115273		GO:0015631	m	4	tubulin binding	KIF5C; FBXW11; KIF1A; SPAST; TPPP; KIF5A; TBCD; MAP2; SNPH; TPR; DIXDC1; APC2; APC; MAPRE2; KIF21B	372	0.00444534	0.0334882
GO:0010648	b	5	negative regulation of cell communication	BCL2L2; TIMP3; HSPA5; PLK2; SCG2; AKT1; RAPGEF1; DAB1; ACAA2; WWC2; WWC1; ARHGEF2; ONECUT2; TMEM131L; PALM; CXCL12; ABHD6; SOCS4; DNAJA1; INPP5E; HIPK2; PTPN11; ZGPAT; UBA52; APC; PXDN; RASSF2; PRRT1; DLK2; PINK1; NDRG2; SERPINE2; SMURF1; APOE; AMER2; NF2; LZTS2; EPM2A; SIRT4; EPN1; EPS15L1; INSIG1; ITPR1; FGF2; TP53; ERBIN; NCOA5; RNF213; VSNL1; LRPAP1; TLE2; HGF; SH3BP1; ARRB1; GNAI2; DACT3; MD…	1352	4.24036e-05	0.00118851		GO:0030029	b	2	actin filament-based process	DMD; TMOD2; SMAD4; FMN2; SPECC1L; SHROOM2; EPS8; IQSEC3; SPTBN2; PPM1F; CDC42BPG; CDC42BPA; PIK3R1; SIPA1L1; EPB41L1; RAP2A; SRF; MTPN; PTPN1; SHANK1; KCNH2; PIP5K1C; DIXDC1; MYO5A; GAS7	782	0.0062521	0.0338029
GO:0031256	c	3	leading edge membrane	GABRA2; ANTXR1; EZR; SPTBN1; HIP1R; WWC1; ARHGEF2; NF2; MTMR9; PPP1R9B; DLC1; DIAPH1; CD44; LAMP5; PALM; DDN; APC2; PIP5K1C; MYO6; PSD; TESC; FAM107A; APC	174	0.000156154	0.00120171		GO:0003006	b	2	developmental process involved in reproduction	FBXW11; CRKL; SMAD4; ASH1L; BBS2; BMPR1A; ADAM15; DHX37; QKI; PANK2; AFF4; NECTIN3; CUL7; PAQR8; NPR2; TIPARP; FMN2; INHA; CCDC136; VASH1; CEP131; SAFB2	658	0.0062699	0.0338029
GO:0060291	b	4	long-term synaptic potentiation	SNAP25; APOE; NPTN; ADCY1; SHANK1; MECP2; PLK2; PRRT1; NTRK2; FAM107A; CRTC1; NR2E1; SHANK3; SHANK2; SERPINE2	83	6.59339e-05	0.00121389		GO:0044249	b	3	cellular biosynthetic process	AFF4; PCSK1; MEN1; HIPK3; IKBKG; PPP4R3B; GPAM; DDX39B; CDC73; LPCAT4; POU6F1; ZNF236; APEH; NPR2; PIK3R1; SAFB; ZNF367; NR2C2; TPR; THOC1; CTDP1; PCYT1A; FUT10; ADCY1; UCKL1; SLTM; MTURN; ADCY9; LYAR; PAK6; PRDM16; ZNF195; DMD; ADNP; TRAK1; ZNF692; TRIM37; INTS1; PUM2; DPY19L3; CC2D1B; EIF5B; PLXNB2; PPM1F; PANK2; SRSF2; EGR3; TADA2B; ZNF609; LANCL2; PDPR; LSS; DIO2; ZIC1; MRPL47; RRBP1; TARS1; …	6128	0.00434574	0.0338563
GO:0021575	b	3	hindbrain morphogenesis	TRNP1; HSPA5; PTPN11; ZNF365; SMO; MAP2K1; DAB1; DLC1; SPTBN2; SERPINE2	42	9.99369e-05	0.00123104		GO:0021987	b	3	cerebral cortex development	POU3F2; CRKL; LRP8; BBS2; GNG12; DIXDC1; ZMIZ1	110	0.00456699	0.0342085
GO:0098978	c	2	glutamatergic synapse	ABHD17A; EPHA7; CTTNBP2; HSPA8; SPARCL1; CRTC1; TSPOAP1; SPTBN2; APOE; NPTN; PPFIA3; WASF3; DLGAP3; SPARC; HOMER2; GRM3; ERBB4; ARPC2; NCS1; ABHD6; DLG4; BCAN; SNAP25; ACTN1; PTPRT; APBA1; ADCY1; CSPG5; ERBIN; PRRT1; GRIK5; PLEKHA5; FLNA; CACNG7	308	0.000193731	0.00123619		GO:0050808	b	3	synapse organization	PLXNB2; SDK2; SIPA1L1; KIF1A; CRKL; LRP8; ZNF365; SHANK2; TPBG; UTRN; HOMER1; ACHE; GABRB2; SPTBN2; SHANK1; CHRFAM7A	410	0.00459518	0.0342085
GO:0031324	b	5	negative regulation of cellular metabolic process	U2AF2; TIMP3; FAM172A; HSPA8; ATF7IP; AKT1; DPF1; RAPGEF1; CAPRIN1; ZFYVE1; PBXIP1; CREBZF; DLG2; DLG4; WWC2; WWC1; DEAF1; SMAD5; NTRK2; THRA; HSP90AB1; POU6F1; PHC1; MTMR9; TLE2; PPP1R16B; METTL16; HMG20B; NF2; WDR6; SPAG9; CRB2; WNK1; TSC22D4; LEFTY1; NR2C2; RPL11; KIRREL2; TESK1; DBI; SMO; DNAJA1; INPP5E; WDTC1; PCGF6; CCND1; SFI1; SPEN; PTPN13; UBA52; APC; PAIP2B; RECQL5; ZNF217; HIPK2; RRP1B…	2619	4.80411e-05	0.00130912		GO:0097525	c	4	spliceosomal snRNP complex	SART1; SNRNP70; DDX39B; PRPF40B; LUC7L3	60	0.00517765	0.0344161
GO:0009968	b	5	negative regulation of signal transduction	BCL2L2; TIMP3; HSPA5; SCG2; AKT1; RAPGEF1; DAB1; ACAA2; WWC2; WWC1; ARHGEF2; ONECUT2; TMEM131L; PALM; CXCL12; SOCS4; DNAJA1; INPP5E; HIPK2; ZGPAT; UBA52; APC; PXDN; RASSF2; DLK2; PINK1; NDRG2; SERPINE2; SMURF1; APOE; AMER2; NF2; LZTS2; EPM2A; EPN1; EPS15L1; INSIG1; ITPR1; FGF2; TP53; ERBIN; NCOA5; RNF213; LRPAP1; TLE2; HGF; SH3BP1; ARRB1; GNAI2; DACT3; MDK; NEURL1; NOC2L; CNKSR3; CTNNA1; CFLAR; D…	1255	5.01566e-05	0.00132983		GO:0051130	b	5	positive regulation of cellular component organization	CRKL; SMAD4; DOCK1; CPEB3; SMCR8; TPBG; RAPGEF1; EPS8; PLXNB2; PPM1F; TPPP; TADA2B; ANAPC4; AKAP8L; MED12; PIK3R1; TMEM30A; SERPINI1; MAPK8; CUL7; SETX; RIMS1; MAPRE2; SRF; PAF1; CROCC; VTN; TPR; TTBK1; SHANK2; SHANK1; SPAST; SLAIN2; LRP8; CAMKK2; LYAR; APC; FUT9	1270	0.00273667	0.0347014
GO:0060341	b	4	regulation of cellular localization	ABHD17A; JPH3; VSNL1; RAPGEF4; DNAJC27; TP53BP2; SCP2; BRSK1; MAP2K1; SLC7A11; MAP2; AKT1; GLUL; TP53INP2; RHOT1; JPH4; GPM6B; PINK1; IQSEC2; SPTBN1; NCS1; NPTN; TP53; AKAP8L; WWC1; SIRT4; CDK16; UHMK1; SMO; TESK1; HSP90AB1; SPHK2; YWHAH; CAPN3; NF2; LIME1; RIMS4; INPP5E; PPP1R9B; LZTS2; RUFY3; RIMS2; GIT1; MAP1A; SIRT7; DIAPH1; ERBB4; APC; HAX1; GAB2; SEC24B; CAMK2A; RHOU; KCNAB2; IWS1; GPC5; IN…	907	7.35339e-05	0.00133006		GO:0010970	b	5	transport along microtubule	DLG2; KIF1A; SPAST; KIF5A; TRAK1; KIF5C; CEP131; MAP2; FBXW11	157	0.00278972	0.0347014
GO:0051174	b	5	regulation of phosphorus metabolic process	TIMP3; PPP2R3A; AKT1; RAPGEF1; ZFYVE1; DAB1; AXL; MAP3K9; DLG4; NDST1; WWC1; ARHGEF2; NTRK2; TESK1; HSP90AB1; CAPN2; MTMR9; PPP1R16A; RRP1B; NUP210; RCAN3; CCNL2; ERBB4; SPAG9; WNK1; PPP2R2C; LEFTY1; SLC25A23; KIRREL2; FGFR3; ADCY5; DNAJA1; ADCY1; HIPK2; PTPN13; SFI1; PTPN11; CCND1; UBA52; SLC2A6; APC; PAK6; CCNI; DIRAS2; DNAJC27; RASSF2; HSP90B1; FRS2; RRAS; PINK1; EDNRB; TNFRSF19; APOE; ZGPAT; …	1806	5.17837e-05	0.00133684		GO:0022411	b	3	cellular component disassembly	APC2; CSNK1A1; EPS8; CAMKK2; TMOD2; SETX; SPAST; AKAP8L; SMCR8; MTPN; VPS33A; MRPL47; ADAM15; PIK3R1; MRPS26; APEH; APC; TSC2; SPTBN2; MAPRE2	564	0.00479336	0.0349082
GO:0000062	m	3	fatty-acyl-CoA binding	DBI; ACAD9; SCP2; PNPLA3; ALDH6A1; ACBD5; ACADL	21	7.95521e-05	0.00133913		GO:0002089	b	3	lens morphogenesis in camera-type eye	SHROOM2; HIPK1; NECTIN3	19	0.00499331	0.035307
GO:0006629	b	3	lipid metabolic process	AGMO; RLBP1; PROCA1; ACP6; AKT1; MVK; LPCAT4; THRA; PLA2G7; CAPN2; MTMR9; NRBF2; ABCD4; LSS; DBI; NAAA; PCYT2; PTGR2; CSNK1G2; ABHD6; FGFR3; ABHD4; PCYT1A; SOCS4; INPP5E; WDTC1; PTPN13; PTPN11; GM2A; ACSL6; STARD3; ALG8; ACADS; RETSAT; SERINC2; ACSBG1; TSPOAP1; ACADL; CHKA; APOE; CHD9; SCD; PNPLA3; PC; ITPKB; LSR; PNPLA6; AGPAT3; GBA2; PLCB3; SIRT4; ACSF2; PDP2; GPAM; INSIG1; FGF2; HADH; ACAD9; S…	1430	0.000111687	0.00134521		GO:0006139	b	3	nucleobase-containing compound metabolic process	AFF4; MEN1; HIPK3; SRSF11; IKBKG; DLG2; DDX39B; CDC73; ZC3H13; POU6F1; ZNF236; NUP214; LUC7L3; NPR2; SAFB; ZNF367; NR2C2; TPR; THOC1; CTDP1; ADCY1; UCKL1; SLTM; MTURN; ADCY9; LYAR; PAK6; ZNF195; HMGN3; ADNP; TRAK1; ZNF692; TRIM37; INTS1; FMN2; PUM2; CC2D1B; DHX37; PPM1F; PANK2; SRSF2; EGR3; AHNAK; ZNF609; LANCL2; PDPR; PIK3R1; ZIC1; TARS1; DALRD3; RPP21; GTF2IRD1; ZNF24; HERC2; SART1; ARNT2; CGGB…	5952	0.0050951	0.035307
GO:0030864	c	4	cortical actin cytoskeleton	LLGL2; LLGL1; SPTB; CAP1; CLDN5; POLR2M; UTRN; NF2; LASP1; PPP1R9B; DLC1; SPTBN2; SPTBN1; CAPN2	80	0.000163586	0.00143509		GO:0051656	b	3	establishment of organelle localization	KIF5C; FBXW11; ADCY1; SPAST; PIP5K1C; KIF5A; TRAK1; BBS2; CROCC; RIMS1; MAP2; SHROOM2; SNPH; IKBKG; RIMS4; MYO5A; FMN2; STXBP5L; KIF1A	529	0.00516431	0.035307
GO:0005788	c	4	endoplasmic reticulum lumen	COL11A1; HSPA5; LRPAP1; EVA1A; CHGB; SCG3; SCG2; HSP90B1; P4HA1; LAMB1; LAMB2; RNASET2; FLT3; APOE; FKBP10; C4A; CST3; SDF2L1; UGGT1; RCN2; PDIA6; PDIA4; PDIA3; SPARCL1; COL4A2; COL4A1; TSPAN5; CLU; SLC27A2; DBI; CALR; WNT4; MTTP; CFP	307	0.000171111	0.00143585		GO:0099512	c	3	supramolecular fiber	TBCD; DMD; TMOD2; MAP2; SHROOM2; XIAP; FBXW11; TPPP; AHNAK; GNG12; DLGAP2; PPP1R12B; HOMER1; KIF21B; LTBP4; SNPH; DYNC1LI2; APC2; SHANK2; KIF1A; SPECC1L; CSNK1A1; SPAST; SLAIN2; KIF5A; KIF5C; APC; MYO5A; MAPRE2; GAS7	974	0.00489982	0.0355237
GO:0007269	b	4	neurotransmitter secretion	LIN7B; HSPA8; NCS1; STXBP3; RHOT1; TSPOAP1; PPFIA3; HRH3; RIMS4; RIMS1; RIMS2; NAAA; CAMK2A; SNPH; SNAP25; APBA1; ADCY1; BRSK1; CSPG5; PIP5K1C; GRIK5; GIT1	156	8.24747e-05	0.00146606		GO:0030036	b	3	actin cytoskeleton organization	TMOD2; SMAD4; FMN2; SPECC1L; SHROOM2; EPS8; IQSEC3; SPTBN2; PPM1F; CDC42BPG; CDC42BPA; PIK3R1; SIPA1L1; EPB41L1; RAP2A; SRF; MTPN; PTPN1; SHANK1; PIP5K1C; DIXDC1; MYO5A; GAS7	691	0.00535173	0.0358566
GO:0044093	b	3	positive regulation of molecular function	PLK2; AKT1; PKP4; RAPGEF1; DAB1; AXL; PPP1R3G; MAP3K9; DLG4; ARHGEF2; NTRK2; ARHGEF1; HSP90AB1; CAPN3; MTMR9; VSIR; DBI; ARHGEF12; NPR3; ERBB4; SPAG9; WNK1; CAMK2A; TOR1AIP1; RPL11; USP33; FGFR3; DNAJA2; ADCY5; DNAJA1; ADCY1; HIPK2; CCND1; KIF5B; LLGL1; UBA52; PAK6; PTPN11; MAPK11; GM2A; DIRAS2; RASSF2; FRS2; CRTC1; PINK1; ARHGAP5; ARHGEF10L; HIP1R; NEK7; APOE; PREX2; AHSA1; GPRC5B; CLDN5; RIC8A;…	1751	0.000128161	0.00151007		GO:0007623	b	2	circadian rhythm	NCOA2; FBXW11; ADCY1; EGR3; USP2; NPAS2; FBXL6; MAPK8; PHLPP1; SETX	214	0.00707403	0.0365492
GO:0006518	b	4	peptide metabolic process	RPL35A; RPS16; RPL8; RPS14; CIRBP; RPLP1; HSPA8; PCSK6; CPE; CPEB3; UHMK1; RPS7; AKT1; RPS5; RPS25; RPS2; CAPRIN1; SAMD4A; SAMD4B; PLEKHN1; OPLAH; RPS9; QKI; APOE; RPL29; RPL23A; JMJD4; PINK1; ZFP36; NTRK2; FTSJ1; NEURL1; ZC3H15; DIO2; CNOT3; MRRF; SNRNP70; GFAP; METTL17; RPS24; CELF4; LARP4; RPS23; METTL16; RPS21; RPL18A; DDX39B; CNOT10; RPL3; GGA3; RPL11; RPL13; CLU; EIF3F; RPL18; RPL19; RMND1;…	841	9.01525e-05	0.00153834		GO:0032947	m	2	protein-containing complex scaffold activity	SHANK2; IRS1; SHANK1; SPAG9	41	0.00699525	0.0367251
GO:0099643	b	4	signal release from synapse	LIN7B; HSPA8; NCS1; STXBP3; RHOT1; TSPOAP1; PPFIA3; HRH3; RIMS4; RIMS1; RIMS2; NAAA; CAMK2A; SNPH; SNAP25; APBA1; ADCY1; BRSK1; CSPG5; PIP5K1C; GRIK5; GIT1	157	9.08285e-05	0.00153834		GO:0072384	b	4	organelle transport along microtubule	FBXW11; KIF1A; SPAST; KIF5A; TRAK1; MAP2	81	0.00404915	0.036805
GO:0043085	b	4	positive regulation of catalytic activity	AKT1; PKP4; RAPGEF1; DAB1; AXL; PPP1R3G; MAP3K9; DLG4; CACNA1D; NTRK2; ARHGEF1; HSP90AB1; ZC3H15; MTMR9; VSIR; DBI; ARHGEF12; NPR3; ERBB4; SPAG9; WNK1; TOR1AIP1; FGFR3; DNAJA2; ADCY5; DNAJA1; ADCY1; CCND1; PTPN11; LLGL1; UBA52; PAK6; STRADA; MAPK11; GM2A; DIRAS2; RASSF2; FRS2; PINK1; ARHGAP5; ARHGEF10L; HIP1R; NEK7; APOE; PREX2; AHSA1; GPRC5B; RIC8A; PDP2; FGF2; UBE2I; DDR2; SDC4; DNAJC1; PFN1; G…	1408	9.10174e-05	0.00153834		GO:0030522	b	3	intracellular receptor signaling pathway	PUM2; GPAM; RBFOX2; CRKL; ERBIN; NR4A1; SAFB; SAFB2; NR2C2; XIAP; IKBKG; ZMIZ1	275	0.00571292	0.037526
GO:0046486	b	4	glycerolipid metabolic process	ACP6; AGMO; PRDX6; PLA2G2F; MGLL; SERINC2; SMPD4; TTC7B; CHKA; APOE; ARF3; DDHD2; PNPLA3; PLA2G7; LPCAT4; ITPKB; CAPN2; MTMR9; AGPAT3; AGAP2; PNPLA6; CPT1A; PCYT1A; PLCB3; NAAA; MTMR10; MECP2; PCYT2; LDLR; GPAM; INSIG1; CHPT1; ABHD6; FGF2; ABHD4; DBI; SOCS4; INPP5E; PTPN13; PTPN11; STOML2; PIP5K1C; MTTP; PITPNM1; PITPNM3	435	9.30247e-05	0.00154691		GO:0005923	c	4	bicellular tight junction	ASH1L; LIN7B; TBCD; FRMD4A; SHROOM2; APC; PATJ	117	0.00637719	0.0382822
GO:0080135	b	4	regulation of cellular response to stress	RECQL5; RASSF2; HSPA5; ERCC1; NUDT16L1; HSPA8; SLC7A11; FKBP4; AKT1; HSPA1A; RAPGEF1; TMBIM6; PINK1; KLF4; XBP1; HSP90AB1; MAP3K9; CEBPG; HSPH1; PPP4C; ARHGEF2; KCNK2; HIPK2; DVL2; HNRNPK; KMT5C; NACC2; TNFRSF19; EYA1; ARMT1; SZT2; TRAF3; SIRT7; KLHL15; PLK2; SPAG9; CD44; DAB2IP; CAMK2A; DDX39B; SLC25A23; SFPQ; FLNA; HGF; CLU; CXCL12; MAPK8IP1; SASH1; ZNF365; GPR37L1; DNAJA1; TP53; BMPR1A; NUP210…	732	9.58915e-05	0.00156927		GO:0005635	c	4	nuclear envelope	INTS1; DPY19L3; XPO7; SPAST; MFSD10; ERBIN; DHX37; NR4A1; PUM2; NUP214; FBXW11; AGPAT3; TPR; APEH; ITPR1; RAP1GAP2; RANBP2	463	0.00643683	0.0382822
GO:0016032	b	4	viral process	PABPN1; SRCAP; PDGFRA; HIPK2; RPS16; RPL8; RPS14; SSRP1; AHSA1; RPLP1; HSPA8; RPL18A; RPL3; ATF7IP; RPS7; MSN; HSPA1A; RPS25; RPS2; RPL13; FLT3; AXL; NXF1; XPO1; SRPK1; APOE; RPL29; RPL23A; CFLAR; TBKBP1; ATG16L1; ZFP36; EIF3F; HSP90AB1; PC; RPS9; HNRNPK; HNRNPA2B1; CXCR4; AP1B1; NUP210; CADM1; UBE2I; RPS24; AUP1; RPS23; RPS21; SUV39H1; CRTC1; RXRA; RPL35A; E4F1; LDLR; AKAP8L; RPL11; CDK9; MVB12B…	943	0.000100275	0.00161537		GO:1904885	b	5	beta-catenin destruction complex assembly	APC; CSNK1A1	5	0.00334174	0.0387843
GO:0007613	b	3	memory	CIC; MAP1A; APOE; ATXN1L; ADCY1; MECP2; PLK2; KCNK2; CRTC1; JPH3; LDLR; CPEB3; FGF13; PAK6; B4GALT2; SHANK3; SHANK1	109	0.000150231	0.00173245		GO:0050893	b	5	sensory processing	SHANK1; CHRFAM7A	5	0.00334174	0.0387843
GO:0044451	c	4	nucleoplasm part	HIF3A; ATF7IP; HIPK2; HIPK1; SRSF11; REXO4; DDX39B; RNF112; FAM193B; DRAP1; PPP1R16B; HMG20B; CCNL2; ACIN1; CENPB; BRD2; KAT8; SAP30L; RBM4B; MTREX; ELP2; RECQL5; ZNF217; DOCK1; CDC5L; CRTC1; XPO1; CHD3; SRSF6; SRSF1; U2AF2; AFF1; SUV39H1; RBM39; SIRT7; NXF1; SFPQ; TP53INP2; ING4; UBE2I; EPAS1; SRCAP; TP53; ERBIN; RING1; LRCH4; STK35; CLK3; ABHD17A; HDAC2; HDAC5; TLE2; POLR2M; ARRB1; ATXN7L3; PRP…	1171	0.000219503	0.00176517		GO:0010556	b	5	regulation of macromolecule biosynthetic process	MEN1; IKBKG; DDX39B; CDC73; POU6F1; CREBRF; PIK3R1; ZNF365; ZNF367; NR2C2; TPR; THOC1; CTDP1; ADCY1; SLTM; MTURN; LYAR; PAK6; ZNF195; HMGN3; ADNP; TRAK1; ZNF692; TRIM37; PUM2; CC2D1B; EIF5B; PLXNB2; PPM1F; TWSG1; EGR3; TADA2B; ZNF609; LANCL2; DIO2; ZIC1; GTF2IRD1; ZNF24; TRIM44; ARNT2; PRDM16; RBFOX2; MED13L; ERBIN; SAFB2; CAMKK2; PHF2; LCORL; SMAD4; ZNF236; FOSB; RFC2; XIAP; FBXW11; SAMD4A; TRIM…	4035	0.0033461	0.0387843
GO:0006836	b	4	neurotransmitter transport	LIN7B; HSPA8; NCS1; SLC7A11; GLUL; RHOT1; SLC25A18; GABRA2; PPFIA3; SLC9A3R1; HRH3; RIMS4; RIMS1; RIMS2; ATP1A2; NAAA; CAMK2A; SNPH; SNAP25; APBA1; ADCY1; BRSK1; CSPG5; PIP5K1C; GRIK5; GIT1; GPM6B; STXBP3; TSPOAP1; SLC1A2; SLC1A3	263	0.00011242	0.00178315		GO:0090304	b	4	nucleic acid metabolic process	AFF4; MEN1; HIPK3; SRSF11; IKBKG; DDX39B; CDC73; ZC3H13; POU6F1; NUP214; LUC7L3; SAFB; ZNF367; NR2C2; TPR; THOC1; CTDP1; ADCY1; SLTM; MTURN; LYAR; PAK6; ZNF195; HMGN3; ADNP; TRAK1; ZNF692; TRIM37; INTS1; FMN2; PUM2; CC2D1B; DHX37; PPM1F; SRSF2; EGR3; AHNAK; ZNF609; LANCL2; PIK3R1; ZIC1; TARS1; DALRD3; RPP21; GTF2IRD1; ZNF24; HERC2; TRIM44; ARNT2; CGGBP1; GINS2; RBFOX2; MED13L; ERBIN; SAFB2; CAMKK…	5270	0.00446374	0.0395143
GO:0044270	b	4	cellular nitrogen compound catabolic process	NUDT16L1; NIT1; RPS16; RPL8; RPS14; CIRBP; RPLP1; HSPA8; RPL18A; RPL3; CPEB3; RPS7; AKT1; HSPA1A; RPS25; RPS2; PCBP4; SAMD4A; TST; VIM; ACADL; RPS9; XPO1; SAMD4B; RPL29; RPL23A; RNASET2; ZFP36; MPST; ZCCHC8; HNRNPM; CNOT3; NUP210; RPS24; RPLP0; ENTPD3; RPS23; METTL16; RPS21; RPS5; CNOT10; NUDT4; NUDT5; RPL35A; ALDH6A1; RPL11; RPL13; ALDOC; RPL18; RPL19; CARHSP1; TP53; SLC4A4; SLC2A6; ALDH1L1; ENO…	724	0.000121358	0.00189576		GO:0021885	b	4	forebrain cell migration	POU3F2; LRP8; SRF; ZMIZ1; DIXDC1	58	0.00447699	0.0395143
GO:0034641	b	3	cellular nitrogen compound metabolic process	HIF3A; RNF10; HSPA5; HSPA8; PCSK6; CPE; HIPK2; SRSF11; ASS1; LHX2; DLG2; PPP4C; ZNF704; ZC3H15; DRAP1; MT-ATP6; NADK2; METTL16; METTL17; LARP4; CAMK2A; CRB2; IWS1; COX6A1; FAM172A; WDTC1; CCND1; GM2A; ZGPAT; CTBP1; PAIP2B; YBX2; RRP1B; CELF4; UBE2D1; EDNRB; CHKA; XPO1; APOE; PANK4; DIO2; NFIL3; CUX1; COL4A2; INSIG1; ING4; ZEB1; ARNT2; PSIP1; DNAJC1; RING1; GIT1; FLNA; SPHK2; TLE2; SMO; SLC4A4; PO…	6679	0.000179905	0.00203143		GO:0009975	m	2	cyclase activity	NPR2; ADCY1; ADCY9	23	0.00863789	0.0403102
GO:0033365	b	5	protein localization to organelle	CACNG7; ABHD17A; VPS13C; SCG3; RPS16; HSPA5; HSPA4; RPLP1; HSPA8; RPL18A; RPL3; SIRT4; UBE2D1; RPS7; AKT1; GLUL; RPS25; RPS2; PINK1; IPO4; RPL13; IQSEC2; RPS9; RPS23; NEURL1B; ARFRP1; RPL29; RPL8; TMCO6; RPS14; SZT2; RPL19; HSP90AB1; YWHAH; NF2; PPP1R9B; LZTS2; TESK1; MAP1A; RPS24; AUP1; DIAPH1; RPL23A; RPS21; HAX1; SCP2; RPS5; BANP; RHOU; RPL35A; SMURF1; GGA3; TOR1AIP1; RPL11; APC; CLU; FAM53C; …	966	8.25602e-05	0.00207671		GO:0030427	c	2	site of polarized growth	TMOD2; KIF5C; MAP2; UTRN; EPS8; MYO5A; SETX; SHANK2; KIF21B	185	0.00807594	0.0403797
GO:0009719	b	2	response to endogenous stimulus	TIMP3; HSPA5; PCSK6; AKT1; RAPGEF1; ASS1; GPAM; NDST1; ARHGEF2; NTRK2; THRA; HSP90AB1; KLF4; CAPN2; ONECUT2; DIAPH1; ERBB4; CAMK2A; LEFTY1; CXCL12; FGFR3; ADCY5; DNAJA1; ADCY1; WDTC1; HIPK2; CCND1; PTPN11; PSPH; VIM; UBA52; APC; MYO5A; RECQL5; RPL8; HSP90B1; UBE2D1; ACSBG1; EDNRB; SMURF1; APOE; PNPLA3; HRH3; ASNS; PPP1R9B; CLDN5; MT-CYB; RHOQ; UBA5; COL4A2; COL4A1; INSIG1; FGF2; ARNT2; TP53; NCOA…	1597	0.000275077	0.00208102		GO:1901362	b	4	organic cyclic compound biosynthetic process	AFF4; MEN1; HIPK3; IKBKG; GPAM; DDX39B; CDC73; POU6F1; ZNF236; NUP214; NPR2; SAFB; ZNF367; NR2C2; TPR; THOC1; CTDP1; ADCY1; UCKL1; SLTM; MTURN; ADCY9; LYAR; PAK6; ZNF195; HMGN3; ADNP; TRAK1; ZNF692; TRIM37; INTS1; CC2D1B; PPM1F; PANK2; SRSF2; EGR3; TADA2B; ZNF609; LANCL2; PDPR; LSS; PIK3R1; ZIC1; GTF2IRD1; ZNF24; TRIM44; ARNT2; PRDM16; RBFOX2; MED13L; ERBIN; SAFB2; CAMKK2; PHF2; LCORL; SMAD4; AMP…	4529	0.00476871	0.0410016
GO:0044281	b	2	small molecule metabolic process	MT-CO1; MT-CO3; NDUFB9; NDUFB8; RLBP1; HSPA8; AKT1; P4HA1; ASS1; PPP1R3G; MT-ND1; MT-ND2; DLG2; MT-ND4; MT-ND5; MT-ND6; NDST1; FADS2; THNSL2; AGMO; MPST; COX8A; AMPD2; MT-ATP6; NADK2; NUP210; ABCD4; ENTPD3; NAAA; IDH2; BCAT1; KCNAB2; SLC25A23; GUK1; PHGDH; COX6A1; FN3K; INPP5E; DBI; ADCY5; ADCY1; WDTC1; CSPG5; SLC2A6; ALDH1L1; ACSL6; STARD3; ALDH5A1; DBT; DDAH2; ACADS; RETSAT; STOML2; GLUL; ACSBG…	2157	0.00029035	0.00210504		GO:0034645	b	4	cellular macromolecule biosynthetic process	AFF4; MEN1; HIPK3; IKBKG; DDX39B; CDC73; POU6F1; APEH; PIK3R1; SAFB; ZNF367; NR2C2; TPR; THOC1; CTDP1; FUT10; ADCY1; SLTM; MTURN; LYAR; PAK6; PRDM16; ZNF195; HMGN3; ADNP; TRAK1; ZNF692; TRIM37; INTS1; PUM2; TRAF3; CC2D1B; EIF5B; PLXNB2; PPM1F; SRSF2; EGR3; TADA2B; ZNF609; LANCL2; DIO2; ZIC1; MRPL47; RRBP1; TARS1; DALRD3; MAN2A2; GTF2IRD1; ZNF24; TRIM44; ARNT2; GINS2; RBFOX2; MED13L; ERBIN; SAFB2;…	4976	0.00478015	0.0410016
GO:0097060	c	2	synaptic membrane	SSPN; ABHD17A; LIN7B; EPHA7; PRRT1; HSPA8; ARRB1; GABRA2; DLG2; NPTN; DLG4; ABHD6; GRIA2; RIMS4; PPP1R9B; RIMS1; RIMS2; GRM3; PDLIM4; ERBB4; SNPH; PALM; DDN; SHANK3; SHANK2; SHANK1; SNAP25; PTPRT; APBA1; ADCY1; LRP4; CSPG5; HIP1R; GRIK5; PDE2A; UTRN; SLC1A2; CACNG7	370	0.00036539	0.00213119		GO:0007416	b	4	synapse assembly	PLXNB2; SDK2; CRKL; SHANK2; TPBG; ACHE; GABRB2; SPTBN2; SHANK1	171	0.00489799	0.0413028
GO:0019898	c	2	extrinsic component of membrane	MGLL; AKT1; PSD; SOCS4; ZFYVE1; GNAI2; SERPINE2; DLG4; POLR2M; CDK16; GNG12; RNF112; GBA2; S100A6; VPS13C; NAAA; FARP1; CDH24; KCNAB2; APC2; SHANK3; CTNNA1; CTNNA2; NRBF2; SNAP25; KIF1A; STOML2; EZR; GNG7; GNA12; GNA13; GNA11; APC	306	0.000365802	0.00213119		GO:0120179	b	4	adherens junction disassembly	PIK3R1; MAPRE2	6	0.00495091	0.0413028
GO:0044325	m	3	ion channel binding	ACTN1; SCN4B; NPTN; DIAPH1; PACS2; USP10; KCNAB3; KCNAB2; HSP90AB1; RIMS4; YWHAH; ABCC8; RIMS2; ARRB1; FGF13; FLNA; PPP1R9B; RIMS1; SCN3B	129	0.000137818	0.00214147		GO:0032984	b	4	protein-containing complex disassembly	APC2; CSNK1A1; SPAST; TMOD2; MRPS26; SMCR8; MTPN; VPS33A; MRPL47; EPS8; APEH; APC; SETX; SPTBN2	341	0.00504587	0.0415261
GO:0098562	c	3	cytoplasmic side of membrane	PPP1R9B; SPTB; AKT1; PKP4; GNAI2; DLG4; CDK16; GNG12; S100A6; TRAF3; FARP1; PGM5; KCNAB2; PALM; POLR2M; SHANK3; SNAP25; DNAJA1; GM2A; EZR; GNG7; GNA12; GNA13; GNA11	193	0.000290465	0.00214218		GO:0009058	b	2	biosynthetic process	AFF4; PCSK1; MEN1; HIPK3; IKBKG; PPP4R3B; GPAM; DDX39B; CDC73; LPCAT4; POU6F1; ZNF236; APEH; NPR2; PIK3R1; SAFB; ZNF367; NR2C2; TPR; THOC1; CTDP1; PCYT1A; FUT10; ADCY1; UCKL1; SLTM; MTURN; ADCY9; LYAR; PAK6; PRDM16; ZNF195; DMD; ADNP; TRAK1; ZNF692; TRIM37; INTS1; PUM2; DPY19L3; CC2D1B; EIF5B; PLXNB2; PPM1F; PANK2; SRSF2; EGR3; TADA2B; ZNF609; LANCL2; PDPR; LSS; DIO2; ZIC1; MRPL47; RRBP1; TARS1; …	6288	0.00843367	0.041831
GO:0051650	b	4	establishment of vesicle localization	TRAK2; TRAK1; NCS1; MYO6; MAP2; KIFAP3; PINK1; AP3B2; PPFIA3; BBS5; TRAPPC10; RIMS4; RIMS1; RIMS2; SNPH; SEC24B; TESK1; KIF1A; SNAP25; APBA1; ADCY1; KIF1B; CSPG5; PIP5K1C; KIF5A; KIF5B; KIF5C; STX5; GRIK5; KIF13A; KIF1C; GIT1; STARD3; MYO5A	303	0.000141607	0.00217905		GO:0034464	c	2	BBSome	BBS1; BBS2	8	0.00901611	0.0418748
GO:0051648	b	4	vesicle localization	TRAK2; TRAK1; NCS1; MYO6; MAP2; KIFAP3; PINK1; AP3B2; PPFIA3; BBS5; TRAPPC10; RIMS4; RIMS1; RIMS2; SNPH; KIF1B; SEC24B; TESK1; KIF1A; SNAP25; APBA1; ADCY1; BRSK1; CSPG5; PIP5K1C; KIF5A; KIF5B; KIF5C; STX5; GRIK5; KIF13A; KIF1C; GIT1; STARD3; MYO5A	316	0.000147115	0.00223052		GO:0031594	c	2	neuromuscular junction	ACHE; DLG2; UTRN; STXBP5L; CRKL	69	0.00930552	0.0418748
GO:0019897	c	3	extrinsic component of plasma membrane	AKT1; GNAI2; SERPINE2; APC2; DLG4; CDK16; GNG12; S100A6; FARP1; CDH24; KCNAB2; POLR2M; SHANK3; CTNNA1; CTNNA2; SNAP25; STOML2; GNG7; GNA12; GNA13; GNA11; APC	171	0.000316866	0.00224341		GO:0099513	c	4	polymeric cytoskeletal fiber	KIF5C; SPECC1L; SHROOM2; XIAP; FBXW11; TPPP; GNG12; DLGAP2; KIF21B; SNPH; DYNC1LI2; APC2; SHANK2; KIF1A; MAP2; CSNK1A1; SPAST; SLAIN2; KIF5A; TBCD; APC; MYO5A; MAPRE2; GAS7	752	0.00744959	0.0420902
GO:0097449	c	5	astrocyte projection	SLC7A11; EZR; KCNK2; PINK1; SLC1A2; GRM3	17	0.00024955	0.00227714		GO:0050790	b	3	regulation of catalytic activity	PPP1R16B; CRKL; DOCK1; DOCK6; MEN1; USP6; IRS1; MAP2; XIAP; PABIR1; RAPGEF1; EPS8; FAM13B; TSC2; SPRED1; CHRFAM7A; PLXNB2; PPM1F; SLC39A10; MAP3K9; RALGAPB; GARNL3; PPP1R12B; CACUL1; SIPA1L1; SERPINI1; MAPK8; SNRNP70; RIMS1; TTBK1; RANBP2; PABPN1; AUP1; ARHGEF12; PIK3R1; SPAG9; VTN; AGAP1; DLG2; APC2; PTPN1; RFC2; RAP1GAP2; FGFR3; LIME1; SOCS5; SMCR8; FBXW11; ADCY1; HIPK3; LRP8; TBCD; RIN1; ADCY9…	2487	0.00657395	0.0423514
GO:0051129	b	5	negative regulation of cellular component organization	PLK2; SPHK2; HDAC2; ADD3; HSPA5; TMOD2; EPHA7; TRAK2; HSPA8; FKBP4; AKT1; HSPA1A; PFDN2; MAP4; MYOC; ANTXR1; DAB1; SPTBN2; SPTBN1; HIP1R; APOE; APC2; DLG4; CFLAR; EML2; S1PR1; SIRT4; ARHGEF2; THRA; LRPAP1; YWHAH; SHANK1; PACSIN3; ERCC1; FGF13; CST3; DLC1; MID1IP1; ACAA2; SPTB; SPAG9; CEP97; RUFY3; ZNF365; LDLR; SSH3; DENND5A; APC; HGF; CLU; SHANK3; TESK1; CTNNA2; MAP2; PEX5; DNAJA4; LRP4; NOC2L; …	760	9.69033e-05	0.00237655		GO:0090287	b	4	regulation of cellular response to growth factor stimulus	PRDM16; JCAD; LTBP4; CTDSPL2; SMAD4; TWSG1; MEN1; VTN; XIAP; BCL9L; PTPN1; SPRED1	273	0.00539843	0.0438352
GO:0048471	c	4	perinuclear region of cytoplasm	SRCAP; FAM168B; PRDX6; HSPA8; NCS1; HSP90B1; FKBP4; MSN; HSPA1A; PKP4; RAPGEF1; LAMB1; ZFYVE1; DAB1; NDRG2; S100B; TTBK1; SPIRE1; NDFIP2; ARF3; SLC9A3R1; SPAG9; NTRK2; MAPK8IP1; HSP90AB1; NEURL1; WWC1; CAPN2; MTMR9; PINK1; PPP1R16B; S100A6; NF2; PDLIM4; CDC5L; KCNS2; ANXA6; USP33; FLNA; APC2; CLU; ITPR1; RAP1GAP2; TESK1; SNAP25; CALN1; DNAJA1; APBA1; TP53BP2; RAB11FIP4; KIF5A; CALR; PLEKHG5; HIP1…	720	0.000318763	0.00246085		GO:0030426	c	3	growth cone	TMOD2; KIF5C; MAP2; UTRN; EPS8; MYO5A; SETX; SHANK2; KIF21B	179	0.00656403	0.0447899
GO:0007155	b	2	cell adhesion	SSPN; EPB41L4B; AKT1; PKP4; PCDHGB6; KIFAP3; GPM6B; DAB1; ASS1; AXL; DLG2; DLG4; NEO1; ONECUT2; VSIR; TMEM131L; WNK1; CDH24; CRB2; PCDHGC3; KIRREL2; KIRREL3; CXCL12; TESK1; CNN3; CSPG5; PTPN11; FREM2; FAT1; UTRN; LSAMP; APC; TMEM47; ROBO3; RAPGEF1; IL20RB; DOCK1; LAMA2; RRAS; LAMB1; ARHGAP5; LAMB2; SERPINE2; PLXNB1; HSPH1; LIMCH1; ITPKB; NF2; ARPC2; ANGPT2; CLDN5; PDLIM5; RIC8A; PGM5; EFEMP2; GPA…	1457	0.000358256	0.00249346		GO:0007017	b	2	microtubule-based process	CEP131; SDCCAG8; TRAK1; TRIM37; FMN2; MAP2; SLAIN2; FBXW11; DLG2; TPPP; KIF5C; CUL7; MAPRE2; CROCC; TPR; DYNC1LI2; APC2; TBCD; KIF1A; SPAST; KIF5A; BBS2; DIXDC1; APC; KIF21B	808	0.00954021	0.0449758
GO:0042788	c	4	polysomal ribosome	RPS23; RPL8; RPS21; RPL18A; RPL11; RPL18; RPL19; EEF2	32	0.000345976	0.00252715		GO:0007165	b	2	signal transduction	CRKL; CRLF1; MEN1; HIPK3; TPBG; HIPK1; AKT3; RAPGEF1; CHRFAM7A; SLC39A10; DLG2; CDC73; FNDC5; TMOD2; GRK3; GNG12; DLGAP2; CREBRF; PPP1R16B; CUL7; FMN2; MAPRE2; NPR2; HPCAL4; SPAG9; SAFB; SPRED1; NR2C2; SIPA1L1; THOC1; FGFR3; SOCS5; ADCY1; MTURN; ADCY9; DIXDC1; APC; PAK6; PRDM16; IKBKG; CSF2RA; DMD; DOCK1; DOCK6; GRB14; PUM2; LTBP4; FAM13B; IQSEC3; PLXNB2; PPM1F; AP2S1; TWSG1; LANCL2; CDC42BPG; CD…	6210	0.00979311	0.0449758
GO:0032587	c	4	ruffle membrane	DIAPH1; PIP5K1C; EZR; WWC1; ARHGEF2; MYO6; PSD; TESC; FAM107A; NF2; MTMR9; APC; PPP1R9B; DLC1; HIP1R	96	0.00035354	0.00252715		GO:1901576	b	3	organic substance biosynthetic process	AFF4; PCSK1; MEN1; HIPK3; IKBKG; PPP4R3B; GPAM; DDX39B; CDC73; LPCAT4; POU6F1; ZNF236; APEH; NPR2; PIK3R1; SAFB; ZNF367; NR2C2; TPR; THOC1; CTDP1; PCYT1A; FUT10; ADCY1; UCKL1; SLTM; MTURN; ADCY9; LYAR; PAK6; PRDM16; ZNF195; DMD; ADNP; TRAK1; ZNF692; TRIM37; INTS1; PUM2; DPY19L3; CC2D1B; EIF5B; PLXNB2; PPM1F; PANK2; SRSF2; EGR3; TADA2B; ZNF609; LANCL2; PDPR; LSS; DIO2; ZIC1; MRPL47; RRBP1; TARS1; …	6211	0.00724809	0.0458134
GO:0044448	c	4	cell cortex part	SPTB; LASP1; SH3BP1; SPTBN2; SPTBN1; DLG4; CAP1; NSMF; CAPN2; PPP1R9B; DLC1; RIMS1; RIMS2; NF2; POLR2M; PPFIA3; LLGL2; LLGL1; EZR; CLDN5; UTRN; FLNA	173	0.000373408	0.00257385		GO:1902531	b	5	regulation of intracellular signal transduction	DMD; CRKL; CRLF1; SMAD4; MEN1; RFC2; SMCR8; TPBG; XIAP; TRAF3; IKBKG; EPS8; FAM13B; IQSEC3; TSC2; TRIM44; CHRFAM7A; HIPK1; MAP3K9; RALGAPB; PUM2; SHANK2; GARNL3; PIK3R1; SIPA1L1; PPP1R16B; JCAD; MAPRE2; NPR2; RAP2A; ARHGEF12; SH3RF3; SPAG9; SLC38A9; SPRED1; PTPN1; ITPR1; RAP1GAP2; FGFR3; HIPK3; LIME1; PIP5K1C; MTURN; PHLPP1; IRS1; ARHGAP32; AKT3; SSTR4; ERBIN; ASH1L; RAPGEF1	1880	0.00406395	0.0460581
GO:0034248	b	5	regulation of cellular amide metabolic process	SPHK2; RPS14; PDP2; CIRBP; CELF4; CPEB3; DNAJC1; AKT1; RBM4B; CAPRIN1; SAMD4A; SAMD4B; PLEKHN1; RPS9; QKI; APOE; DDX39B; JMJD4; PINK1; UHMK1; NTRK2; NEURL1; DIO2; CNOT3; SNRNP70; GFAP; NEMF; LARP4; CNOT10; GGA3; CLU; RMND1; TP53; INPP5E; METTL16; CALR; SLC7A11; VIM; ZFP36; PDK4; MRPS27; PAIP2B; EEF2; YBX2	425	0.000108847	0.00260437		GO:0043231	c	3	intracellular membrane-bounded organelle	MSI2; AFF4; CRKL; MEN1; HIPK3; TPBG; HIPK1; AKT3; SRSF11; RAPGEF1; SLC50A1; CPPED1; GPAM; DDX39B; CDC73; FNDC5; LPCAT4; COMMD4; ZC3H13; POU6F1; RNF112; APEH; GZF1; PPP1R16B; CUL7; LUC7L3; AUP1; MAN2C1; FAM210A; SPAG9; COG1; SAFB; ZNF367; RIC3; NR2C2; EEF1AKMT4-ECE2; TPR; THOC1; CTDP1; FGFR3; FAM193B; PCYT1A; FUT10; ADCY1; UCKL1; SLTM; RBSN; GRB14; FBXL6; UTRN; LYAR; APC; MYO5A; PRDM16; IKBKG; ZNF…	11317	0.00714798	0.0460648
GO:0006650	b	5	glycerophospholipid metabolic process	ACP6; STOML2; PRDX6; SERINC2; SMPD4; TTC7B; CHKA; GPAM; ARF3; DDHD2; PNPLA3; PLA2G7; LPCAT4; ITPKB; CAPN2; MTMR9; AGPAT3; PNPLA6; PCYT1A; PLCB3; NAAA; MTMR10; MECP2; PCYT2; LDLR; PLA2G2F; CHPT1; ABHD6; FGF2; ABHD4; DBI; SOCS4; INPP5E; PTPN13; AGAP2; PIP5K1C; PITPNM1; PITPNM3	349	0.000111842	0.00261231		GO:0030532	c	3	small nuclear ribonucleoprotein complex	SART1; SNRNP70; DDX39B; PRPF40B; LUC7L3	66	0.0077408	0.0466516
GO:1904115	c	4	axon cytoplasm	MAP1A; DLG2; KIF1A; KIF1B; KIF1C; TRAK2; KIF5B; KIF5C; AP3B2; KIF5A; TRAK1	58	0.000393233	0.00261703		GO:0043025	c	3	neuronal cell body	INHA; DLG2; FBXW11; KIF1A; KIF5A; LRP8; KIF5C; RIC3; SHANK2; MAP2; BMPR1A; SNPH; RNF112; PNOC; SERPINI1; TTBK1; SPTBN2	474	0.00804337	0.0466516
GO:0031032	b	4	actomyosin structure organization	MYH11; PDGFRA; TMOD2; EPB41L4B; ARRB1; MYOC; PHACTR1; SORBS3; ARHGEF10L; S1PR1; CFLAR; CDC42BPG; CAPN3; NF2; DLC1; EPB41L1; ELN; PGM5; TESK1; CNN3; SDC4; WNT4; PFN1; LIMCH1	188	0.000179608	0.00268371		GO:0070160	c	3	tight junction	ASH1L; LIN7B; TBCD; FRMD4A; SHROOM2; APC; PATJ	124	0.00867446	0.0475395
GO:0009259	b	5	ribonucleotide metabolic process	MT-CO1; MT-CO3; GPAM; NDUFB9; NDUFB8; PDP2; AMPD2; HSPA8; STOML2; SLC4A4; HSPA1A; ACSBG1; PINK1; MT-ND1; MT-ND2; DLG2; MT-ND4; MT-ND5; MT-ND6; SCD; COX4I1; MT-ND4L; SPHK2; COX8A; MT-ATP6; NUP210; ACSS1; PDK4; TJP2; GIT1; ACACA; MT-CYB; ACSF2; NUDT4; NUDT5; SUCLG2; SLC25A23; SLC26A2; PAPSS2; GUK1; ALDOC; MVK; COX6A1; PANK4; DBI; ADCY5; TP53; ADCY1; RHOQ; SLC2A6; ACSL6; ENO2; PDE2A; ELOVL2; ATP1A2	575	0.00012962	0.00295714		GO:0016593	c	3	Cdc73/Paf1 complex	PAF1; CDC73	8	0.00901611	0.0475395
GO:0005844	c	3	polysome	LARP4; RPS23; RPL8; RPS21; CALR; RPL18A; RPL19; RPL11; VIM; RPL18; MSI1; EEF2	68	0.000435257	0.0029631		GO:0044057	b	4	regulation of system process	INHA; DLGAP2; NPR2; DMD; KCNH2; SMAD4; GTF2IRD1; DDX39B; CTDP1; MTPN; UTRN; SHANK1; PPP1R12B; HOMER1; SRF; CHRFAM7A; ITPR1; SHANK2; TPPP; RIMS1	576	0.00601357	0.0481877
GO:0005871	c	3	kinesin complex	KIF1A; KIF1B; KIF1C; KIF5A; KIF5B; KIF5C; KIF13A; KIFAP3; KLC2; KIFC2	50	0.000459878	0.00301476		GO:0005883	c	4	neurofilament	DLGAP2; SHANK2	8	0.00901611	0.0485152
GO:0044403	b	3	symbiont process	PABPN1; SRCAP; PDGFRA; HIPK2; RPS16; RPL8; RPS14; SSRP1; AHSA1; RPLP1; HSPA8; RPL18A; RPL3; ATF7IP; RPS7; MSN; HSPA1A; RPS25; RPS2; RPL13; FLT3; AXL; NXF1; XPO1; SRPK1; APOE; RPL29; RPL23A; PSIP1; CFLAR; TBKBP1; ATG16L1; ZFP36; EIF3F; HSP90AB1; PC; RPS9; HNRNPK; HNRNPA2B1; CXCR4; AP1B1; NUP210; CADM1; ULK2; UBE2I; RPS24; AUP1; RPS23; RPS21; SUV39H1; CRTC1; RXRA; RPL35A; E4F1; LDLR; RPL11; TSPAN7;…	1002	0.000276343	0.00305669		GO:0009967	b	5	positive regulation of signal transduction	CRKL; CRLF1; SMAD4; MEN1; SMCR8; TPBG; XIAP; AKT3; IKBKG; JCAD; TRIM44; CHRFAM7A; SLC39A10; MAP3K9; CDC73; TMOD2; SHANK2; LANCL2; PIK3R1; HOMER1; MAPK8; ERBIN; RIMS1; MAPRE2; NPR2; TRAF3; SH3RF3; SPAG9; SLC38A9; VTN; RAB34; PTPN1; FGFR3; SHANK1; INHA; PUM2; SPRED1; BMPR1A; MTURN; TWSG1; IRS1; SSTR4; DIXDC1; ZMIZ1; RAPGEF1	1619	0.00452672	0.0498566
GO:0021587	b	3	cerebellum morphogenesis	TRNP1; HSPA5; PTPN11; ZNF365; SMO; MAP2K1; DAB1; SPTBN2; SERPINE2	39	0.000285959	0.00309979		GO:0046390	b	5	ribose phosphate biosynthetic process	NPR2; PANK2; ACACA; ADCY1; UCKL1; AMPD2; PFKFB3; ADCY9; AK4; PDPR; TPR; NUP214; RANBP2	302	0.00459463	0.0498566
GO:0010604	b	5	positive regulation of macromolecule metabolic process	RNF10; HSPA5; KMT5C; SPAG9; HSPA8; EPB41L4B; PRR5; SMOC2; AKT1; DPF1; TP53INP2; RAPGEF1; DAB1; PPP1R3G; LHX2; MAP3K9; DDX39B; DLG4; NDST1; WWC1; ARHGEF2; NTRK2; TESK1; HSP90AB1; CAPN3; SASH1; SMAD5; SPSB4; RRP1B; METTL16; DAZAP2; PLK2; LARP4; ERBB4; APC; WNK1; LEFTY1; NR2C2; RPL11; RMND1; ATF7IP; FGFR3; KAT8; ADCY5; ADCY1; DNAJA4; HIPK2; CCND1; MBP; PTPN11; VIM; UBA52; MTURN; DBP; PAK6; STRADA; M…	3354	0.000142007	0.0031661		GO:0007264	b	4	small GTPase mediated signal transduction	ARHGEF12; RAP2A; GARNL3; CRKL; SHC3; RALGAPB; RAP1GAP2; DOCK1; DOCK6; SIPA1L1; ARHGAP32; RAPGEF1; EPS8; ERBIN; FAM13B; IQSEC3; TSC2; MAPRE2	502	0.00650756	0.0514689
GO:0090150	b	4	establishment of protein localization to membrane	RPS16; HSPA5; HSPA4; RPLP1; RPLP0; RPL18A; RPL3; RPS7; RPS5; RPS2; RPS9; RPL29; RPL8; RPS14; YWHAH; SPTBN1; RPS24; RPS25; RPS23; RPL23A; RPS21; RPL35A; GGA3; RPL11; RPL13; TP53; RPL18; RPL19; SNAP25; PEX5; TP53BP2; ARFRP1; KIF13A; UBA52; RPS3A; RPS15; BCL2	348	0.000220875	0.00325317		GO:0120180	b	5	cell-substrate adherens junction disassembly	PIK3R1; MAPRE2	6	0.00495091	0.0523256
GO:0035966	b	3	response to topologically incorrect protein	HSPA5; HSPA4; HSPA8; HSP90B1; HSPA1A; CLU; XBP1; HSPH1; DNAJB5; HSP90AB1; UBXN4; SDF2L1; CTDSP2; UGGT1; AUP1; KLHL15; PDIA6; DAB2IP; TMBIM6; DNAJA1; CCND1; CALR; ASNS; CXXC1; RHBDD2	207	0.000319893	0.00339964		GO:0048193	b	5	Golgi vesicle transport	SEC22C; TMED7; RAB34; SPAST; EXOC6B; BBS1; KIF5A; COG1; BBS2; EXOC5; SPTBN2; DYNC1LI2; VPS51; RBSN; MYO5A	379	0.0052627	0.0523256
GO:0019902	m	4	phosphatase binding	RCAN3; HSP90B1; AKT1; KIFAP3; PPP1R3G; PPP1R3C; DLG4; SLC9A3R1; MTMR9; PPP1R16A; PPP1R16B; PPP1R9B; PDLIM4; CDC5L; TRAF3; PHACTR1; PHACTR3; WNK1; DAB2IP; PPP1R11; CARHSP1; PTPRT; TP53; SFI1; BCL2	193	0.000114631	0.00353923		GO:0016570	b	5	histone modification	PRDM16; PPM1F; ASH1L; MSL2; CDC73; SMAD4; PHF2; MLLT6; TRIM37; MEN1; AKAP8L; PAF1; TADA2B; MAPK8; EYA1; NAA50; MTA3	454	0.0053254	0.0523256
GO:0016311	b	5	dephosphorylation	ACP6; ARMT1; DLC1; RRP1B; RCAN3; PPP2R3A; HSP90B1; PTPRZ1; POLB; NUDT16L1; PINK1; ZFYVE1; GNAI2; NSMF; DLG2; PPP1R3C; PPP4C; MTMR10; ELFN1; HSP90AB1; DUSP8; MTMR9; PPP1R16A; PPP1R16B; PPP1R9B; EYA1; CTDSP1; CTDSP2; PLPP3; PHACTR1; PHACTR3; FARP1; WNK1; PPP2R2C; PPP1R11; PDP2; SSH3; DUSP14; PHLPP1; THNSL2; PTPRT; INPP5E; PSPH; PTPN13; SFI1; PTPN11; PTPRF; ATP1A2; BCL2	499	0.000166623	0.00363238		GO:1900077	b	5	negative regulation of cellular response to insulin stimulus	PTPN1; TSC2; GRB14; IRS1	38	0.00532619	0.0523256
GO:0014047	b	3	glutamate secretion	SNAP25; APBA1; PPFIA3; NTRK2; HRH3; TSPOAP1; RIMS1; SLC1A2; SLC1A3	40	0.000350424	0.0036525		GO:0051960	b	5	regulation of nervous system development	CRKL; CPEB3; MAP2; TPBG; RAPGEF1; PLXNB2; TPPP; ZNF609; RNF112; TMEM30A; SERPINI1; CUL7; SETX; RIMS1; POU3F2; RAP2A; SRF; SPAG9; ZNF365; SIPA1L1; TTBK1; SHANK2; SHANK1; KIF1A; BMPR1A; LRP8; DIXDC1; FUT9	894	0.00533516	0.0523256
GO:0008144	m	2	drug binding	HSPA5; HSPA4; KMT5C; HSPA8; PLK5; FKBP4; AKT1; HIPK1; DDX55; ASS1; DNAJA4; AXL; MAP3K9; DDX39B; FKBP10; GRK3; NTRK2; TESK1; HSP90AB1; PYGB; CDC42BPG; NADK2; ABCD4; PLK2; ENTPD3; ERBB4; WNK1; CAMK2A; CSNK1G2; GUK1; KIFC2; FGFR3; DNAJA2; ADCY5; DNAJA1; ADCY1; BRSK1; HIPK2; KIF5A; KIF5B; KIF5C; ACSL6; MTREX; MYO5A; STRADA; RECQL5; HSP90B1; UBE2D1; GLUL; ACSBG1; PINK1; CHKA; HSPA1A; NEK7; CHD3; HSPH1…	1723	0.000611931	0.00366777		GO:0010468	b	5	regulation of gene expression	AFF4; CRKL; MEN1; IKBKG; DDX39B; CDC73; POU6F1; NUP214; PIK3R1; SAFB; ZNF367; NR2C2; TPR; THOC1; ADCY1; SLTM; MTURN; LYAR; PAK6; ZNF195; HMGN3; ADNP; TRAK1; ZNF692; TRIM37; PUM2; CC2D1B; EIF5B; PLXNB2; PPM1F; SRSF2; EGR3; AHNAK; ZNF609; LANCL2; DIO2; ZIC1; GTF2IRD1; ZNF24; TIPARP; TRIM44; ARNT2; CGGBP1; PRDM16; RBFOX2; MED13L; ERBIN; SAFB2; CAMKK2; RBM25; ALKBH5; PHF2; LCORL; TWSG1; SMAD4; ZNF236…	4696	0.00546523	0.05259
GO:1901567	m	2	fatty acid derivative binding	DBI; ACAD9; SCP2; PNPLA3; ALDH6A1; ACBD5; ACADL	28	0.000640405	0.00366777		GO:0005158	m	4	insulin receptor binding	PTPN1; IRS1; PIK3R1	22	0.007615	0.053781
GO:0016477	b	4	cell migration	HSPA5; PLK2; EPB41L4B; SCG2; AKT1; KIRREL3; DAB1; AXL; USP33; FMNL2; WWC1; FMNL1; ARHGEF2; NTRK2; NSMF; PLA2G7; VSIR; ERBB4; SPAG9; IDH2; WNK1; CAMK2A; CRB2; CENPV; CXCL12; ABHD6; TESK1; DNAJA4; PTPN11; FAT1; APC; DOCK1; RIC8A; RRAS; GLUL; LAMB1; EDNRB; LAMB2; SERPINE2; APOE; LIMCH1; ST3GAL4; CAP1; KRIT1; NF2; ANGPT2; PPP1R9B; CLDN5; RASGEF1A; RHOQ; RHOU; PLXNB1; VEGFB; FGF2; TUBB2B; PLXNC1; DDR2…	1521	0.000259243	0.00376449		GO:0016569	b	4	covalent chromatin modification	PRDM16; PPM1F; ASH1L; MSL2; CDC73; SMAD4; PHF2; MLLT6; TRIM37; MEN1; AKAP8L; NAA50; TADA2B; MAPK8; EYA1; PAF1; MTA3	467	0.00698779	0.0545585
GO:0055114	b	2	oxidation-reduction process	MT-CO1; ACADS; NDUFB9; NDUFB8; SLC25A18; SCP2; AKT1; MT-CO3; GPD2; PINK1; ACADL; ALDH1A1; PPP1R3G; MT-ND1; MT-ND2; MT-ND4; MT-ND5; MT-ND6; ACAA2; GLDC; MT-ND4L; PHKB; PLA2G7; PYGB; COX8A; ABCD4; CPT1A; SIRT4; MT-CYB; IDH2; ACSS1; PHKA1; KCNAB2; SUCLG2; SLC25A23; ENO2; PHGDH; PPP1R3C; ALDOC; ACO2; COX6A1; SLC27A2; HADH; TP53; ACOX1; COX4I1; PDK4; DECR1	514	0.000603095	0.00384582		GO:0048382	b	3	mesendoderm development	SMAD4; BMPR1A	8	0.00901611	0.0559333
GO:0007163	b	2	establishment or maintenance of cell polarity	AMOTL2; MSN; LIN7B; FAT1; MAP4; DLG2; WWC1; CAP1; HSP90AB1; FGF13; RUFY3; CRB2; RHOBTB3; KRIT1; CTNNA1; LLGL2; BRSK1; LLGL1; ERBIN; EZR; RND2; PARD3B; AMOT; SLC9A3R1; SH3BP1	215	0.000609255	0.00384582		GO:0009059	b	4	macromolecule biosynthetic process	AFF4; MEN1; HIPK3; IKBKG; DDX39B; CDC73; POU6F1; APEH; PIK3R1; SAFB; ZNF367; NR2C2; TPR; THOC1; CTDP1; FUT10; ADCY1; SLTM; MTURN; LYAR; PAK6; PRDM16; ZNF195; HMGN3; ADNP; TRAK1; ZNF692; TRIM37; INTS1; PUM2; TRAF3; CC2D1B; EIF5B; PLXNB2; PPM1F; SRSF2; EGR3; TADA2B; ZNF609; LANCL2; DIO2; ZIC1; MRPL47; RRBP1; TARS1; DALRD3; MAN2A2; GTF2IRD1; ZNF24; TRIM44; ARNT2; GINS2; RBFOX2; MED13L; ERBIN; SAFB2;…	5040	0.00727899	0.0561127
GO:0044419	b	2	interspecies interaction between organisms	PABPN1; SRCAP; PDGFRA; HIPK2; RPS16; RPL8; RPS14; SSRP1; AHSA1; RPLP1; HSPA8; RPL18A; RPL3; ATF7IP; RPS7; MSN; HSPA1A; RPS25; RPS2; RPL13; FLT3; AXL; NXF1; XPO1; SRPK1; APOE; RPL29; RPL23A; PSIP1; CFLAR; TBKBP1; ATG16L1; ZFP36; EIF3F; HSP90AB1; PC; RPS9; HNRNPK; HNRNPA2B1; CXCR4; AP1B1; PGLYRP1; NUP210; CADM1; ULK2; UBE2I; RPS24; AUP1; RPS23; RPS21; SUV39H1; CRTC1; RXRA; RPL35A; E4F1; LDLR; RPL11…	1043	0.000618867	0.00384582		GO:1901293	b	5	nucleoside phosphate biosynthetic process	NPR2; PANK2; ACACA; ADCY1; UCKL1; AMPD2; PFKFB3; ADCY9; AK4; PDPR; GPAM; AGPAT3; TPR; NUP214; RANBP2	387	0.00605658	0.0572011
GO:0048522	b	4	positive regulation of cellular process	RNF10; HSPA5; HSPA8; SCG2; HIPK2; HIPK1; ASS1; LHX2; DLG4; GPRC5B; RNF112; DRAP1; METTL16; ARHGEF12; LARP4; CAMK2A; CRB2; CXCL12; SNAP25; CCND1; CTBP1; RASL10B; DIRAS2; RRP1B; CELF4; UBE2D1; EDNRB; SERPINE2; HIP1R; APOE; NF2; NFIL3; CUX1; GPAM; INSIG1; ING4; ZEB1; ARNT2; PLXNC1; PINK1; FBXO31; FLNA; VSNL1; SMAD5; SMO; SLC4A4; TRIM56; SPSB4; MDK; PELI2; SPARC; S100A6; SETX; RNF157; RIMS2; LAMA2; M…	5443	0.000275627	0.00394682		GO:0006351	b	5	transcription, DNA-templated	AFF4; MEN1; HIPK3; IKBKG; DDX39B; CDC73; POU6F1; CREBRF; SAFB; ZNF367; NR2C2; TPR; THOC1; ADCY1; SLTM; MTURN; LYAR; PAK6; ZNF195; HMGN3; ADNP; TRAK1; ZNF692; TRIM37; INTS1; CC2D1B; PPM1F; TWSG1; EGR3; TADA2B; ZNF609; LANCL2; PIK3R1; ZIC1; GTF2IRD1; ZNF24; TRIM44; ARNT2; PRDM16; RBFOX2; MED13L; ERBIN; SAFB2; CAMKK2; PHF2; LCORL; SMAD4; ZNF236; FOSB; CTDP1; XIAP; FBXW11; TRIM56; NCOA2; ZHX3; ZBTB18…	3727	0.00621683	0.057647
GO:0055131	m	4	C3HC4-type RING finger domain binding	HSPA8; PINK1; HSPA1A; DNAJA1	6	0.000146337	0.00401615		GO:0090092	b	5	regulation of transmembrane receptor protein serine/threonine kinase signaling pathway	INHA; PRDM16; LTBP4; CTDSPL2; SMAD4; TWSG1; MEN1; SPRED1; BMPR1A; XIAP; BCL9L	245	0.00649393	0.0591411
GO:0019693	b	4	ribose phosphate metabolic process	MT-CO1; MT-CO3; GPAM; NDUFB9; NDUFB8; PDP2; AMPD2; HSPA8; STOML2; SLC4A4; HSPA1A; ACSBG1; PINK1; MT-ND1; MT-ND2; DLG2; MT-ND4; MT-ND5; MT-ND6; SCD; COX4I1; MT-ND4L; SPHK2; COX8A; MT-ATP6; NUP210; ACSS1; PDK4; TJP2; GIT1; ACACA; MT-CYB; ACSF2; NUDT4; NUDT5; SUCLG2; SLC25A23; SLC26A2; PAPSS2; GUK1; ALDOC; MVK; COX6A1; PANK4; DBI; ADCY5; TP53; ADCY1; RHOQ; SLC2A6; ACSL6; ENO2; PDE2A; ELOVL2; ATP1A2	594	0.000295718	0.00417651		GO:0007517	b	4	muscle organ development	UTRN; DMD; ZNF609; MTPN; SMAD4; EGR3; USP2; ZBTB18; CTDP1; BMPR1A; POU6F1; BCL9L; HOMER1; DDX39B	359	0.00780723	0.0594325
GO:0023014	b	3	signal transduction by protein phosphorylation	MAP3K9; PDGFRA; TIMP3; DIRAS2; EPHA7; SPTB; TNFRSF19; SCG2; FRS2; RRAS; AKT1; MAP2K1; RAPGEF1; ARRB1; MYOC; SORBS3; THPO; GNAI2; FLT3; SPTBN1; FLT1; SRPK1; DLG2; NPTN; DLG4; CFLAR; NDST1; SLC9A3R1; SHC3; DNAJC27; ZFP36; NTRK2; FGF2; DVL2; PEA15; ITPKB; DUSP8; NDRG2; CXCR4; FGF13; NRG2; MBP; NF2; PABPN1; TRAF3; ERBB4; SPAG9; DAB2IP; CD44; SHANK3; KLF4; IL34; APOE; CNKSR3; RASSF2; SETX; HGF; DUSP14…	913	0.000412981	0.00422331		GO:0034641	b	3	cellular nitrogen compound metabolic process	AFF4; PCSK1; MEN1; HIPK3; SRSF11; IKBKG; CHRFAM7A; DLG2; DDX39B; CDC73; ZC3H13; POU6F1; ZNF236; APEH; LUC7L3; NPR2; PIK3R1; SAFB; ZNF367; NR2C2; EEF1AKMT4-ECE2; TPR; THOC1; CTDP1; ADCY1; UCKL1; SLTM; MTURN; ADCY9; LYAR; PAK6; ZNF195; DMD; ADNP; TRAK1; ZNF692; TRIM37; INTS1; FMN2; PUM2; CC2D1B; EIF5B; DHX37; PLXNB2; PPM1F; PANK2; SRSF2; EGR3; AHNAK; ZNF609; LANCL2; PDPR; DIO2; ZIC1; MRPL47; RRBP1;…	6679	0.00984751	0.0599803
GO:0048589	b	2	developmental growth	EPHA7; ERCC1; MAP2; AKT1; BMPR1B; MAPK11; SHANK2; CACNG7; LAMB2; SPTBN2; SMURF1; MDK; APOE; DDX39B; WWC2; S1PR1; SPAG9; KCNK2; FGF2; HSP90AB1; CFLAR; CAPN3; CXCR4; FGF13; LZTS2; RNF157; RIMS2; ULK2; PDLIM5; ERBB4; ANXA6; RUFY3; GPAM; TP53; CXCL12; SHANK3; FGFR3; SHANK1; SMO; APBA1; WDTC1; LRP4; BMPR1A; DDR2; PTPN11; LATS1; EZR; RIMS1; RND2; PAK6; PTCH1; WWC1; BCL2	587	0.000709765	0.00425859		GO:0051338	b	4	regulation of transferase activity	CRKL; MEN1; IRS1; SMCR8; RAPGEF1; TSC2; CHRFAM7A; PPM1F; MAP3K9; PIK3R1; CACUL1; TTBK1; RANBP2; PABPN1; SPAG9; SPRED1; DCUN1D3; PTPN1; RFC2; FGFR3; LIME1; SOCS5; HIPK3; ADCY1; LRP8; ADCY9; CAMKK2; APC; PAK6; IKBKG	1008	0.00805374	0.0605522
GO:0019900	m	4	kinase binding	HDAC5; SHC3; PDLIM5; GAB2; NCS1; FRS2; RPS7; MSN; MAP2K1; PINK1; MYOC; NEK9; SRCIN1; GPRC5B; DVL2; MT-ND2; DLG2; DLG4; KIF1B; WWC2; WWC1; ZBTB4; RND2; MAPK8IP1; HSP90AB1; SLC12A4; AKT1; DUSP8; PPP1R12B; ANGPT2; TTC28; AP1B1; PPP1R9B; STRADA; JAKMIP2; CDC5L; TRAF3; SPAG9; WNK1; DAB2IP; AGAP2; RHOBTB3; APC; TESK1; DACT3; LIME1; TJP2; DAZAP2; TP53; BRSK1; LRP4; LLGL1; CCND1; KIF5B; SDC4; LATS1; EZR;…	746	0.000173263	0.0042796		GO:2000197	b	5	regulation of ribonucleoprotein complex localization	AKAP8L; TPR	7	0.00684609	0.0612545
GO:0016773	m	4	phosphotransferase activity, alcohol group as acceptor	SPHK2; PDGFRA; HIPK2; EPHA7; RASSF2; PLK5; DCLK3; UHMK1; BMPR1A; BMPR1B; CDC42BPG; MAPK11; CDC7; PINK1; LATS1; FLT3; AXL; FLT1; NEK7; HIPK1; MAP3K9; PANK4; SBK1; ADCK5; CDK16; GRK3; NTRK2; CHKA; ITPKB; FN3K; NADK2; TESK1; PDK4; ULK2; PLK2; ERBB4; WNK1; PHKA1; CAMK2A; CSNK1G2; PIP5K1C; PAPSS2; TTBK1; CDK9; MVK; SRPK1; FGFR3; BRD2; CRIM1; PPP1R9B; BRSK1; AKT1; CCND1; MAP2K1; MAP3K10; DDR2; STK35; C…	666	0.000190724	0.00428261		GO:0010605	b	5	negative regulation of macromolecule metabolic process	PUM2; FBXW11; DMD; CRKL; SMAD4; FOSB; ZNF692; TRIM37; MEN1; CPEB3; FMN2; SMCR8; XIAP; RAPGEF1; CC2D1B; SAMD4A; TSC2; THOC1; CHRFAM7A; NCOA2; PPM1F; SRSF2; TPPP; ZHX3; MLLT6; ZBTB18; LANCL2; POU6F1; GZF1; NUP214; SERPINI1; PPP1R16B; SNRNP70; LYAR; USP2; RANBP2; POU3F2; ASH1L; PABIR1; SRF; SPAG9; TRIM44; PAF1; GTF2IRD1; VTN; NR2C2; ZNF24; DCUN1D3; TIPARP; TPR; CDC73; PTPN1; TTBK1; MTA3; PRDM16; CGG…	2824	0.00699978	0.0615498
GO:0017166	m	4	vinculin binding	ACTN1; UTRN; SYNM; CTNNA1; SORBS3	11	0.000211137	0.0043459		GO:0032774	b	5	RNA biosynthetic process	AFF4; MEN1; HIPK3; IKBKG; DDX39B; CDC73; POU6F1; CREBRF; SAFB; ZNF367; NR2C2; TPR; THOC1; ADCY1; SLTM; MTURN; LYAR; PAK6; ZNF195; HMGN3; ADNP; TRAK1; ZNF692; TRIM37; INTS1; CC2D1B; PPM1F; TWSG1; EGR3; TADA2B; ZNF609; LANCL2; PIK3R1; ZIC1; GTF2IRD1; ZNF24; TRIM44; ARNT2; PRDM16; RBFOX2; MED13L; ERBIN; SAFB2; CAMKK2; PHF2; LCORL; SMAD4; ZNF236; FOSB; CTDP1; XIAP; FBXW11; TRIM56; NCOA2; ZHX3; ZBTB18…	3747	0.00718826	0.0621358
GO:0030278	b	4	regulation of ossification	ANKH; SMAD5; RASSF2; BMPR1A; BMPR1B; GPM6B; SMOC1; CRIM1; MDK; TOB2; S1PR1; RFLNB; HGF; PBX1; RANBP3L; LRP4; DDR2; PTPN11; ID3; WNT4; CHRD; CTNNBIP1; PTCH1; BCL2	195	0.000313883	0.00437315		GO:0045197	b	5	establishment or maintenance of epithelial cell apical/basal polarity	LIN7B; ERBIN; RAP2A; DLG2	42	0.00762011	0.0647709
GO:0031234	c	4	extrinsic component of cytoplasmic side of plasma membrane	SNAP25; DLG4; GNG7; SHANK3; FARP1; CDK16; GNG12; KCNAB2; AKT1; GNA12; GNA13; GNA11; POLR2M; S100A6; GNAI2	102	0.000684462	0.00440337		GO:0098815	b	4	modulation of excitatory postsynaptic potential	CHRFAM7A; SHANK2; SHANK1; RIMS1	44	0.00897749	0.0655869
GO:0051173	b	5	positive regulation of nitrogen compound metabolic process	RNF10; HSPA5; KMT5C; HSPA8; PRR5; SMOC2; AKT1; DPF1; TP53INP2; RAPGEF1; DAB1; APC2; ASS1; LHX2; MAP3K9; DDX39B; DLG4; NDST1; WWC1; ARHGEF2; NTRK2; TESK1; HSP90AB1; CAPN3; CAPN2; SASH1; SMAD5; SPSB4; RRP1B; METTL16; DAZAP2; PLK2; LARP4; ERBB4; SPAG9; WNK1; LEFTY1; NR2C2; RMND1; ATF7IP; FGFR3; KAT8; ADCY5; ADCY1; HIPK2; CCND1; MBP; PTPN11; VIM; UBA52; MTURN; APC; PAK6; DDAH1; DDAH2; MAPK11; AKAP8L;…	3199	0.000207384	0.00440692		GO:0038026	b	4	reelin-mediated signaling pathway	LRP8; CRKL	8	0.00901611	0.0655869
GO:1905383	b	5	protein localization to presynapse	KIF5A; KIF5B; DLG2; KIF5C; MAP1A	11	0.000211137	0.00440692		GO:0002040	b	4	sprouting angiogenesis	JCAD; SRF; EGR3; NR4A1; SPRED1; AKT3; PPP1R16B	125	0.00904647	0.0655869
GO:0022613	b	3	ribonucleoprotein complex biogenesis	RBM5; NOC2L; UTP3; RPS16; RPS15; RPS14; RRP1B; CIRBP; RPLP0; RPL3; RPS7; RPS5; RPS25; RPS2; WDR3; RPS9; XPO1; SRSF6; SRSF1; RPL23A; PSIP1; NOP56; DDX31; EIF3F; HSP90AB1; METTL16; METTL17; LUC7L3; RPS24; CELF4; SIRT7; RPS23; RPS21; SUV39H1; RPL35A; SFSWAP; RPL11; DDX39B; SRPK1; NOP58; DDX27; SETX; GLUL; MTREX; WDR74; REXO4	481	0.000446494	0.00443686		GO:0033043	b	5	regulation of organelle organization	CEP131; SDCCAG8; TMOD2; SMAD4; TENT4B; TRIM37; MAP2; SLAIN2; EPS8; TSC2; SPTBN2; PPM1F; TPPP; MLLT6; AKAP8L; PIK3R1; MAPK8; CUL7; MAPRE2; PAF1; CROCC; MTPN; TPR; APC2; ANAPC4; SHANK1; SMCR8; SPAST; RBSN; ATXN2; TBCD; CAMKK2; DIXDC1; APC; MYO5A; PHF2; TADA2B	1314	0.00804228	0.0672387
GO:0006139	b	3	nucleobase-containing compound metabolic process	HIF3A; RNF10; HSPA5; HSPA8; PCSK6; HIPK2; SRSF11; LHX2; DLG2; PPP4C; ZNF704; DRAP1; MT-ATP6; NADK2; METTL16; WDR3; CAMK2A; CRB2; IWS1; COX6A1; FAM172A; WDTC1; CCND1; ZGPAT; CTBP1; YBX2; RRP1B; CELF4; UBE2D1; EDNRB; XPO1; APOE; PANK4; NFIL3; CUX1; COL4A2; INSIG1; ING4; ZEB1; ARNT2; PSIP1; RING1; GIT1; FLNA; RBM6; TLE2; SMO; SLC4A4; POLB; NUDT16L1; TRIM56; RNASET2; CDC7; NCOA5; RBM12; RBM17; SETX; …	5952	0.000456287	0.00443686		GO:0019899	m	3	enzyme binding	DMD; SHC3; USP2; DOCK1; TRIM37; ARHGEF12; IRS1; SMCR8; TRAF3; RAPGEF1; EPS8; RAB11FIP4; TSC2; RAB34; DLG2; HERC2; CDC73; ZBTB4; ANAPC4; AKAP8L; DIO2; CACUL1; TSPAN17; MAPK8; CUL7; RIMS1; RANBP2; MTA3; PABPN1; AUP1; SRF; PIK3R1; SPAG9; DOCK6; PAF1; SPRED1; PPP1R12B; TPR; PTPN1; RFC2; PPP1R16B; SOCS5; LIME1; KCNH2; EXOC5; GRB14; UTRN; DCUN1D3; RNF144A; APC; MYO5A; MAPRE2; LCORL; CTTNBP2NL; IKBKG	2102	0.00600289	0.0688882
GO:0009790	b	3	embryo development	PTH1R; PDGFRA; HDAC2; HIPK2; COL11A1; FKBP10; DLC1; ERCC1; CELF4; RIC8A; DEAF1; RPS7; BMPR1A; MAP2K1; POLB; LAMB1; RPL13; MYO6; LATS1; WNT4; FLT1; ARFRP1; DLG2; MT-ND4; AMOT; KEAP1; NDST1; SLC9A3R1; OTX1; BBS5; SMO; ARNT2; DVL2; XYLT1; KLF4; RNF112; CAPN2; SMAD5; CNOT3; LFNG; EYA1; NF2; LAMA2; PPP2R3A; ERBB4; SEC24B; STOX2; CELSR1; CRB2; NR2C2; COL4A2; PHGDH; INSIG1; TP53; FRS2; PBX2; FGF2; BRD2;…	989	0.000458421	0.00443686		GO:0016849	m	3	phosphorus-oxygen lyase activity	NPR2; ADCY1; ADCY9	23	0.00863789	0.0688882
GO:0022904	b	4	respiratory electron transport chain	MT-CO1; MT-ND2; MT-CO3; MT-ND4; MT-ND5; MT-ND6; MT-ND1; MT-CYB; NDUFB8; MT-ND4L; SLC25A18; COX4I1; COX8A; GPD2; PINK1; NDUFB9; COX6A1	116	0.000322847	0.00443807		GO:0070840	m	3	dynein complex binding	APC; FBXW11; TPR	23	0.00863789	0.0688882
GO:0043170	b	3	macromolecule metabolic process	HIF3A; RNF10; HSPA5; HSPA8; PCSK6; CPE; FKBP4; HIPK2; HIPK1; P4HA1; SRSF11; NEK9; FKBP9; LHX2; DLG2; DLG4; PPP4C; ZNF704; RNF114; CDC42BPG; RNF112; DRAP1; METTL16; METTL17; WDR3; SCG3; CAMK2A; PPP2R2C; SCG2; IWS1; RMND1; NPTN; FAM172A; SNAP25; WDTC1; NRIP3; CCND1; ZGPAT; RHBDD2; CTBP1; PAIP2B; YBX2; DIRAS2; RRP1B; CELF4; HSP90B1; UBE2D1; EDNRB; SERPINE2; HIP1R; XPO1; APOE; NF2; DIO2; NFIL3; GRM3;…	9610	0.000471201	0.00448054		GO:0004672	m	3	protein kinase activity	HIPK3; NPR2; MAP3K9; CSNK1A1; CAMKK2; RPS6KA2; GRK3; FGFR3; AKT3; BMPR1A; HIPK1; LTBP4; STK35; PAK6; MAPK8; TTBK1; MATK; CDC42BPG; CDC42BPA	558	0.00875389	0.0688882
GO:0051338	b	4	regulation of transferase activity	PDGFRA; STRADA; DUSP14; DIRAS2; EPHA7; RPLP1; RASSF2; FRS2; RPS7; AKT1; MAP2K1; RAPGEF1; ARRB1; PINK1; DAB1; FLT3; AXL; FLT1; PPP1R3G; HSP90AB1; APOE; RPS2; DLG4; LIME1; NEURL1; PRR5; SLC9A3R1; SRCIN1; NEK7; UBE2I; NTRK2; FGF2; DVL2; PEA15; KLF4; DUSP8; SASH1; CXCR4; FGF13; GPRC5B; AGAP2; ZFP36; TESK1; HNRNPA2B1; RAP2C; PABPN1; CCNL2; ERBB4; SPAG9; WNK1; NRBF2; DAB2IP; ZGPAT; IL34; MAP3K9; SOCS4;…	1008	0.000334028	0.00453136		GO:0000166	m	3	nucleotide binding	ADCY1; ACADSB; PI4KA; YME1L1; DALRD3; RFC2; HIPK3; BMPR1A; HIPK1; AKT3; PAK6; MAT2A; EIF5B; RAB34; DHX37; MAP3K9; DDX39B; GRK3; LANCL2; CDC42BPG; RNF112; CDC42BPA; MAPK8; SETX; KIF21B; TARS1; NPR2; RAP2A; ACACA; ZBTB4; SRL; AGAP1; PANK2; UBE2R2; DYNC1LI2; TTBK1; FGFR3; KIF1A; HSPA13; RPS6KA2; RAB24; CSNK1A1; SPAST; UCKL1; PIP5K1C; KIF5A; PFKFB3; KIF5C; ADCY9; AK4; CAMKK2; STK35; MYO5A; MATK; MYO10	2150	0.00934323	0.0688882
GO:0051169	b	4	nuclear transport	RPS15; DNAJC27; NEMF; TMCO6; SMO; AKT1; SRSF11; CPSF1; XPO1; SRSF6; SRSF1; PSIP1; U2AF2; UHMK1; HSP90AB1; AKAP8L; HNRNPA2B1; NUP210; SMURF1; PABPN1; SIRT7; NXF1; IWS1; U2AF1L4; FLNA; DDX39B; FAM53C; RANBP3L; TP53; ZC3H11B; LZTS2; CALR; STRADA; CSE1L; IPO4; PTPN11	345	0.000382168	0.00510947		GO:1901265	m	3	nucleoside phosphate binding	ADCY1; ACADSB; PI4KA; YME1L1; DALRD3; RFC2; HIPK3; BMPR1A; HIPK1; AKT3; PAK6; MAT2A; EIF5B; RAB34; DHX37; MAP3K9; DDX39B; GRK3; LANCL2; CDC42BPG; RNF112; CDC42BPA; MAPK8; SETX; KIF21B; TARS1; NPR2; RAP2A; ACACA; ZBTB4; SRL; AGAP1; PANK2; UBE2R2; DYNC1LI2; TTBK1; FGFR3; KIF1A; HSPA13; RPS6KA2; RAB24; CSNK1A1; SPAST; UCKL1; PIP5K1C; KIF5A; PFKFB3; KIF5C; ADCY9; AK4; CAMKK2; STK35; MYO5A; MATK; MYO10	2151	0.00942681	0.0688882
GO:0034655	b	4	nucleobase-containing compound catabolic process	RPS16; RPL23A; RPS14; CIRBP; RPLP1; HSPA8; RPL18A; RPL3; CPEB3; RPS7; AKT1; HSPA1A; RPS25; RPS2; NUDT16L1; SAMD4A; VIM; RNASET2; RPS9; XPO1; SAMD4B; RPL29; RPL8; PLEKHN1; ZFP36; PCBP4; ZCCHC8; HNRNPM; CNOT3; NUP210; RPS24; RPLP0; ENTPD3; RPS23; METTL16; RPS21; CNOT10; NUDT4; NUDT5; RPL35A; ENO2; RPL11; RPL13; ALDOC; RPL18; RPL19; CARHSP1; TP53; SLC4A4; SLC2A6; RPS5; PDE2A; DXO; MTREX; UBA52; RPS3…	670	0.000386556	0.00510947		GO:0007169	b	5	transmembrane receptor protein tyrosine kinase signaling pathway	CRKL; DOCK1; SPRED1; IRS1; RAPGEF1; TSC2; AP2S1; PIK3R1; SIPA1L1; ZNF106; SETX; JCAD; SHC3; VTN; TIPARP; PTPN1; FGFR3; SOCS5; RBFOX2; ERBIN; GRB14; APC; MATK	717	0.00846933	0.0696671
GO:0048489	b	4	synaptic vesicle transport	SNAP25; AP3B2; APBA1; ADCY1; CSPG5; PIP5K1C; KIF5A; KIF5B; KIF5C; GRIK5; NCS1; MAP2; PINK1; SNPH; GIT1; RIMS4; RIMS1; RIMS2; PPFIA3	140	0.000403736	0.00525658		GO:0046626	b	5	regulation of insulin receptor signaling pathway	PTPN1; TSC2; GRB14; PIK3R1; IRS1	68	0.00876173	0.0709283
GO:0042127	b	4	regulation of cell proliferation	RNF10; CLMN; SCG2; AKT1; HIPK1; RAPGEF1; KIFAP3; GPAM; DDX39B; DEAF1; NTRK2; P3H3; VSIR; PPP1R16B; WDR6; NPR3; ERBB4; TMEM131L; IDH2; CXCL12; FGFR3; DNAJA2; NACC1; HIPK2; CCND1; CDC7; APC; DDAH1; IL20RB; GAB2; FRS2; LAMB1; EDNRB; IFIT3; SERPINE2; APOE; NF2; PPP1R9B; LZTS2; CLDN5; EFEMP2; PLXNB1; VEGFB; ING4; FGF2; ARNT2; TP53; DDR2; SDC4; FLNA; PDGFRA; HDAC2; ARHGEF2; BMPR1B; SMO; FBXO2; MAPK11; …	1598	0.000411437	0.00525658		GO:0048733	b	5	sebaceous gland development	SMAD4; ASH1L	8	0.00901611	0.0709554
GO:0000165	b	4	MAPK cascade	MAP3K9; PDGFRA; TIMP3; DIRAS2; EPHA7; SPTB; TNFRSF19; SCG2; FRS2; RRAS; AKT1; MAP2K1; RAPGEF1; ARRB1; MYOC; SORBS3; THPO; GNAI2; FLT3; SPTBN1; FLT1; SRPK1; DLG2; NPTN; DLG4; CFLAR; NDST1; SLC9A3R1; SHC3; DNAJC27; ZFP36; NTRK2; FGF2; DVL2; PEA15; ITPKB; DUSP8; NDRG2; CXCR4; FGF13; NRG2; MBP; NF2; PABPN1; TRAF3; ERBB4; SPAG9; DAB2IP; CD44; SHANK3; KLF4; IL34; APOE; CNKSR3; RASSF2; SETX; HGF; DUSP14…	913	0.000412981	0.00525658		GO:0043624	b	5	cellular protein complex disassembly	APC2; SPAST; TMOD2; MRPS26; MTPN; MRPL47; EPS8; APEH; APC; SPTBN2	222	0.00904333	0.0709554
GO:0004672	m	3	protein kinase activity	PDGFRA; HIPK2; EPHA7; RASSF2; PLK5; DCLK3; UHMK1; BMPR1A; BMPR1B; MAPK11; CDC7; PINK1; LATS1; FLT3; AXL; FLT1; NEK7; HIPK1; MAP3K9; SBK1; ADCK5; CDK16; GRK3; NTRK2; TESK1; CDC42BPG; PPP1R9B; PDK4; ULK2; PLK2; ERBB4; WNK1; PHKA1; CAMK2A; CSNK1G2; CDK9; TTBK1; SRPK1; FGFR3; BRD2; CRIM1; BRSK1; AKT1; CCND1; MAP2K1; MAP3K10; DDR2; STK35; CLK1; PAK6; CLK3; STRADA	558	0.000366761	0.00529184		GO:0051905	b	5	establishment of pigment granule localization	SHROOM2; MYO5A; BBS2	24	0.00973745	0.074369
GO:0051241	b	4	negative regulation of multicellular organismal process	RNF10; PLK2; FKBP4; DAB1; AXL; WWC2; WWC1; HSP90AB1; LRPAP1; NDRG2; VSIR; NPR3; ERBB4; SPAG9; TMEM131L; IDH2; ZNF365; ABHD6; DNAJA4; PTPN11; VIM; IL20RB; TRAK2; CELF4; FRS2; EDNRB; SERPINE2; APOE; ITPKB; ANGPT2; CLDN5; EPN1; PPP1R11; COL4A2; DENND5A; FGF2; IRF3; TP53; LRRC17; GIT1; FLNA; PDGFRA; HDAC2; HDAC5; EPHA7; OTUD5; SMO; KRIT1; MAPK11; ARRB1; GNAI2; DACT3; MDK; SPARC; FGF13; CST3; LFNG; ME…	1181	0.000426492	0.00529787		GO:0022604	b	5	regulation of cell morphogenesis	PLXNB2; POU3F2; RAP2A; SRF; KIF1A; CRKL; SPAG9; LRP8; DOCK1; PDZD8; MAP2; EPS8; SIPA1L1; BCL9L; CUL7; RIMS1; MYO10	484	0.00977004	0.074369
GO:0006631	b	4	fatty acid metabolic process	ACADS; PLA2G2F; SCP2; ACSS1; AKT1; ACSBG1; ACADL; XBP1; QKI; GPAM; SCD; PNPLA3; ACAA2; ABCD4; MID1IP1; CPT1A; ACACA; NAAA; SIRT4; MGLL; ACSF2; PTGR2; PDP2; INSIG1; FADS1; FADS2; THNSL2; SLC27A2; HADH; WDTC1; GSTM1; ACOX1; ACSL6; PON2; ELOVL2; PDK4; ACBD5; ACAD9; DECR1	387	0.000426501	0.00529787		GO:0030554	m	5	adenyl nucleotide binding	ADCY1; PI4KA; YME1L1; DALRD3; RFC2; HIPK3; BMPR1A; HIPK1; AKT3; PAK6; MAT2A; DHX37; MAP3K9; DDX39B; GRK3; LANCL2; CDC42BPG; CDC42BPA; MAPK8; SETX; KIF21B; TARS1; NPR2; ACACA; UBE2R2; PANK2; DYNC1LI2; TTBK1; FGFR3; KIF1A; HSPA13; RPS6KA2; CSNK1A1; SPAST; UCKL1; PIP5K1C; KIF5A; PFKFB3; KIF5C; ADCY9; AK4; CAMKK2; STK35; MYO5A; MATK; MYO10	1560	0.00130783	0.0928558
GO:0006163	b	5	purine nucleotide metabolic process	MT-CO1; MT-CO3; GPAM; NDUFB9; NDUFB8; PDP2; AMPD2; HSPA8; STOML2; SLC4A4; HSPA1A; ACSBG1; PINK1; MT-ND1; MT-ND2; DLG2; MT-ND4; MT-ND5; MT-ND6; SCD; COX4I1; MT-ND4L; SPHK2; COX8A; MT-ATP6; NUP210; ACSS1; PDK4; TJP2; GIT1; ACACA; MT-CYB; ACSF2; NUDT4; NUDT5; SUCLG2; SLC25A23; SLC26A2; PAPSS2; GUK1; ALDOC; MVK; COX6A1; PANK4; DBI; ADCY5; TP53; ADCY1; RHOQ; SLC2A6; ACSL6; ENO2; PDE2A; ELOVL2; ATP1A2	592	0.000260702	0.0053281		GO:0008017	m	5	microtubule binding	FBXW11; KIF1A; SPAST; TPPP; KIF5A; KIF5C; MAP2; SNPH; APC2; APC; KIF21B; MAPRE2	271	0.00509787	0.167699
GO:0071682	c	5	endocytic vesicle lumen	APOE; HSPH1; CALR; PGLYRP1; HSP90B1; SPARC	20	0.000673875	0.00546587		GO:0001784	m	5	phosphotyrosine residue binding	SHC3; IRS1; CRKL; PIK3R1	44	0.00897749	0.167699
GO:0030203	b	5	glycosaminoglycan metabolic process	BCAN; ST3GAL2; CHST2; B3GAT1; NDST1; ST3GAL4; ACAN; CSPG5; SDC4; IDS; XYLT1; AKT1; PGLYRP1; GPC5; CD44; HGF; ABCC5; ITIH3; B4GALT2; ITIH5; FGF2	158	0.000274614	0.00549788
GO:1901681	m	2	sulfur compound binding	COL11A1; LRPAP1; KMT5C; SCP2; SMOC2; SMOC1; ACADL; SERPINE2; MDK; APOE; RPL29; PNPLA3; PC; METTL17; ANXA6; PCSK6; EFEMP2; ALDH6A1; VEGFB; FGF2; DBI; GSTM1; GSTM3; PTPRF; ACBD5; ACAD9; PTCH1; DBT	262	0.00106652	0.00559925
GO:0031503	b	2	protein-containing complex localization	RPS15; SRSF11; KIFAP3; IQSEC2; CPSF1; XPO1; DLG2; SRSF1; DLG4; U2AF2; AKAP8L; HNRNPA2B1; NACC2; NUP210; PABPN1; NXF1; RABL2B; IWS1; SFPQ; SRSF6; DDX39B; NPTN; SNAP25; ZC3H11B; KIF5A; KIF5B; KIF5C; U2AF1L4; EZR; CACNG7	285	0.000980843	0.00568889
GO:0030534	b	2	adult behavior	HDAC2; PREX2; HOMER2; MECP2; SLC7A11; SHANK2; LGI4; HIPK2; NPY; ATP1A2; ABAT; DAB1; CXCL12; SHANK3; SPTBN2; SHANK1	117	0.00103347	0.00580075
GO:0051049	b	4	regulation of transport	HSPA8; RAPGEF4; AKT1; RAPGEF1; JPH4; GPM6B; AXL; DLG2; DLG4; PEA15; WWC1; CACNA1D; HSP90AB1; CAPN3; SCN4B; HRH3; DIAPH1; ADCY5; IDH2; WNK1; CAMK2A; KCNAB3; KCNAB2; IWS1; SEC24B; APBA1; CXCL12; LIME1; DBI; SNAP25; DNAJA1; ADCY1; CACNA2D3; CSPG5; PTPN11; UTRN; KIF5B; SCN3B; RASL10B; GRIA2; GAB2; BRSK1; GRIK5; PINK1; EDNRB; SERPINE2; HIP1R; APOE; AHNAK; C4A; SIRT7; SIRT4; RHOQ; RHOU; INSIG1; ITPR1; …	1715	0.000497107	0.0061014
GO:0051235	b	2	maintenance of location	HSPA5; CCDC22; HSP90B1; AKT1; LATS1; JPH4; PINK1; ZFYVE1; PLIN3; APOE; FGF2; CAPN3; FTH1; VPS13C; CPT1A; AUP1; DIAPH1; ANXA6; SLC25A23; INSIG1; POLR2M; ITPR1; FTL; LIME1; TPCN1; JPH3; CALR; GM2A; GRIK5; KEAP1; ATP1A2; FLNA	314	0.00116552	0.00633752
GO:0006457	b	2	protein folding	HSPA5; HSPA8; HSP90B1; FKBP4; HSPA1A; PFDN2; GNAI2; FKBP9; HSPH1; DNAJB5; HSP90AB1; AHSA1; SDF2L1; SNRNP70; UGGT1; RP2; PDIA6; PDIA4; PDIA3; CLU; DNAJA2; DNAJA1; DNAJA4; CALR; DNAJC1; PPID	238	0.00121632	0.00641333
GO:0036109	b	4	alpha-linolenic acid metabolic process	FADS1; ELOVL2; FADS2; ACOX1; SCP2	13	0.000534074	0.00647801
GO:0097485	b	3	neuron projection guidance	EPHA7; SPTB; GAB2; FRS2; SMO; BMPR1B; DAB1; LAMB2; SPTBN2; SPTBN1; PLXNB1; NPTN; NEO1; DOK6; CXCR4; ZSWIM8; LAMA2; SHC3; USP33; CXCL12; SHANK3; TUBB2B; PLXNC1; ROBO3; KIF5A; KIF5B; KIF5C; EZR; PTCH1; PTPN11	279	0.000694676	0.00649162
GO:0005911	c	2	cell-cell junction	AMOTL2; ADD3; EPB41L4B; AKT1; CLMP; PKP4; SH3BP1; KIRREL2; AHNAK; ARHGEF2; LIN7B; YWHAH; LSR; FGF13; SCN4B; CLDN5; CADM1; RAP2C; PGM5; CDH24; APC; KRIT1; KIRREL3; CTNNA1; TJAP1; TJP2; ACTN1; PLEKHG5; CCND1; FAT1; ATP1A2; PARD3B; FLNA; TMEM47; CCDC85C; HEPACAM; AMOT	380	0.00116656	0.0065133
GO:0097479	b	5	synaptic vesicle localization	SNAP25; AP3B2; APBA1; ADCY1; BRSK1; CSPG5; PIP5K1C; KIF5A; KIF5B; KIF5C; GRIK5; NCS1; MAP2; PINK1; SNPH; GIT1; RIMS4; RIMS1; RIMS2; PPFIA3	149	0.000333327	0.00653987
GO:0021764	b	3	amygdala development	UBA6; ATP1A2; NR2E1	4	0.000717727	0.00659336
GO:0019439	b	4	aromatic compound catabolic process	RPS16; RPL23A; RPS14; CIRBP; RPLP1; HSPA8; RPL18A; RPL3; CPEB3; RPS7; AKT1; HSPA1A; RPS25; RPS2; NUDT16L1; SAMD4A; PON2; RNASET2; RPS9; XPO1; SAMD4B; RPL29; RPL8; PLEKHN1; ZFP36; PCBP4; ZCCHC8; HNRNPM; DIO2; CNOT3; ASRGL1; NUP210; RPS24; RPLP0; ENTPD3; RPS23; METTL16; RPS21; CNOT10; NUDT4; NUDT5; RPL35A; ENO2; RPL11; RPL13; ALDOC; VIM; RPL18; RPL19; CARHSP1; TP53; SLC4A4; SLC2A6; ALDH1L1; RPS5; P…	736	0.000550779	0.00660295
GO:0044294	c	4	dendritic growth cone	HSP90AB1; MAP2; PTCH1; MAPK8IP1	9	0.0010693	0.00665726
GO:0021695	b	3	cerebellar cortex development	TRNP1; HSPA5; PTPN11; ZNF365; SMO; MAP2K1; B4GALT2; SPTBN2; SERPINE2	44	0.000739365	0.00667893
GO:0051347	b	5	positive regulation of transferase activity	PDGFRA; DIRAS2; EPHA7; RPLP1; RASSF2; FRS2; AKT1; MAP2K1; RAPGEF1; ARRB1; PINK1; DAB1; FLT3; AXL; FLT1; PPP1R3G; DVL2; MAP3K9; RPS2; DLG4; NEURL1; PRR5; NTRK2; FGF2; HSP90AB1; PEA15; KLF4; HNRNPA2B1; CXCR4; FGF13; GPRC5B; UBE2I; PABPN1; ERBB4; SPAG9; WNK1; DAB2IP; IL34; HGF; CLU; TTBK1; SERINC2; FGFR3; SASH1; DBI; ADCY5; DAZAP2; SRCIN1; ADCY1; HMBOX1; CCND1; PTPN11; SDC4; AGAP2; MAP3K10; DDR2; UB…	681	0.000358184	0.00677876
GO:0010468	b	5	regulation of gene expression	HIF3A; CIC; UBTF; RNF10; PHGDH; HSPA5; HSPA8; PCSK6; MRPS27; ATF7IP; AKT1; RBM4B; DPF1; TP53INP2; REXO4; CAPRIN1; PBXIP1; BRD9; CREBZF; TMBIM6; TLE2; WWC2; SOX6; YBX2; ARHGEF2; NTRK2; THRA; HSPA1A; POU6F1; ZNF787; CIRBP; VSIR; ZSCAN26; NUP210; HMG20B; INPP5E; KAT8; CCNL2; LARP4; PSIP1; ERBB4; NUDT16L1; EPB41L4B; CRB2; CAMK2A; LEFTY1; NR2C2; NACC2; RPL11; RMND1; RPL13; MIER2; RPL18; RPL19; BRD2; C…	4696	0.000359323	0.00677876
GO:1901698	b	3	response to nitrogen compound	HSPA5; AKT1; RAPGEF1; ASS1; MT-ND5; MT-ND6; PEA15; ARHGEF2; NTRK2; NSMF; CAPN2; AUP1; DIAPH1; CAMK2A; CXCL12; ADCY5; ADCY1; WDTC1; CCND1; PTPN11; STXBP3; VIM; RHBDD2; APC; MYO5A; RECQL5; HSP90B1; EDNRB; APOE; GLDC; PNPLA3; HRH3; UBXN4; SDF2L1; PPP1R9B; MT-CYB; RHOQ; COL4A1; INSIG1; IRF3; EGLN1; TP53; ERBIN; BAIAP2; NEURL1; PDGFRA; HDAC2; HDAC5; FBXO2; GNAI2; FLT3; HSP90AB1; NCOA5; CFLAR; SPARC; Z…	1067	0.00078464	0.00694039
GO:0071495	b	3	cellular response to endogenous stimulus	HSPA5; PCSK6; AKT1; RAPGEF1; ASS1; GPAM; NDST1; ARHGEF2; NTRK2; THRA; HSP90AB1; KLF4; CAPN2; ONECUT2; DIAPH1; ERBB4; CAMK2A; LEFTY1; FGFR3; ADCY5; DNAJA1; ADCY1; WDTC1; HIPK2; PTPN11; VIM; UBA52; APC; MYO5A; RECQL5; RPL8; HSP90B1; UBE2D1; SMURF1; PNPLA3; HRH3; ASNS; PPP1R9B; CLDN5; RHOQ; UBA5; COL4A2; COL4A1; INSIG1; FGF2; TP53; NCOA5; BAIAP2; PDGFRA; HDAC2; HDAC5; SMAD5; HNRNPH1; GNAI2; FLT3; NS…	1336	0.000793919	0.00694039
GO:0043067	b	5	regulation of programmed cell death	BCL2L2; TIMP3; HSPA5; PLK2; PLK5; SCG2; AKT1; ANP32E; KIFAP3; AXL; MAP3K9; ACAA2; ARHGEF2; NTRK2; ARHGEF1; HSP90AB1; CAPN3; CAPN2; ARHGEF12; CAMK2A; RPL11; TNFRSF25; CXCL12; SMO; DNAJA1; HIPK2; UBA52; APC; DDAH2; RRP1B; RASSF2; HSP90B1; ID3; PINK1; EDNRB; IFIT3; HSPA1A; HIP1R; APOE; ITPKB; NF2; ASNS; SDF2L1; SIRT4; SFPQ; GPAM; ING4; ARNT2; IRF3; TP53; PHLPP1; FLNA; HDAC2; EPHA7; RPS7; KRIT1; ARRB…	1521	0.000401539	0.00733454
GO:0097480	b	5	establishment of synaptic vesicle localization	SNAP25; AP3B2; APBA1; ADCY1; CSPG5; PIP5K1C; KIF5A; KIF5B; KIF5C; GRIK5; NCS1; MAP2; PINK1; SNPH; GIT1; RIMS4; RIMS1; RIMS2; PPFIA3	140	0.000403736	0.00733454
GO:0043436	b	4	oxoacid metabolic process	PLA2G2F; AKT1; P4HA1; ASS1; GPAM; NDST1; MPST; ASRGL1; NUP210; ABCD4; NAAA; IDH2; BCAT1; XYLT1; PHGDH; FN3K; WDTC1; CSPG5; SLC2A6; ALDH1L1; ACSL6; ALDH5A1; DDAH1; DDAH2; ACADS; GLUL; ACSBG1; TST; ACADL; SCD; GLDC; PNPLA3; PC; GBA2; B4GALT2; SIRT4; ACSF2; PDP2; INSIG1; CHST2; FGF2; BCAN; HADH; EGLN1; TP53; ACAD9; SLC26A2; DBT; ELOVL2; GIT1; ACAN; IDS; SLC4A4; ADHFE1; ITIH3; ITIH5; ACO2; BCO2; ACAC…	1179	0.000628697	0.00734884
GO:0001764	b	4	neuron migration	MDK; PHACTR1; CELSR1; TUBB2B; ERBB4; DAB2IP; ARHGEF2; CAMK2A; NTRK2; NSMF; AXL; CXCR4; FGF13; FLNA; DAB1; CXCL12; KIRREL3; CTNNA2; FBXO31	145	0.000628802	0.00734884
GO:1905114	b	4	cell surface receptor signaling pathway involved in cell-cell signaling	AMOTL2; TLE2; CELF4; CPE; SMO; AKT1; LATS1; CTNND2; MYOC; BCL9L; NDRG2; DACT3; GPRC5B; SMURF1; MDK; PRICKLE2; APOE; DLG4; KLF15; SLC9A3R1; DVL2; KLF4; LZTS2; RIMS1; RIMS2; PLPP3; PLCB3; WNK1; TMEM131L; DAB2IP; MECP2; MBD2; CELSR3; CAMK2A; CELSR1; CSNK1G2; GPC5; APC2; SHANK3; SHANK2; SHANK1; TBL1XR1; LRP4; CCND1; TMEM25; GRIK5; NRARP; WNT4; PFN1; UBA52; CTNNBIP1; APC; AMER2; RNF213; RAPGEF1	612	0.000634381	0.00734884
GO:0098839	c	3	postsynaptic density membrane	ABHD17A; DLG2; NPTN; ADCY1; ERBB4; EPHA7; PRRT1; GRIK5; LIN7B; GRIA2; PTPRT; CACNG7; DLG4	86	0.00117538	0.00743007
GO:0060589	m	3	nucleoside-triphosphatase regulator activity	ARHGEF10L; DOCK1; RIC8A; SH3BP1; ARRB1; ARHGAP5; ALDH1A1; RGS20; PREX2; HSPH1; ARHGEF1; AHSA1; SIPA1L1; DLC1; RIMS1; ARHGEF12; RP2; TOR1AIP1; DAB2IP; AGAP1; AGAP2; PLXNB1; SGSM2; KRIT1; RAP1GAP2; RANBP3L; DNAJA2; DNAJA1; LLGL2; LLGL1; RGS11; DNAJC1; TBC1D9B; PFN1; GIT1; TBC1D16	353	0.000556879	0.0074993
GO:0007411	b	4	axon guidance	EPHA7; SPTB; GAB2; FRS2; SMO; BMPR1B; DAB1; LAMB2; SPTBN2; SPTBN1; PLXNB1; NPTN; NEO1; DOK6; CXCR4; ZSWIM8; LAMA2; SHC3; USP33; CXCL12; SHANK3; TUBB2B; PLXNC1; ROBO3; KIF5A; KIF5B; KIF5C; EZR; PTCH1; PTPN11	278	0.000654903	0.00750228
GO:0007154	b	2	cell communication	HSPA5; HSPA8; PCSK6; CPE; JPH3; ARFRP1; JPH4; SAMD14; DLG2; DLG4; PPP4C; CDC42BPG; ZC3H15; SCN4B; ARHGEF12; NPR3; CAMK2A; SCG2; CXCL12; SNAP25; HIPK2; CCND1; HIPK1; ZGPAT; NPY; NYAP1; RASL10A; RASL10B; DIRAS2; CELF4; HSP90B1; UBE2D1; DENND4B; TSPOAP1; EDNRB; IQSEC2; IFIT3; SERPINE2; HIP1R; APOE; NF2; WSB2; GRM3; PDLIM4; SNPH; COL4A2; EPS15L1; VEGFB; ING4; ZEB1; PLXNC1; GIT1; FLNA; VSNL1; LRPAP1; …	6715	0.00148378	0.00759348
GO:0021549	b	3	cerebellum development	TRNP1; MT-CO1; MT-ND4; HSPA5; MECP2; ZNF365; SPTBN2; SMO; MAP2K1; TP53; DAB1; B4GALT2; PTPN11; SERPINE2	94	0.000897773	0.0077237
GO:0043230	c	2	extracellular organelle	HSPA5; HSPA4; HSPA8; CPE; CAP1; FKBP4; ASS1; AXL; SELENBP1; FMNL1; GNG12; CYBRD1; HSP90AB1; MPST; CAPN2; DNAJA2; ARHGEF12; NPR3; NAAA; SPAG9; IDH2; CRB2; PYGB; RPL11; PHGDH; CXCL12; DBI; DNAJA1; ADCY1; PTPN13; SCARB2; ALDH1L1; GM2A; RPS5; VIM; SPEN; GNG7; FAT1; UTRN; PACSIN3; MYO5A; DDAH1; PXDN; RPL3; HSP90B1; SERINC2; RRAS; GLUL; LAMB1; FTH1; NDRG2; LAMB2; SERPINE2; SMURF1; APOE; HSPH1; FREM2; R…	2169	0.00144607	0.00775091
GO:0051087	m	3	chaperone binding	DNAJA2; DNAJA1; TP53; DNAJA4; HSPA5; SDF2L1; CALR; HSPA8; DNAJC1; DNAJB5; AHSA1; ATP1A2; CLU; STIP1; TIMM44	101	0.000615774	0.00777414
GO:0016192	b	4	vesicle-mediated transport	LIN7B; TIMP3; SPTB; SCG3; RAPGEF4; ARFRP1; RAPGEF1; KIFAP3; PLIN3; AXL; MRC2; DLG4; GRK3; HSP90AB1; PYGB; MTMR9; HSPA8; DIAPH1; SPAG9; COG1; KCNAB2; CSNK1G2; SEC24B; APBA1; USP33; SCARF2; SNAP25; ADCY1; CSPG5; SCARB2; KIF5B; KIF5C; UBA52; PACSIN3; KIF5A; STARD3; MYO5A; GM2A; TRAK2; TRAK1; DOCK1; GAB2; HSP90B1; GRIK5; PINK1; HIP1R; APOE; HSPH1; GNAI2; CAP1; C4A; KLC2; ANXA11; GCA; ARPC2; RHOQ; EPN…	2167	0.000691546	0.00783499
GO:0009448	b	4	gamma-aminobutyric acid metabolic process	ALDH5A1; PHGDH; ABAT	4	0.000717727	0.00793052
GO:0098971	b	4	anterograde dendritic transport of neurotransmitter receptor complex	KIF5A; KIF5B; KIF5C	4	0.000717727	0.00793052
GO:0001667	b	4	ameboidal-type cell migration	AMOTL2; HDAC5; DOCK1; EPB41L4B; SCG2; SMO; AKT1; GLUL; SH3BP1; SMOC2; EDNRB; APOE; CAP1; FGF2; SPARC; KLF4; ANGPT2; KANK2; RIC8A; PLK2; ERBB4; ANXA6; MECP2; DAB2IP; CRB2; NR2E1; KRIT1; CENPV; TESK1; SASH1; RRAS; DNAJA4; PLEKHG5; DDR2; CALR; SDC4; PFN1; GNA12; PTPN11; AMOT	411	0.000725186	0.00793052
GO:1901361	b	4	organic cyclic compound catabolic process	NUDT16L1; RPS16; RPL8; RPS14; CIRBP; RPLP1; HSPA8; RPL18A; RPL3; CPEB3; RPS7; AKT1; HSPA1A; RPS25; RPS2; PCBP4; SAMD4A; VIM; RNASET2; RPS9; XPO1; APOE; RPL29; RPL23A; PLEKHN1; ZFP36; YWHAH; ZCCHC8; HNRNPM; DIO2; CNOT3; ASRGL1; NUP210; RPS24; RPLP0; ENTPD3; RPS23; METTL16; RPS21; SAMD4B; RPS5; CNOT10; NUDT4; NUDT5; RPL35A; ALDH6A1; RPL11; RPL13; ALDOC; RPL18; RPL19; CARHSP1; TP53; SLC4A4; SLC2A6; …	773	0.000737503	0.00793052
GO:0048168	b	4	regulation of neuronal synaptic plasticity	APOE; NPTN; PPFIA3; JPH3; CAMK2A; NSMF; NEURL1; SHANK3; DLG4	44	0.000739365	0.00793052
GO:0048585	b	4	negative regulation of response to stimulus	BCL2L2; TIMP3; HSPA5; PLK2; SCG2; AKT1; RAPGEF1; DAB1; PHLPP1; DDX39B; ACAA2; WWC2; WWC1; ARHGEF2; ONECUT2; TMEM131L; PALM; CXCL12; SOCS4; DNAJA1; INPP5E; HIPK2; PTPN11; RNF213; ZGPAT; UBA52; APC; DDAH1; PXDN; RECQL5; IL20RB; RASSF2; DLK2; PINK1; NDRG2; SERPINE2; SMURF1; APOE; AMER2; NF2; ANGPT2; LZTS2; EPM2A; EPN1; EPS15L1; INSIG1; ITPR1; FGF2; TP53; ERBIN; NCOA5; GIT1; PDGFRA; LRPAP1; TLE2; HGF…	1624	0.000746131	0.00793052
GO:0042254	b	4	ribosome biogenesis	NOC2L; UTP3; RPS16; RPS15; RPS14; RRP1B; RPLP0; RPL35A; RPS7; RPS5; RPS2; SIRT7; RPS9; XPO1; RPL23A; NOP56; DDX31; METTL16; METTL17; RPS24; RPS25; WDR3; RPS21; SUV39H1; RPL3; RPL11; NOP58; DDX27; GLUL; MTREX; WDR74; REXO4	307	0.000757187	0.00796592
GO:0098803	c	3	respiratory chain complex	MT-CO1; MT-ND2; MT-CO3; MT-ND4; MT-ND5; NDUFB9; MT-ND1; MT-CYB; NDUFB8; MT-ND4L; COX4I1; COX8A; COX6A1	87	0.00131087	0.00800083
GO:0060997	b	5	dendritic spine morphogenesis	PDLIM5; DLG4; SHANK1; ZNF365; CTNND2; CAPRIN1; SIPA1L1; SHANK3; SHANK2; SRCIN1; KIF1A	59	0.000458691	0.00803587
GO:0051130	b	5	positive regulation of cellular component organization	HSPA5; PLK5; ATF7IP; RAPGEF1; CAPRIN1; AXL; DLG4; NTRK2; CAPN2; NF2; PALM; CXCL12; TESK1; CSPG5; SCARB2; KIF5B; APC; DOCK1; STOML2; CRTC1; PINK1; ARHGEF10L; HIP1R; SMURF1; NEK7; APOE; LIMCH1; C4A; CLDN5; METRN; ARPC2; RHOQ; EFEMP2; RHOU; CUX1; SFPQ; CTBP1; TUBB2B; PLXNC1; TP53; DDR2; SDC4; PFN1; FBXO31; BAIAP2; FLNA; ARRB1; MDK; JMJD4; CFLAR; NEURL1; HNRNPK; CTNNA2; SETX; RIMS1; RIMS2; PFDN2; MEC…	1270	0.000458725	0.00803587
GO:0016301	m	4	kinase activity	SPHK2; PDGFRA; HIPK2; PAPSS2; EPHA7; RASSF2; PLK5; DCLK3; UHMK1; BMPR1A; BMPR1B; CDC42BPG; MAPK11; CDC7; PINK1; LATS1; FLT3; AXL; FLT1; NEK7; HIPK1; DLG2; PANK4; SBK1; ADCK5; CDK16; GRK3; NTRK2; CHKA; ITPKB; FN3K; NADK2; TESK1; PDK4; ULK2; PLK2; ERBB4; WNK1; PHKA1; CAMK2A; CSNK1G2; PIP5K1C; MAP3K9; GUK1; TTBK1; CDK9; MVK; SRPK1; FGFR3; BRD2; CRIM1; TJP2; PPP1R9B; BRSK1; AKT1; CCND1; MAP2K1; MAP3K…	729	0.000428288	0.00813747
GO:1903561	c	3	extracellular vesicle	HSPA5; HSPA4; HSPA8; CPE; CAP1; FKBP4; ASS1; AXL; SELENBP1; FMNL1; GNG12; CYBRD1; HSP90AB1; MPST; CAPN2; DNAJA2; ARHGEF12; NPR3; NAAA; SPAG9; IDH2; CRB2; PYGB; RPL11; PHGDH; CXCL12; DBI; DNAJA1; ADCY1; PTPN13; SCARB2; ALDH1L1; GM2A; RPS5; VIM; SPEN; GNG7; FAT1; UTRN; PACSIN3; MYO5A; DDAH1; PXDN; RPL3; HSP90B1; SERINC2; RRAS; GLUL; LAMB1; FTH1; NDRG2; LAMB2; SERPINE2; SMURF1; APOE; HSPH1; FREM2; R…	2167	0.00139192	0.00819153
GO:0030426	c	3	growth cone	FKBP4; PTCH1; SNAP25; TMOD2; TRAK2; KIF5B; KIF5C; RUFY3; LAMP5; SHANK2; HSP90AB1; PINK1; MAP2; UTRN; NDRG2; FGF13; FLNA; MYO5A; PPP1R9B; SETX; MAPK8IP1	179	0.00143467	0.00819153
GO:0042773	b	5	ATP synthesis coupled electron transport	MT-CO1; MT-ND2; MT-CO3; MT-ND4; MT-ND5; MT-ND6; MT-ND1; MT-CYB; NDUFB8; MT-ND4L; COX4I1; COX8A; PINK1; NDUFB9; COX6A1	99	0.000495846	0.00845457
GO:0048708	b	5	astrocyte differentiation	GPR37L1; TTBK1; PTPN11; LDLR; VIM; SMO; MAP2K1; NR2E1; DAB1; LAMB2; SOX6; SERPINE2	69	0.000499862	0.00845457
GO:0051336	b	4	regulation of hydrolase activity	TIMP3; PPP2R3A; PCSK6; AKT1; PKP4; RAPGEF1; ZFYVE1; DLG2; NTRK2; ARHGEF1; HSP90AB1; ZC3H15; MTMR9; VSIR; PPP1R16A; PPP1R16B; ARHGEF12; WNK1; CAMK2A; PPP2R2C; CRB2; TOR1AIP1; FGFR3; DNAJA2; DNAJA1; CNN3; SCARB2; GM2A; SFI1; RRP1B; DOCK1; HSP90B1; PINK1; ARHGAP5; ARHGEF10L; SERPINE2; HIP1R; PLXNB1; PREX2; ITIH5; AHSA1; C4A; PPP1R9B; RIC8A; FARP1; PPP1R11; FGF2; ELFN1; PLXNC1; EGLN1; TP53; DNAJC1; P…	1295	0.000820753	0.00854744
GO:0045197	b	5	establishment or maintenance of epithelial cell apical/basal polarity	DLG2; ERBIN; SLC9A3R1; EZR; CRB2; MSN; LIN7B; SH3BP1; PARD3B	42	0.000515458	0.00857057
GO:0006725	b	3	cellular aromatic compound metabolic process	HIF3A; RNF10; HSPA5; HSPA8; PCSK6; HIPK2; SRSF11; LHX2; DLG2; PPP4C; ZNF704; DRAP1; MT-ATP6; NADK2; METTL16; ABCD4; WDR3; CAMK2A; CRB2; IWS1; COX6A1; FAM172A; WDTC1; CCND1; ZGPAT; CTBP1; YBX2; RRP1B; CELF4; UBE2D1; EDNRB; XPO1; APOE; PANK4; DIO2; NFIL3; CUX1; COL4A2; INSIG1; ING4; ZEB1; ARNT2; PSIP1; RING1; GIT1; FLNA; SPHK2; TLE2; SMO; SLC4A4; POLB; NUDT16L1; TRIM56; RNASET2; CDC7; NCOA5; RBM12;…	6166	0.00105174	0.00882687
GO:0051124	b	3	synaptic growth at neuromuscular junction	SHANK3; SHANK1; LRP4; SHANK2	9	0.0010693	0.00882687
GO:0006082	b	3	organic acid metabolic process	PLA2G2F; AKT1; P4HA1; ASS1; GPAM; NDST1; MPST; ASRGL1; NUP210; ABCD4; NAAA; IDH2; BCAT1; XYLT1; PHGDH; FN3K; WDTC1; CSPG5; SLC2A6; ALDH1L1; ACSL6; ALDH5A1; DDAH1; DDAH2; ACADS; GLUL; ACSBG1; TST; ACADL; SCD; GLDC; PNPLA3; PC; GBA2; B4GALT2; SIRT4; ACSF2; PDP2; INSIG1; CHST2; FGF2; BCAN; HADH; EGLN1; TP53; ACAD9; SLC26A2; DBT; ELOVL2; GIT1; ACAN; IDS; SLC4A4; ADHFE1; ITIH3; ITIH5; ACO2; BCO2; ACAC…	1199	0.00107486	0.00882687
GO:0006022	b	4	aminoglycan metabolic process	BCAN; ST3GAL2; CHST2; B3GAT1; NDST1; ST3GAL4; ACAN; CSPG5; SDC4; IDS; XYLT1; AKT1; PGLYRP1; GPC5; CD44; HGF; ABCC5; ITIH3; B4GALT2; ITIH5; FGF2	172	0.000860607	0.00887286
GO:0030705	b	4	cytoskeleton-dependent intracellular transport	TRAK2; TRAK1; HSPA8; MAP2; RHOT1; KIFAP3; DLG2; MAP1A; HOOK2; RABL2B; SFPQ; AP3B2; APBA1; KIF1A; KIF1B; KIF1C; KIF5A; KIF5B; KIF5C; MYO6; KIF13A; MYO5A; MYO10	196	0.000871323	0.0088944
GO:0098805	c	2	whole membrane	BCL2L2; EVA1A; HSPA8; CLMN; CPE; RAPGEF1; GPM6B; ASS1; PLIN3; GPAM; DLG4; MR1; NTRK2; CYBRD1; HSP90AB1; SLC12A4; CAPN2; ABCD4; AP1M1; DIAPH1; SPAG9; SCG3; CAMK2A; KCNAB2; SEC24B; ABHD6; TPCN1; SNAP25; ADCY1; CSPG5; SCARB2; RAB11FIP4; ACSL6; WDR59; UBA52; SLC2A6; STARD3; CLVS2; ULK2; RETSAT; GRIA2; PRRT1; PINK1; EDNRB; HIP1R; XPO1; APOE; AHNAK; PLEKHB2; PDLIM4; RHOQ; EPN1; ITPR1; PEX5; SDC4; PSD; …	1741	0.00174296	0.00898296
GO:0051656	b	3	establishment of organelle localization	SPHK2; KIFAP3; RPS15; TRAK2; TRAK1; CSPG5; GAB2; NCS1; MYO6; MAP2; RHOT1; MAP4; PINK1; XPO1; AP3B2; PPFIA3; SLC9A3R1; BBS5; EML4; TRAPPC10; RIMS4; RIMS1; RIMS2; CLMN; SNPH; SEC24B; LLGL2; TESK1; KIF1A; SNAP25; APBA1; ADCY1; KIF1B; LLGL1; PIP5K1C; KIF5A; KIF5B; KIF5C; STX5; GRIK5; EZR; KIF13A; KIF1C; GIT1; PARD3B; STARD3; MYO5A; SPIRE1	529	0.00111765	0.00904129
GO:0016070	b	5	RNA metabolic process	HIF3A; CIC; UBTF; RNF10; HSPA5; ZRANB2; HSPA8; PCSK6; ATF7IP; AKT1; RBM4B; DPF1; SRSF11; REXO4; PBXIP1; POLR3H; CREBZF; TMBIM6; TLE2; WWC2; SOX6; YBX2; ARHGEF2; THRA; POU6F1; ZNF787; CIRBP; ZSCAN26; METTL16; INTS6L; LUC7L3; KAT8; CCNL2; WDR3; PSIP1; ERBB4; NUDT16L1; ACIN1; CAMK2A; LEFTY1; NR2C2; NACC2; CACNG7; RPL11; RPL13; MIER2; RPL18; RPL19; BRD2; CARHSP1; FAM172A; SMO; ADCY1; WDTC1; PCGF6; CC…	4727	0.00055663	0.0091009
GO:0044291	c	3	cell-cell contact zone	TJP2; RAP2C; ACTN1; PGM5; AHNAK; YWHAH; PKP4; ATP1A2; FGF13; SCN4B; CTNNA1	69	0.00177339	0.00944687
GO:0044430	c	3	cytoskeletal part	TMOD2; RLBP1; PLK2; PLK5; FKBP4; AKT1; CLMP; PKP4; LRRC45; KIFAP3; PBXIP1; POLR3H; EML2; PPP4C; ARHGEF2; GNG12; CAPN2; LZTS2; SPTB; DIAPH1; SPAG9; RFLNB; ZNF365; KCNAB2; CENPV; USP33; KIFC2; TESK1; KIF1A; INPP5E; BRSK1; KIF5A; KIF5B; KIF5C; HIPK1; VIM; WDR13; UTRN; SFI1; APC; MYO5A; ACADS; MAP1A; CEP97; NEK7; CHD3; HSPH1; LIMCH1; CAP1; NEK9; CDC42BPG; NF2; PGM5; ANXA11; PPP1R9B; RBM39; CLDN5; PDL…	1777	0.00180943	0.00944687
GO:0005903	c	3	brush border	PTH1R; ACTN1; ADD3; SLC9A3R1; SLC7A11; EZR; CYBRD1; HSP90AB1; MTTP; GNA12; GNA13; FLNA; DAB1; SHANK2	101	0.00182385	0.00944687
GO:0070160	c	3	tight junction	TJP2; RAP2C; AMOTL2; CCND1; EPB41L4B; ARHGEF2; CLMP; LIN7B; LSR; SH3BP1; PARD3B; APC; TJAP1; CCDC85C; CLDN5; AMOT	124	0.00192057	0.00944687
GO:0044429	c	3	mitochondrial part	ABHD6; MT-CO1; ACP6; ACADS; RNASET2; NDUFB9; NDUFB8; SLC25A18; ACSL6; TRAK1; SFXN1; HAX1; STOML2; SLC25A34; BCL2L2; ADHFE1; ABAT; GPD2; MYOC; SLC25A16; TST; ACADL; VPS13C; MT-ND1; MT-ND2; GPAM; MT-ND4; MT-ND5; MT-ND6; ACAA2; ASS1; GLDC; MT-ND4L; QTRT1; MT-CO3; PC; MPST; BCO2; PDP2; CAPN2; COX8A; MT-ATP6; NADK2; ACSS1; RHOT1; CPT1A; CA5B; TMBIM6; ERBB4; SIRT4; MT-CYB; IDH2; ACSF2; TIMM44; FKBP10; …	1084	0.0019214	0.00944687
GO:0048870	b	2	cell motility	HSPA5; PLK2; EPB41L4B; SCG2; AKT1; CENPV; DAB1; AXL; USP33; FMNL2; WWC1; FMNL1; ARHGEF2; NTRK2; NSMF; PLA2G7; VSIR; DIAPH1; ERBB4; SPAG9; IDH2; WNK1; CAMK2A; CRB2; KIRREL3; CXCL12; ABHD6; TESK1; DNAJA1; DNAJA4; PTPN11; FAT1; APC; DOCK1; RIC8A; RRAS; GLUL; LAMB1; EDNRB; LAMB2; SERPINE2; APOE; LIMCH1; ST3GAL4; CAP1; KRIT1; NF2; ANGPT2; PPP1R9B; CLDN5; RASGEF1A; ARPC2; RHOQ; RHOU; VEGFB; FGF2; TUBB2…	1700	0.00196337	0.00948961
GO:0051674	b	2	localization of cell	HSPA5; PLK2; EPB41L4B; SCG2; AKT1; CENPV; DAB1; AXL; USP33; FMNL2; WWC1; FMNL1; ARHGEF2; NTRK2; NSMF; PLA2G7; VSIR; DIAPH1; ERBB4; SPAG9; IDH2; WNK1; CAMK2A; CRB2; KIRREL3; CXCL12; ABHD6; TESK1; DNAJA1; DNAJA4; PTPN11; FAT1; APC; DOCK1; RIC8A; RRAS; GLUL; LAMB1; EDNRB; LAMB2; SERPINE2; APOE; LIMCH1; ST3GAL4; CAP1; KRIT1; NF2; ANGPT2; PPP1R9B; CLDN5; RASGEF1A; ARPC2; RHOQ; RHOU; VEGFB; FGF2; TUBB2…	1700	0.00196337	0.00948961
GO:0046700	b	4	heterocycle catabolic process	RPS16; RPL8; RPS14; CIRBP; RPLP1; HSPA8; RPL18A; RPL3; CPEB3; RPS7; AKT1; HSPA1A; RPS25; RPS2; NUDT16L1; SAMD4A; VIM; RNASET2; RPS9; XPO1; SAMD4B; RPL29; RPL23A; PLEKHN1; ZFP36; PCBP4; ZCCHC8; HNRNPM; CNOT3; NUP210; RPS24; RPLP0; ENTPD3; RPS23; METTL16; RPS21; RPS5; CNOT10; NUDT4; NUDT5; RPL35A; ALDH6A1; RPL11; RPL13; ALDOC; RPL18; RPL19; CARHSP1; TP53; SLC4A4; SLC2A6; ALDH1L1; ENO2; PDE2A; DXO; …	723	0.000945935	0.00956137
GO:0035265	b	2	organ growth	PTPN11; PDLIM5; WWC1; DDX39B; ERBB4; AKT1; DDR2; WWC2; S1PR1; ANXA6; KCNK2; FGFR3; SMO; BMPR1A; LATS1; MAPK11; FGF2; BCL2	148	0.00203754	0.00958192
GO:0032947	m	2	protein-containing complex scaffold activity	SPAG9; PTPN11; SHANK2; MAP2K1; HOMER2; SHANK3; MAPK8IP1; SHANK1	41	0.00198879	0.00963799
GO:0061245	b	3	establishment or maintenance of bipolar cell polarity	DLG2; ERBIN; SLC9A3R1; EZR; CRB2; MSN; LIN7B; SH3BP1; PARD3B	47	0.00121814	0.00970927
GO:0016054	b	4	organic acid catabolic process	ACADS; SCP2; AKT1; GLUL; ADHFE1; ABAT; TST; ACADL; GLDC; THNSL2; ACAA2; MPST; ASRGL1; ABCD4; CPT1A; CD44; BCAT1; ALDH6A1; ALDH7A1; FGF2; SLC27A2; HADH; ALDH1L1; ACOX1; DDAH1; ACBD5; ALDH5A1; DECR1; DBT; DDAH2	285	0.000980843	0.00981795
GO:0072521	b	4	purine-containing compound metabolic process	MT-CO1; MT-CO3; GPAM; NDUFB9; NDUFB8; PDP2; AMPD2; HSPA8; STOML2; SLC4A4; HSPA1A; ACSBG1; PINK1; MT-ND1; MT-ND2; DLG2; MT-ND4; MT-ND5; MT-ND6; SCD; COX4I1; MT-ND4L; SPHK2; COX8A; MT-ATP6; NUP210; ACSS1; PDK4; TJP2; GIT1; ACACA; MT-CYB; ACSF2; NUDT4; NUDT5; SUCLG2; SLC25A23; SLC26A2; PAPSS2; GUK1; ALDOC; MVK; COX6A1; PANK4; DBI; ADCY5; TP53; ADCY1; RHOQ; SLC2A6; ACSL6; ENO2; PDE2A; ELOVL2; ATP1A2	626	0.000997099	0.00982416
GO:0006915	b	4	apoptotic process	HIF3A; BCL2L2; TIMP3; HSPA5; EVA1A; PLK2; PLK5; SCG2; AKT1; HIPK1; ANP32E; KIFAP3; AXL; MAP3K9; ACAA2; ARHGEF2; NTRK2; THRA; HSP90AB1; CAPN3; CAPN2; ARHGEF12; ERBB4; ACIN1; CAMK2A; RPL11; TNFRSF25; CXCL12; FGFR3; SMO; DNAJA1; HIPK2; UBA52; APC; PAK6; DDAH2; RHOT1; RRP1B; DOCK1; HSP90B1; ID3; PINK1; EDNRB; IFIT3; HSPA1A; HIP1R; APOE; ITPKB; NF2; ASNS; SDF2L1; SIRT4; DPF1; SFPQ; GPAM; ING4; ITPR1; …	1915	0.00100052	0.00982416
GO:0009058	b	2	biosynthetic process	HIF3A; RNF10; HSPA5; HSPA8; PCSK6; HIPK2; ASS1; LHX2; ZNF704; ZC3H15; DRAP1; MT-ATP6; NADK2; METTL16; METTL17; LARP4; CAMK2A; BCAT1; CRB2; IWS1; FAM172A; WDTC1; CCND1; ZGPAT; STARD3; PAIP2B; YBX2; RRP1B; CELF4; UBE2D1; TSPOAP1; EDNRB; CHKA; APOE; PANK4; LSS; DIO2; NFIL3; PPP1R3G; CUX1; COL4A2; VEGFB; ING4; CHST2; ZEB1; ARNT2; PLA2G2F; PSIP1; DNAJC1; RING1; GIT1; FLNA; ACP6; TLE2; SMO; SLC4A4; POL…	6288	0.00214772	0.00983428
GO:0005200	m	2	structural constituent of cytoskeleton	SYNM; ADD3; ARPC2; SPTB; EPB41L4B; VIM; MSN; CTNNA2; ERBIN; SORBS3; GFAP; SPTBN2; SPTBN1; TUBB2B	103	0.00220105	0.00990474
GO:0030163	b	4	protein catabolic process	PLK2; ABHD17A; HECW2; TIMP3; HSPA5; HSPA8; CCDC22; USP5; HSP90B1; UBE2D1; RPS7; MSN; FBXO2; TP53INP2; ARRB1; PINK1; SERPINE2; XBP1; USP10; RHBDD2; APOE; USP48; UBE3B; HSP90AB1; NDFIP2; RNF114; CAPN3; CAPN2; FBXL16; AGAP2; CST3; SDF2L1; SNRNP70; GFAP; PACSIN3; UGGT1; GID4; MAP1A; NEMF; AUP1; KLHL15; CTSO; SPOP; XPO1; DAB2IP; SPSB4; PPP1R11; UBXN4; LDLR; RPL11; USP33; FLNA; APC2; CLU; USP19; GGA3; …	958	0.00102346	0.00990845
GO:0035329	b	4	hippo signaling	TJP2; AMOTL2; WWC2; WWC1; DVL2; LATS1; NF2; SHANK2; AMOT	46	0.00103676	0.00990845
GO:0051093	b	4	negative regulation of developmental process	HDAC2; RNF10; EPHA7; TRAK2; PLK2; FRS2; FKBP4; BMPR1A; EPN1; MAPK11; PINK1; HDAC5; EDNRB; WNT4; SOX6; DAB1; CRIM1; XBP1; MDK; APOE; AMOT; TOB2; WWC2; WWC1; SMO; YWHAH; KCNK2; CTNNA1; CFLAR; SPARC; ITPKB; HOPX; DACT3; CMTM5; FGF13; CST3; LFNG; CLDN5; RFLNB; ERBB4; SPAG9; TMEM131L; IDH2; MECP2; DAB2IP; KLF4; GPR37L1; RUFY3; ANGPT2; LDLR; SRSF6; COL4A2; DENND5A; INSIG1; KRIT1; USP19; ZEB1; FGFR3; PB…	946	0.00104543	0.00990845
GO:0008610	b	4	lipid biosynthetic process	SPHK2; ACP6; DDHD2; AGMO; PLA2G2F; SCP2; SMPD4; ACSBG1; TSPOAP1; ACADL; CHKA; XBP1; QKI; APOE; ARF3; SCD; FADS2; SIRT4; THNSL2; PNPLA3; ACAA2; LPCAT4; CHPT1; CAPN2; MTMR9; ELOVL2; SLC27A2; MID1IP1; LSS; ST3GAL2; PLPP3; ACACA; ST3GAL4; MGLL; ACSS1; PCYT2; CSNK1G2; LDLR; GPAM; AGPAT3; INSIG1; FADS1; MVK; ABHD6; FGF2; ABHD4; PBX1; PCYT1A; INPP5E; WDTC1; AKT1; PTPN13; GSTM1; ENHO; ACSL6; AGAP2; WNT4;…	726	0.00104755	0.00990845
GO:0050662	m	3	coenzyme binding	ACADS; KMT5C; SCP2; P4HA1; ABAT; ACADL; ALDH1A1; GLDC; PNPLA3; PC; PYGB; P3H3; DUS3L; TXNRD3; SIRT7; SIRT4; IDH2; ALDH6A1; PHGDH; AIFM3; THNSL2; DBI; HADH; EGLN1; ACAD9; ACOX1; METTL17; ACBD5; CTBP1; DECR1; DBT	297	0.000838149	0.00995918
GO:0030371	m	2	translation repressor activity	CIRBP; CELF4; CPEB3; SAMD4A; SAMD4B; PAIP2B	25	0.00240788	0.0101131
GO:0051716	b	2	cellular response to stimulus	HIF3A; HSPA5; HSPA8; PCSK6; CPE; FKBP4; JPH3; ARFRP1; JPH4; ASS1; SAMD14; DLG2; DLG4; PPP4C; CDC42BPG; ZC3H15; ABCD4; ARHGEF12; AP1M1; DIAPH1; CAMK2A; SCG2; CXCL12; WDTC1; HIPK2; CCND1; HIPK1; TXNRD3; ZGPAT; NPY; NYAP1; RASL10A; RASL10B; DIRAS2; CELF4; HSP90B1; UBE2D1; DENND4B; EDNRB; IQSEC2; IFIT3; SERPINE2; HIP1R; APOE; NF2; WSB2; NFIL3; GRM3; GPAM; COL4A2; COL4A1; VEGFB; ING4; ZEB1; ARNT2; PLX…	7661	0.0022931	0.0102308
GO:0019843	m	5	rRNA binding	RPL23A; RPL8; RPS14; CIRBP; RPLP0; RPL3; RPS5; RPS9; RPL11; MRPS27; TST; EEF2	65	0.000281991	0.0102969
GO:0019903	m	5	protein phosphatase binding	PDLIM4; PPP1R3G; CDC5L; TRAF3; PPP1R3C; DLG4; PHACTR3; KIFAP3; DAB2IP; HSP90B1; PPP1R11; AKT1; PTPRT; MTMR9; PPP1R16A; PHACTR1; TP53; PPP1R16B; PPP1R9B; BCL2	148	0.000304642	0.0102969
GO:1903859	b	5	regulation of dendrite extension	SMURF1; SPAG9; RNF157; CXCR4; RIMS1; RIMS2; CACNG7	27	0.000640405	0.010299
GO:0008328	c	5	ionotropic glutamate receptor complex	DLG2; DLG4; GRIA2; ABHD6; GRIK5; SHANK3; SHANK2; SHANK1; CACNG7	48	0.00142426	0.0103971
GO:0030427	c	2	site of polarized growth	FKBP4; PTCH1; SNAP25; TMOD2; TRAK2; KIF5B; KIF5C; RUFY3; LAMP5; SHANK2; HSP90AB1; PINK1; MAP2; UTRN; NDRG2; FGF13; FLNA; MYO5A; PPP1R9B; SETX; MAPK8IP1	185	0.00216096	0.0105336
GO:0070469	c	2	respiratory chain	MT-CO1; MT-ND2; MT-CO3; MT-ND4; MT-ND5; MT-ND6; MT-ND1; MT-CYB; NDUFB8; MT-ND4L; COX4I1; COX8A; NDUFB9; COX6A1	103	0.00220105	0.0105336
GO:2001233	b	5	regulation of apoptotic signaling pathway	BCL2L2; TIMP3; SCG2; RPS7; AKT1; HSPA1A; CLU; PINK1; GNAI2; XBP1; CFLAR; SLC9A3R1; NOC2L; ARHGEF2; MAPK8IP1; PEA15; YWHAH; HNRNPK; NACC2; HIP1R; EYA1; DAB2IP; CD44; PDIA3; SFPQ; RPL11; TP53BP2; HGF; TMBIM6; CXCL12; CTNNA1; DNAJA1; TP53; RTKN2; BMPR1B; WNT4; ACAA2; BCL2	382	0.000675917	0.0106948
GO:0007264	b	4	small GTPase mediated signal transduction	RASL10A; DOCK1; RASGEF1A; RRAS; RAPGEF1; DENND4B; ARRB1; MYOC; ARHGAP5; DAB1; IQSEC2; IQSEC3; APOE; RHEBL1; RGL2; ARHGEF2; ARHGEF1; ITPKB; SIPA1L1; KANK2; DLC1; RHOT1; RAP2C; ARHGEF12; PLK2; SHC3; RHOQ; DAB2IP; CELSR1; SH3BP1; RHOU; KRIT1; RAP1GAP2; FGF2; TRIM67; RAPGEF4; TP53; PLEKHG5; ERBIN; ARHGEF26; PSD; RND2; GNA12; GNA13; AMOT; MAPK11	502	0.00114917	0.0107709
GO:0042176	b	5	regulation of protein catabolic process	TIMP3; PLK2; USP5; RPS7; MSN; HSPA1A; PINK1; SERPINE2; XPO1; APOE; HSP90AB1; CST3; SNRNP70; GFAP; PACSIN3; MAP1A; AGAP2; CCDC22; BANP; DAB2IP; LDLR; RPL11; FLNA; APC2; CLU; USP19; LATS1; TRIM67; SOCS4; AKT1; SMURF1; STX5; GGA3; EZR; HIPK2; KEAP1; GNA12; HECW2; APC	397	0.000701599	0.0109249
GO:0030866	b	4	cortical actin cytoskeleton organization	EPB41L1; LLGL2; LLGL1; FMNL2; CALR; FMNL1; EZR; RHOQ	38	0.00118518	0.0110083
GO:0007626	b	2	locomotory behavior	ADCY5; CIART; APOE; APBA1; DLG4; SNAP25; ANKH; MECP2; DDHD2; LGI4; UBA6; B4GALT2; ATP1A2; PREX2; DAB1; CXCL12; PAK6; HIPK2; GIT1	163	0.002541	0.0110533
GO:0022607	b	3	cellular component assembly	PLK2; MT-CO3; ADD3; HSPA5; HSPA4; HSPA8; ATF7IP; FKBP4; HIPK1; PKP4; RAPGEF1; KIFAP3; GPM6B; PHACTR1; ZFYVE1; UBTF; TLCD1; MT-ND1; MT-ND2; MT-ND4; DLG4; MT-ND6; EML2; NDUFB8; NTRK2; THRA; HSP90AB1; CAPN3; TLE2; PPP1R16B; NUP210; LUC7L3; CENPM; AUP1; DIAPH1; ERBB4; CDH24; PALM; RPL11; SEC24B; CENPV; NDUFB9; CXCL12; KIFC2; TESK1; BRD2; SNAP25; DNAJA4; BMP1; KCTD14; SFI1; PTPN11; UBA52; APC; PXDN; S…	3018	0.00141572	0.0111206
GO:0044260	b	3	cellular macromolecule metabolic process	HIF3A; RNF10; HSPA5; HSPA8; PCSK6; CPE; FKBP4; HIPK2; HIPK1; P4HA1; NEK9; FKBP9; LHX2; DLG2; DLG4; PPP4C; ZNF704; RNF114; CDC42BPG; RNF112; DRAP1; METTL16; METTL17; LARP4; SCG3; CAMK2A; PPP2R2C; SCG2; IWS1; NPTN; FAM172A; SNAP25; WDTC1; CCND1; ZGPAT; RHBDD2; CTBP1; PAIP2B; YBX2; DIRAS2; RRP1B; CELF4; HSP90B1; UBE2D1; EDNRB; SERPINE2; HIP1R; XPO1; APOE; NF2; DIO2; NFIL3; PPP1R3G; PPP1R11; CUX1; CO…	8414	0.00143626	0.0111208
GO:0030139	c	5	endocytic vesicle	GRIA2; HSP90B1; MYO6; SMO; PGLYRP1; RAPGEF1; WNT4; APOE; DLG4; FMNL1; RAB22A; DVL2; SPARC; ANXA11; DAB2IP; PDIA3; CAMK2A; LDLR; HSPH1; RAB24; RAB11FIP4; SCARB2; CALR; PLEKHG5; STXBP3; VIM; UBA52; STX12; PTCH1; KIF5B; AMOT	308	0.00168125	0.0111574
GO:0010033	b	3	response to organic substance	TIMP3; HSPA5; HSPA4; ILDR2; SHARPIN; HSPA8; PCSK6; AKT1; HIPK1; RAPGEF1; ASS1; AXL; MT-ND1; GPAM; MT-ND4; MT-ND5; MT-ND6; RFTN2; NDST1; ARHGEF2; NTRK2; THRA; HSP90AB1; KLF4; ZC3H15; CAPN2; ONECUT2; ABCD4; AUP1; DIAPH1; ERBB4; PLK5; CRB2; WNK1; CAMK2A; LEFTY1; UBXN4; TNFRSF25; CXCL12; FGFR3; ADCY5; DNAJA1; ADCY1; WDTC1; HIPK2; CCND1; KIF5B; PSPH; STXBP3; VIM; PTPN13; UBA52; RHBDD2; APC; MYO5A; PTP…	3181	0.00146673	0.0111967
GO:0005730	c	4	nucleolus	NOP56; UTP3; RASL10A; RPL23A; RPS14; SSRP1; NWD1; HSPA8; PLK5; RPL3; DDX31; RPS7; RBM4B; RPS2; BCL9L; SAMD4A; SIRT7; SPC24; DDX55; RPS9; TSPYL1; XPO1; YPEL4; CHD3; ATXN1L; NOP58; SELENBP1; SCD; UBTF; DEAF1; ZCCHC8; ENDOV; RRP1B; STON2; HNRNPM; FGF13; ZNF692; GPRC5B; SETX; TRA2A; NF2; WDR3; RPS25; ACACA; RCN2; NOC2L; ACIN1; REXO4; NACC2; RPL11; RPL13; TP53; ITPR1; RPL18; RPL19; FAM193B; NFIC; ZNF1…	980	0.00185832	0.011208
GO:0035088	b	4	establishment or maintenance of apical/basal cell polarity	DLG2; ERBIN; SLC9A3R1; EZR; CRB2; MSN; LIN7B; SH3BP1; PARD3B	47	0.00121814	0.0112134
GO:0060090	m	2	molecular adaptor activity	COL11A1; AP1M1; GAB2; FRS2; FKBP4; MAP2K1; ARRB1; HIP1R; WWC2; WWC1; DVL2; DLGAP3; CAPN3; SPSB4; MAP1A; HSPA8; SPAG9; DAB2IP; CUX1; MAPK8IP1; SASH1; TJP2; DCAF7; STON2; SH3PXD2B; BAIAP2	253	0.00287416	0.011317
GO:0031325	b	5	positive regulation of cellular metabolic process	RNF10; HSPA5; KMT5C; HSPA8; PRR5; SMOC2; AKT1; DPF1; TP53INP2; RAPGEF1; DAB1; ASS1; AXL; PPP1R3G; LHX2; MAP3K9; DDX39B; DLG4; NDST1; WWC1; ARHGEF2; NTRK2; TESK1; HSP90AB1; CAPN3; CAPN2; MTMR9; SMAD5; SPSB4; RRP1B; METTL16; DAZAP2; PLK2; LARP4; ERBB4; SPAG9; WNK1; LEFTY1; NR2C2; RMND1; ATF7IP; FGFR3; TPCN1; KAT8; ADCY5; ADCY1; HIPK2; CCND1; MBP; PTPN11; VIM; UBA52; MID1IP1; MTURN; DBP; PAK6; DDAH1…	3352	0.000743432	0.0113954
GO:0016491	m	2	oxidoreductase activity	MT-CO1; ACADS; RETSAT; NDUFB9; NDUFB8; AGMO; PRDX6; MT-CO3; ADHFE1; GPD2; ACADL; ALDH1A1; MT-ND1; MT-ND2; MT-ND4; MT-ND5; MT-ND6; SELENBP1; SCD; GLDC; MT-ND4L; CYBRD1; ALDH5A1; P3H3; DIO2; PDIA6; DUS3L; FTH1; TXNRD3; COX8A; GFOD1; MT-CYB; IDH2; PDIA4; PDIA3; KCNAB3; KCNAB2; ALDH6A1; BCO2; VCAM1; PHGDH; ALDH7A1; FADS1; FADS2; COX6A1; HADH; EGLN1; STEAP2; JMJD4; AIFM3; ALDH1L1; ACOX1; PTGR2; COX4I1…	759	0.00308098	0.0114177
GO:0071363	b	5	cellular response to growth factor stimulus	PDGFRA; HDAC2; HIPK2; HSPA5; SMAD5; PCSK6; UBE2D1; BMPR1A; HSPA1A; HNRNPH1; RAPGEF1; SMOC2; BCL9L; WNT4; SOX6; FLT3; PLK5; FLT1; SMURF1; NPTN; RPL8; NDST1; ZFP36; NTRK2; FGF2; HSP90AB1; CFLAR; NEO1; HNRNPM; ONECUT2; ANGPT2; PPP1R9B; SETX; CLDN5; CDC5L; ERBB4; CD44; CRB2; DAB2IP; KLF4; LEFTY1; COL4A2; VEGFB; HGF; FRS2; FGFR3; LATS1; TP53; KIF1B; AKT1; PTPN11; BMPR1B; PDE2A; UBA52; CHRD; ZMIZ2; CRI…	673	0.000757933	0.011439
GO:0047485	m	3	protein N-terminus binding	PDLIM5; SRRM2; PEX5; TBL1XR1; RPS21; SUV39H1; HAX1; MECP2; ACOX1; STX5; MAP2K1; RND2; HSPA1A; TP53; SLC9A3R1	106	0.00102809	0.0115374
GO:0001568	b	3	blood vessel development	HIF3A; PDGFRA; AMOTL2; HDAC5; FKBP10; SEC24B; SCG2; RRAS; BMPR1A; MAP2K1; RAPGEF1; SMOC2; ANTXR1; WNT4; SMO; FLT1; MDK; QKI; APOE; NDST1; S1PR1; NTRK2; CFLAR; SPARC; KLF4; KRIT1; PLCD3; CXCR4; ANGPT2; PPP1R16B; XBP1; S100A1; CLDN5; PLK2; EPN1; MECP2; EFEMP2; DAB2IP; COL4A2; COL4A1; VEGFB; HGF; HIPK2; FGF2; HIPK1; SASH1; EPAS1; EGLN1; AKT1; GLUL; NRARP; PDE2A; FLNA; AMOT; DDAH1; RNF213; NR2E1	665	0.00155617	0.0117145
GO:1901566	b	4	organonitrogen compound biosynthetic process	AKT1; RBM4B; CAPRIN1; B3GAT1; ASS1; GPAM; DDX39B; NDST1; EIF3F; ZC3H15; CAPN2; ACAN; MT-ATP6; NADK2; NUP210; METTL17; DBI; LARP4; IDH2; BCAT1; METTL16; CSNK1G2; GUK1; RPL11; PHGDH; RPL13; RPL18; RPL19; INPP5E; PCYT1A; ADCY5; ADCY1; SMPD4; SLC2A6; CSPG5; ACSL6; VIM; UBA52; PAIP2B; YBX2; ALG8; RPL8; TRAK2; TRAK1; CELF4; RPL3; STOML2; GLUL; ACSBG1; PINK1; CHKA; APOE; PANK4; SCD; FTSJ1; DIO2; AGPAT3;…	1820	0.0012889	0.0117598
GO:0060644	b	5	mammary gland epithelial cell differentiation	SMO; AKT1; LATS1; PTCH1; ERBB4	14	0.000791746	0.0117682
GO:0032231	b	4	regulation of actin filament bundle assembly	ARHGEF10L; SHANK3; S1PR1; SDC4; TESK1; PFN1; NF2; MYOC; FLNA; SORBS3; WNT4; DLC1; LIMCH1; SHANK1	98	0.00135965	0.0122965
GO:0070887	b	3	cellular response to chemical stimulus	HIF3A; PHGDH; HSPA5; SHARPIN; HSPA8; PCSK6; SCG2; SMOC2; AKT1; HIPK1; RAPGEF1; B3GAT1; ASS1; AXL; ZC3H15; DLG2; DLG4; NDST1; ARHGEF2; NTRK2; THRA; HSP90AB1; PLA2G7; KLF4; CAPN3; CAPN2; ONECUT2; ABCD4; AUP1; DIAPH1; ERBB4; PLK5; CRB2; WNK1; CAMK2A; LEFTY1; SLC25A23; GUK1; TNFRSF25; CXCL12; FGFR3; SLC41A1; ADCY5; DNAJA1; ADCY1; WDTC1; HIPK2; CCND1; PTPN11; VIM; PTPN13; UBA52; RHBDD2; APC; MYO5A; KI…	3189	0.00166603	0.0123697
GO:0022614	b	3	membrane to membrane docking	MSN; VCAM1; EZR	5	0.00171765	0.0124684
GO:0070482	b	3	response to oxygen levels	HIF3A; HDAC2; HSP90B1; AKT1; POLB; PINK1; B3GAT1; PLEKHN1; ITPR1; MT-ND4; MT-ND5; CFLAR; KCNK2; SUV39H1; CAPN2; CXCR4; ANGPT2; MT-ATP6; AGTRAP; SIRT4; MT-CYB; MECP2; VCAM1; VEGFB; TMBIM6; CXCL12; ARNT2; EPAS1; EGLN1; TP53; HIPK2; USP19; UBA52; ACAA2; DDAH1; BCL2	375	0.00172533	0.0124684
GO:0046903	b	4	secretion	LIN7B; TIMP3; HSPA8; PCSK6; SCG2; RAPGEF4; NAAA; AXL; EEF2; CACNA1D; NTRK2; HSP90AB1; PYGB; AP1M1; DIAPH1; ERBB4; ADCY5; IDH2; CAMK2A; KCNAB2; APBA1; CXCL12; SNAP25; ADCY1; BRSK1; CSPG5; CCND1; KIF5B; GM2A; PTPN11; RASL10B; GAB2; TANGO2; TSPOAP1; PINK1; EDNRB; SERPINE2; HIP1R; APOE; RNASET2; CAP1; HRH3; GCA; SIRT4; SNPH; VEGFB; ITPR1; FTL; HADH; STEAP2; SDC4; DNAJC1; SCG3; MTTP; GIT1; FLNA; VSNL1…	1469	0.00139707	0.0125251
GO:0050821	b	4	protein stabilization	RASSF2; ATF7IP; RPS7; HSPA1A; PINK1; HIP1R; USP19; HSP90AB1; MTMR9; PLPP3; RPL11; CLU; TRIM44; USP33; SMO; TP53; CALR; TESC; PFN1; STX12; FLNA; WIZ	191	0.00142348	0.0125977
GO:0010941	b	4	regulation of cell death	BCL2L2; TIMP3; HSPA5; PLK2; PLK5; SCG2; AKT1; ANP32E; KIFAP3; AXL; MAP3K9; ACAA2; ARHGEF2; NTRK2; THRA; HSP90AB1; LRPAP1; CAPN3; CAPN2; ARHGEF12; CAMK2A; RPL11; TNFRSF25; CXCL12; SMO; DNAJA1; HIPK2; UBA52; APC; DDAH2; RRP1B; RASSF2; HSP90B1; ID3; PINK1; EDNRB; IFIT3; HSPA1A; HIP1R; APOE; ITPKB; NF2; ASNS; SDF2L1; SIRT4; SFPQ; GPAM; ING4; FGF2; ARNT2; IRF3; TP53; PHLPP1; FLNA; HDAC2; EPHA7; RPS7; …	1652	0.00142961	0.0125977
GO:0051961	b	5	negative regulation of nervous system development	HDAC2; RNF10; EPHA7; TRAK2; PLK2; MAP2; BMPR1A; EDNRB; DAB1; APOE; YWHAH; FGF13; ERBB4; SPAG9; IDH2; RUFY3; ZNF365; GPR37L1; LDLR; NR2E1; DENND5A; CTNNA1; PBX1; FKBP4; TP53; LRP4; CALR; VIM; CHRD; FLNA	283	0.000875744	0.0128225
GO:0032940	b	2	secretion by cell	LIN7B; TIMP3; HSPA8; PCSK6; SCG2; RAPGEF4; AXL; EEF2; CACNA1D; NTRK2; HSP90AB1; PYGB; AP1M1; DIAPH1; ADCY5; IDH2; CAMK2A; KCNAB2; APBA1; CXCL12; SNAP25; ADCY1; BRSK1; CSPG5; KIF5B; GM2A; PTPN11; RASL10B; GAB2; TANGO2; TSPOAP1; PINK1; SERPINE2; APOE; RNASET2; CAP1; HRH3; GCA; SIRT4; SNPH; VEGFB; ITPR1; FTL; HADH; STEAP2; SDC4; DNAJC1; SCG3; MTTP; GIT1; FLNA; VSNL1; HGF; STXBP3; RHOT1; SLC1A2; ITIH…	1334	0.00302245	0.012827
GO:0048156	m	4	tau protein binding	MAP1A; APOE; BRSK1; FKBP4; MAP2; HSP90AB1; CLU; TTBK1; S100B	44	0.000739365	0.0130445
GO:0005884	c	5	actin filament	PDLIM4; PDLIM5; ACTN1; PDLIM2; RHOQ; MYO6; GNG12; KEAP1; EZR; APC2; FLNA; MYO5A; WIPF1; GAS7; AMOT	114	0.00216023	0.0131414
GO:0019216	b	5	regulation of lipid metabolic process	SPHK2; PDGFRA; PDP2; STOML2; AKT1; ACADL; FLT3; FLT1; APOE; CHD9; SCD; THRA; KLF4; LSR; LSS; MTMR9; MID1IP1; CAPN2; CPT1A; ACACA; SIRT4; DAB2IP; RXRA; LDLR; GPAM; INSIG1; FADS1; MVK; ABHD6; FGFR3; NRBF2; SOCS4; FGF2; TBL1XR1; WDTC1; ENHO; ACOX1; AGAP2; WNT4; PDK4	415	0.000915967	0.0132142
GO:0048638	b	4	regulation of developmental growth	EPHA7; SMO; AKT1; LATS1; MAPK11; CACNG7; SMURF1; APOE; DDX39B; WWC2; WWC1; KCNK2; FGF2; CAPN3; CXCR4; FGF13; RNF157; RIMS2; ERBB4; SPAG9; RUFY3; GPAM; CXCL12; FGFR3; MAP2; BMPR1A; EZR; RIMS1; RND2; PTCH1; BCL2	306	0.00151663	0.0132512
GO:0010243	b	4	response to organonitrogen compound	RECQL5; PDGFRA; HDAC2; HDAC5; HSPA5; CPEB3; AKT1; FBXO2; RAPGEF1; ABAT; NSMF; CACYBP; ZNF106; EDNRB; VIM; ASS1; FLT3; XBP1; PNPLA3; APOE; MT-ND5; MT-ND6; CFLAR; GNAI2; GLDC; BAIAP2; ARHGEF2; NTRK2; HSP90AB1; PEA15; SPARC; KLF4; CAPN2; CXCR4; UBXN4; SDF2L1; PPP1R9B; ENHO; VPS13C; UGGT1; CPT1A; CDC5L; AUP1; DIAPH1; MT-CYB; RHOQ; CAMK2A; LDLR; SRSF6; HSP90B1; COL4A1; INSIG1; TMBIM6; CXCL12; CTNNA1; …	972	0.00152995	0.0132553
GO:0031647	b	3	regulation of protein stability	RASSF2; ATF7IP; RPS7; HSPA1A; PINK1; HIP1R; USP33; HSP90AB1; CAPN3; NF2; MTMR9; LSS; PLPP3; HSPA8; GGA3; RPL11; CLU; TRIM44; USP19; SMO; TP53; CALR; TMEM25; TESC; FAM107A; PFN1; STX12; FLNA; WIZ; BCL2	297	0.00187308	0.0132995
GO:0021696	b	3	cerebellar cortex morphogenesis	TRNP1; PTPN11; ZNF365; SMO; MAP2K1; SPTBN2; SERPINE2	32	0.00188941	0.0132995
GO:0001666	b	3	response to hypoxia	HIF3A; HSP90B1; AKT1; TMBIM6; PINK1; B3GAT1; PLEKHN1; ITPR1; MT-ND4; MT-ND5; ACAA2; KCNK2; CFLAR; CAPN2; CXCR4; ANGPT2; AGTRAP; SIRT4; MT-CYB; MECP2; VCAM1; VEGFB; TP53; CXCL12; ARNT2; EPAS1; EGLN1; SUV39H1; HIPK2; USP19; UBA52; DDAH1; BCL2	338	0.00200334	0.0134228
GO:1901360	b	3	organic cyclic compound metabolic process	HIF3A; RNF10; HSPA5; HSPA8; PCSK6; HIPK2; SRSF11; LHX2; DLG2; PPP4C; ZNF704; DRAP1; MT-ATP6; NADK2; METTL16; ABCD4; WDR3; CAMK2A; CRB2; IWS1; COX6A1; FAM172A; WDTC1; CCND1; ZGPAT; STARD3; YBX2; RRP1B; CELF4; UBE2D1; TSPOAP1; EDNRB; XPO1; APOE; PANK4; LSS; DIO2; NFIL3; CUX1; COL4A2; INSIG1; ING4; ZEB1; ARNT2; PSIP1; RING1; GIT1; FLNA; SPHK2; TLE2; SMO; SLC4A4; POLB; NUDT16L1; TRIM56; RNASET2; CDC7…	6387	0.00200376	0.0134228
GO:0048857	b	3	neural nucleus development	HSPA5; MBP; YWHAH; PADI2; SEC24B; KIRREL3; NDRG2; TTBK1; S100A1; BCL2	61	0.00201037	0.0134228
GO:0035295	b	3	tube development	HIF3A; PDGFRA; AMOTL2; HDAC5; PHGDH; FKBP10; EPHA7; SMAD5; SEC24B; SCG2; NR2E1; SLC7A11; RPS7; BMPR1A; GLUL; SMOC2; DAB1; WNT4; ASS1; EDNRB; SERPINE2; FLT1; MDK; QKI; APOE; ATXN1L; AMOT; S1PR1; SMO; DEAF1; LZTS2; NTRK2; THRA; DVL2; SPARC; KLF4; KRIT1; PLCD3; CXCR4; ANGPT2; PPP1R16B; XBP1; S100A1; CLDN5; PLK2; BBS5; EPN1; MECP2; EFEMP2; DAB2IP; CELSR1; CLMP; SRSF6; COL4A2; COL4A1; VEGFB; HGF; HIPK…	996	0.00202117	0.0134228
GO:0099173	b	3	postsynapse organization	PDLIM5; ACTN1; APOE; DLG4; LRP4; ABHD17A; EPHA7; ZNF365; HSPA8; SHANK1; SLC7A11; SHANK2; CTNND2; CAPRIN1; SIPA1L1; SHANK3; SPTBN2; SRCIN1; KIF1A	160	0.00205318	0.0134228
GO:0046483	b	3	heterocycle metabolic process	HIF3A; RNF10; HSPA5; HSPA8; PCSK6; HIPK2; SRSF11; LHX2; DLG2; PPP4C; ZNF704; DRAP1; MT-ATP6; NADK2; METTL16; ABCD4; WDR3; CAMK2A; CRB2; IWS1; COX6A1; FAM172A; WDTC1; CCND1; ZGPAT; CTBP1; YBX2; RRP1B; CELF4; UBE2D1; EDNRB; XPO1; APOE; PANK4; NFIL3; CUX1; COL4A2; INSIG1; ING4; ZEB1; ARNT2; PSIP1; RING1; GIT1; FLNA; RBM6; TLE2; SMO; SLC4A4; POLB; NUDT16L1; TRIM56; RNASET2; CDC7; NCOA5; RBM12; RBM17;…	6118	0.00205553	0.0134228
GO:0008306	b	4	associative learning	MAP1A; RIC8A; NPTN; BRSK1; SNAP25; MECP2; DDHD2; SLC7A11; ATP1A2; B4GALT2; SHANK1	68	0.00157037	0.0134921
GO:0150034	c	4	distal axon	TMOD2; TRAK2; HSPA8; NCS1; FKBP4; NTRK2; TSPOAP1; PINK1; NDRG2; KCNK2; SHANK2; HSP90AB1; FGF13; PPP1R9B; SETX; RUFY3; MAP2; MAPK8IP1; SNAP25; BRSK1; KIF5B; KIF5C; GRIK5; UTRN; GIT1; FLNA; MYO5A; PTCH1; LAMP5	288	0.0023135	0.0135305
GO:0006839	b	4	mitochondrial transport	HSPA4; SLC25A18; HAX1; HSPA1A; SFXN5; RHOT1; SFXN1; PINK1; SLC25A16; TST; HIP1R; ACAA2; YWHAH; MT-ATP6; MID1IP1; CPT1A; ACACA; SIRT4; CAMK2A; RHOU; SLC25A23; TP53BP2; TP53; STOML2; STARD3; BAP1; TIMM44; BCL2	268	0.00159028	0.0135502
GO:0033554	b	3	cellular response to stress	PLK2; HIF3A; BCL2L2; HSPA5; KMT5C; HSPA8; PLK5; FKBP4; AKT1; HIPK1; RAPGEF1; ZFYVE1; B3GAT1; ASS1; AXL; GNL1; MAP3K9; DDX39B; PPP4C; ARHGEF2; HSP90AB1; CAPN3; NUP210; AUP1; SPAG9; ZNF365; CAMK2A; NACC2; USP33; CXCL12; TDP1; DNAJA1; BRSK1; HIPK2; CCND1; MTURN; PTPN11; WDR59; UBA52; RHBDD2; APC; PAK6; DDAH1; MAPK11; RECQL5; RASSF2; HSP90B1; ASNS; PINK1; LAMB2; ARHGEF10L; TNFRSF19; HSPH1; CXXC1; PCB…	2065	0.00212743	0.013727
GO:0021537	b	3	telencephalon development	SMO; NTRK2; LAMB1; DAB1; GNG12; NF2; CXCR4; FGF13; PPP1R9B; SZT2; PHACTR1; ERBB4; DAB2IP; UBA6; NR2E1; KIRREL3; CXCL12; SHANK3; BCAN; KIF5B; SLC7A11; NPY; ATP1A2; FLNA; CCDC85C	235	0.00215549	0.0137444
GO:0099111	b	4	microtubule-based transport	MAP1A; DLG2; APBA1; KIF1A; KIF1B; KIF1C; TRAK2; KIF5B; HSPA8; AP3B2; RABL2B; MAP2; KIF13A; SFPQ; KIF5C; RHOT1; KIFAP3; KIF5A; TRAK1	157	0.00164679	0.0139167
GO:0046395	b	5	carboxylic acid catabolic process	ACADS; SCP2; AKT1; GLUL; ADHFE1; ABAT; TST; ACADL; GLDC; THNSL2; ACAA2; MPST; ASRGL1; ABCD4; CPT1A; CD44; BCAT1; ALDH6A1; ALDH7A1; FGF2; SLC27A2; HADH; ALDH1L1; ACOX1; DDAH1; ACBD5; ALDH5A1; DECR1; DBT; DDAH2	285	0.000980843	0.013945
GO:0036500	b	4	ATF6-mediated unfolded protein response	CALR; HSP90B1; HSPA5; XBP1	10	0.00170159	0.0142629
GO:0032880	b	4	regulation of protein localization	MSN; ABHD17A; VSNL1; RAPGEF4; DNAJC27; CDK16; HSPA8; HAX1; PTCH1; MAP2; AKT1; GLUL; DNAJC1; GPM6B; PINK1; IQSEC2; TP53BP2; SPTBN1; APOE; NPTN; SNAP25; SIRT4; CACNA1D; UHMK1; SMO; TESK1; HSP90AB1; NDFIP2; YWHAH; NF2; PPP1R9B; LZTS2; ENHO; CPT1A; MAP1A; SIRT7; ERBB4; HADH; IDH2; RUFY3; SLC7A11; RHOU; KCNAB2; IWS1; PLEKHM2; AKAP8L; GPC5; APC; TP53; ITPR1; CTNNA1; TP53INP2; TRIM67; ADCY5; DNAJA1; LLG…	858	0.00172533	0.0143453
GO:1903827	b	5	regulation of cellular protein localization	ABHD17A; DNAJC27; INSIG1; HAX1; SLC7A11; SMO; MSN; GLUL; GPM6B; PINK1; IQSEC2; TP53BP2; SPTBN1; NPTN; UHMK1; TESK1; HSP90AB1; AKAP8L; YWHAH; NF2; PPP1R9B; LZTS2; RHOQ; MAP1A; SIRT7; ERBB4; SIRT4; RUFY3; RHOU; KCNAB2; IWS1; GPC5; APC; CTNNA1; TP53INP2; TRIM67; MAP2; DNAJA1; TP53; INPP5E; LRP4; AKT1; PTPN11; LATS1; EZR; FLNA; BAP1; KIF5B; BCL2	542	0.00103703	0.0145332
GO:1901135	b	3	carbohydrate derivative metabolic process	ABHD6; MT-CO1; MT-CO3; COL11A1; NDUFB9; NDUFB8; HSPA8; PCSK6; AKT1; B3GAT1; MT-ND1; MT-ND2; DLG2; MT-ND4; MT-ND5; MT-ND6; NDST1; COX8A; ACAN; MT-ATP6; NUP210; XYLT1; SLC25A23; GUK1; COX6A1; GBA2; DBI; ADCY5; ADCY1; CSPG5; SLC2A6; GM2A; ACSL6; FN3K; ALG8; TRAK2; TRAK1; STOML2; ACSBG1; PINK1; PANK4; SCD; MT-ND4L; SDF2L1; B4GALT2; RHOQ; MT-CYB; ACSF2; NUDT4; NUDT5; SLC26A2; GPAM; VEGFB; CHST2; FGF2;…	1277	0.00234733	0.0147936
GO:0009064	b	5	glutamine family amino acid metabolic process	SIRT4; MECP2; ASNS; SLC7A11; GLUL; ADHFE1; PHGDH; ALDH5A1; ASRGL1; ASS1; DDAH1; DDAH2	75	0.00108061	0.0149307
GO:0042026	b	3	protein refolding	DNAJA2; HSPA5; DNAJA4; HSPA8; HSPA1A; SNRNP70	25	0.00240788	0.0150008
GO:0070288	c	2	ferritin complex	FTH1; FTL	2	0.00327828	0.0151479
GO:0005923	c	4	bicellular tight junction	TJP2; RAP2C; AMOTL2; CCND1; EPB41L4B; ARHGEF2; CLMP; LIN7B; SH3BP1; PARD3B; APC; TJAP1; CCDC85C; CLDN5; AMOT	117	0.00279139	0.0154246
GO:0031527	c	4	filopodium membrane	ANTXR1; UTRN; PALM; NF2; MYO10	18	0.0027972	0.0154246
GO:0030010	b	3	establishment of cell polarity	MSN; AMOTL2; LLGL2; PARD3B; BRSK1; LLGL1; SLC9A3R1; EZR; CRB2; HSP90AB1; FGF13; WWC1; SH3BP1; MAP4; KRIT1; RUFY3; AMOT	139	0.00252136	0.0155293
GO:0006119	b	4	oxidative phosphorylation	NDUFB9; MT-CO1; MT-ND2; MT-CO3; MT-ND4; MT-ND5; MT-ND6; MT-ND1; MT-CYB; NDUFB8; MT-ND4L; STOML2; SLC25A23; COX4I1; COX8A; PINK1; MT-ATP6; COX6A1	147	0.00188827	0.0155744
GO:0008043	c	3	intracellular ferritin complex	FTH1; FTL	2	0.00327828	0.0156826
GO:0098609	b	3	cell-cell adhesion	PDGFRA; IL20RB; EPHA7; PLA2G2F; SPARCL1; CDH24; MSN; STXBP3; PKP4; RAPGEF1; KIFAP3; LAMB1; DAB1; WNT4; ASS1; SERPINE2; XBP1; MDK; DLG2; NPTN; DLG4; PCDHGA11; RIC8A; ITPKB; NF2; VSIR; MBP; CLDN5; CADM1; PCDHGB6; PDLIM5; PLPP3; NRARP; ST3GAL4; TMEM131L; CD44; WNK1; CELSR3; KLF4; CELSR1; CRB2; PCDHGC3; VCAM1; BAIAP2; KIRREL2; KIRREL3; HMCN1; CXCL12; CTNNA1; CTNNA2; HSPH1; TJP2; ACTN1; PTPRT; SCARF2;…	871	0.0025855	0.0157454
GO:0030877	c	2	beta-catenin destruction complex	APC2; APC; CACYBP; CTNNBIP1	12	0.00365747	0.0158727
GO:0099634	c	2	postsynaptic specialization membrane	ABHD17A; DLG2; NPTN; ADCY1; ERBB4; EPHA7; HSPA8; PRRT1; GRIK5; LIN7B; GRIA2; PTPRT; CACNG7; DLG4	109	0.00373637	0.0158727
GO:0098793	c	2	presynapse	LIN7B; CACNA1D; CTTNBP2; HSPA8; ROGDI; NCS1; STXBP3; NTRK2; TSPOAP1; SPTBN2; SRCIN1; GABRA2; NPTN; PPFIA3; CDK16; KCNK2; STON2; RNF112; HRH3; RIMS4; RIMS1; RIMS2; GRM3; PDLIM5; NAAA; ERBB4; LAMP5; SNPH; KIF1B; KIRREL3; DLG4; VAMP1; SNAP25; APBA1; KIF1A; BRSK1; PIP5K1C; PRRT1; GRIK5; PDE2A; STX12; GIT1; SLC1A2	491	0.0037905	0.0158727
GO:0032535	b	3	regulation of cellular component size	ADD3; TMOD2; EPHA7; SPTB; HAX1; MAP2; MSN; LATS1; SH3BP1; SPTBN2; SPTBN1; HIP1R; APOE; WASF3; RAP1GAP2; SLC9A3R1; HSP90AB1; SLC12A4; RAB22A; FGF13; GBA2; ELN; ARPC2; RUFY3; SSH3; CXCL12; SHANK3; CTNNA2; WDTC1; AKT1; SPIRE1; EZR; PFN1; RND2; BAIAP2	371	0.0026474	0.0159432
GO:0032409	b	3	regulation of transporter activity	SPHK2; GRIA2; JPH3; JPH4; PINK1; DLG2; DLG4; AHNAK; CACNA1D; NDFIP2; YWHAH; KCNS2; FGF13; SCN4B; WNK1; SHANK3; SHANK2; SHANK1; KIF5B; PRRT1; TESC; UTRN; ATP1A2; HECW2; CACNG7; SLC9A3R1; SCN3B; BCL2	278	0.00271492	0.0161702
GO:0070848	b	4	response to growth factor	PDGFRA; HDAC2; HIPK2; HSPA5; SMAD5; PCSK6; UBE2D1; BMPR1A; HSPA1A; HNRNPH1; RAPGEF1; SMOC2; BCL9L; WNT4; SOX6; FLT3; PLK5; FLT1; SMURF1; NPTN; RPL8; NDST1; ZFP36; NTRK2; FGF2; HSP90AB1; CFLAR; NEO1; HNRNPM; ONECUT2; ANGPT2; PPP1R9B; SETX; CLDN5; CDC5L; ERBB4; CD44; CRB2; DAB2IP; KLF4; LEFTY1; COL4A2; VEGFB; HGF; FRS2; FGFR3; LATS1; TP53; KIF1B; AKT1; PTPN11; BMPR1B; PDE2A; UBA52; CHRD; ZMIZ2; CRI…	702	0.00197845	0.0161888
GO:0070062	c	4	extracellular exosome	HSPA5; HSPA4; HSPA8; CPE; CAP1; FKBP4; ASS1; AXL; SELENBP1; FMNL1; GNG12; CYBRD1; HSP90AB1; MPST; CAPN2; DNAJA2; ARHGEF12; NPR3; NAAA; SPAG9; IDH2; CRB2; PYGB; RPL11; PHGDH; CXCL12; DBI; DNAJA1; ADCY1; PTPN13; SCARB2; ALDH1L1; GM2A; RPS5; VIM; SPEN; GNG7; FAT1; UTRN; PACSIN3; MYO5A; DDAH1; PXDN; RPL3; HSP90B1; SERINC2; RRAS; GLUL; LAMB1; NDRG2; LAMB2; SMURF1; APOE; HSPH1; FREM2; RNASET2; AHNAK; U…	2146	0.00304426	0.0163206
GO:0097110	m	3	scaffold protein binding	ADCY5; DLG4; LRP4; UBTF; VIM; MAP2K1; KIF1B; SHANK3; SHANK1; GRM3	58	0.00154288	0.0164033
GO:0071310	b	4	cellular response to organic substance	HSPA5; SHARPIN; HSPA8; PCSK6; AKT1; HIPK1; RAPGEF1; ASS1; AXL; GPAM; NDST1; ARHGEF2; NTRK2; THRA; HSP90AB1; KLF4; ZC3H15; CAPN2; ONECUT2; ABCD4; AUP1; DIAPH1; ERBB4; PLK5; WNK1; CAMK2A; LEFTY1; TNFRSF25; CXCL12; FGFR3; ADCY5; DNAJA1; ADCY1; WDTC1; HIPK2; CCND1; PTPN11; VIM; PTPN13; UBA52; RHBDD2; APC; MYO5A; KIF5B; PXDN; PABPN1; IL20RB; FRS2; RPL8; GAB2; RPL3; HSP90B1; ID3; PDIA6; EDNRB; IFIT3; H…	2602	0.00203249	0.0164428
GO:0014070	b	4	response to organic cyclic compound	RECQL5; HDAC2; HDAC5; HSPA5; SMAD5; PNPLA3; HSP90B1; ID3; SMO; AKT1; LATS1; RAPGEF1; ABAT; EDNRB; ASS1; FLT3; ACSBG1; MT-ND1; GPAM; MT-ND6; CFLAR; GLDC; YWHAH; CHKA; HSP90AB1; PEA15; SPARC; KLF4; CXCR4; ANGPT2; PPP1R9B; MLC1; CPT1A; PAQR8; CDC5L; DIAPH1; MT-CYB; SLC7A11; RXRA; PADI2; NR2E1; INSIG1; CLU; CTNNA1; ARNT2; IRF3; ADCY5; DNAJA1; RFTN2; ADCY1; KIF1B; MSN; CCND1; CALR; PSPH; ASNS; EZR; PD…	848	0.0020414	0.0164428
GO:0048872	b	4	homeostasis of number of cells	IL20RB; RPS14; SMAD5; RASSF2; SMO; AKT1; HSPA1A; MAPK11; FLT3; AXL; GPAM; CEBPG; THRA; ITPKB; RPS24; ILDR2; ACIN1; UBA5; EPAS1; HIPK2; PTPN11; SLC7A11; ZFP36; BAP1; BCL2; POLB	247	0.0020636	0.0164928
GO:0048514	b	4	blood vessel morphogenesis	HIF3A; PDGFRA; AMOTL2; HDAC5; FKBP10; SEC24B; SCG2; SMO; BMPR1A; GLUL; SMOC2; FLT1; MDK; QKI; APOE; S1PR1; NTRK2; SPARC; KLF4; KRIT1; PLCD3; CXCR4; ANGPT2; PPP1R16B; XBP1; S100A1; CLDN5; PLK2; EPN1; MECP2; EFEMP2; DAB2IP; COL4A2; COL4A1; VEGFB; HGF; HIPK2; FGF2; SASH1; EPAS1; EGLN1; AKT1; HIPK1; NRARP; WNT4; FLNA; RRAS; AMOT; DDAH1; RNF213; NR2E1	588	0.00209944	0.0166502
GO:0097061	b	4	dendritic spine organization	PDLIM5; APOE; DLG4; SHANK1; ZNF365; CTNND2; CAPRIN1; SIPA1L1; SHANK3; SHANK2; SRCIN1; KIF1A	81	0.00213605	0.0166838
GO:0072384	b	4	organelle transport along microtubule	AP3B2; KIF1A; KIF1B; KIF1C; TRAK2; KIF5B; MAP2; KIF13A; RHOT1; KIFAP3; KIF5A; TRAK1	81	0.00213605	0.0166838
GO:0005681	c	3	spliceosomal complex	RBM28; CDC5L; U2AF2; SRSF1; RBM17; TRA2A; CIRBP; ZCCHC8; HSPA8; RBM5; PRPF40B; MTREX; U2AF1L4; HNRNPK; HNRNPH1; HNRNPA2B1; DDX39B; SNRNP70; SRRM2; LUC7L3; HNRNPM	193	0.00359365	0.0167388
GO:0015980	b	3	energy derivation by oxidation of organic compounds	MT-CO1; MT-CO3; NDUFB9; NDUFB8; SLC25A18; AKT1; GPD2; PINK1; PPP1R3G; MT-ND1; MT-ND2; MT-ND4; MT-ND5; MT-ND6; MT-ND4L; PHKB; PYGB; COX8A; MT-CYB; IDH2; PHKA1; SUCLG2; SLC25A23; COX4I1; PPP1R3C; ACO2; COX6A1; TP53	279	0.00285776	0.0167788
GO:1901576	b	3	organic substance biosynthetic process	HIF3A; RNF10; HSPA5; HSPA8; PCSK6; HIPK2; ASS1; LHX2; ZNF704; ZC3H15; DRAP1; MT-ATP6; NADK2; METTL16; METTL17; LARP4; CAMK2A; BCAT1; CRB2; IWS1; FAM172A; WDTC1; CCND1; ZGPAT; STARD3; PAIP2B; YBX2; RRP1B; CELF4; UBE2D1; TSPOAP1; EDNRB; CHKA; PHF14; APOE; PANK4; LSS; DIO2; NFIL3; PPP1R3G; CUX1; COL4A2; VEGFB; ING4; CHST2; ZEB1; ARNT2; PLA2G2F; PSIP1; DNAJC1; RING1; GIT1; FLNA; ACP6; TLE2; SMO; SLC4…	6211	0.00288123	0.0167788
GO:0097120	b	3	receptor localization to synapse	SNAP25; DLG2; NPTN; DLG4; KIF5A; KIF5B; KIF5C; IQSEC2; CACNG7	53	0.0029136	0.0167788
GO:0044249	b	3	cellular biosynthetic process	HIF3A; RNF10; HSPA5; HSPA8; PCSK6; HIPK2; ASS1; LHX2; ZNF704; ZC3H15; DRAP1; MT-ATP6; NADK2; METTL16; METTL17; LARP4; CAMK2A; BCAT1; CRB2; IWS1; FAM172A; WDTC1; CCND1; ZGPAT; STARD3; PAIP2B; YBX2; RRP1B; CELF4; UBE2D1; TSPOAP1; EDNRB; CHKA; PHF14; APOE; PANK4; LSS; DIO2; NFIL3; PPP1R3G; CUX1; COL4A2; VEGFB; ING4; CHST2; ZEB1; ARNT2; PLA2G2F; PSIP1; DNAJC1; RING1; GIT1; FLNA; ACP6; TLE2; SMO; SLC4…	6128	0.00294094	0.0167788
GO:0006753	b	4	nucleoside phosphate metabolic process	MT-CO1; MT-CO3; GPAM; NDUFB9; NDUFB8; PDP2; AMPD2; HSPA8; STOML2; SLC4A4; HSPA1A; ACSBG1; GPD2; PINK1; ENTPD3; MT-ND1; MT-ND2; DLG2; MT-ND4; MT-ND5; MT-ND6; SCD; COX4I1; MT-ND4L; SPHK2; COX8A; AGPAT3; MT-ATP6; NADK2; NUP210; ACSS1; PDK4; TJP2; GIT1; ACACA; MT-CYB; IDH2; ACSF2; NUDT4; NUDT5; KCNAB2; SUCLG2; SLC25A23; SLC26A2; PAPSS2; GUK1; ALDOC; MVK; COX6A1; PANK4; DBI; ADCY5; TP53; ADCY1; RHOQ; …	736	0.00217663	0.016834
GO:0001649	b	4	osteoblast differentiation	PTH1R; RPS15; SMAD5; RASSF2; SMO; BMPR1A; BMPR1B; MYOC; SMOC1; MRC2; SIRT7; TP53INP2; HGF; CRIM1; RANBP3L; AKT1; DDR2; LRRC17; ID3; WNT4; CHRD; CTNNBIP1; PTCH1	210	0.00218793	0.016834
GO:0098878	c	4	neurotransmitter receptor complex	DLG2; DLG4; GRIA2; ABHD6; GRIK5; SHANK3; SHANK2; SHANK1; CACNG7	54	0.00332222	0.0173294
GO:0045333	b	4	cellular respiration	MT-CO1; MT-ND2; MT-CO3; MT-ND4; MT-ND5; MT-ND6; MT-ND1; MT-CYB; IDH2; NDUFB8; MT-ND4L; SLC25A18; SUCLG2; SLC25A23; COX4I1; COX8A; GPD2; PINK1; NDUFB9; ACO2; COX6A1	186	0.00230807	0.0176268
GO:0051236	b	3	establishment of RNA localization	RPS15; SRSF11; TST; CPSF1; XPO1; QKI; SRSF6; SRSF1; AKAP8L; U2AF2; RFTN2; HNRNPA2B1; NUP210; PABPN1; NXF1; IWS1; U2AF1L4; DDX39B; ZC3H11B; KIF5C; SFPQ; ZFP36	204	0.0032617	0.0179899
GO:0021577	b	3	hindbrain structural organization	DAB1; HSPA5	2	0.00327828	0.0179899
GO:0021589	b	3	cerebellum structural organization	DAB1; HSPA5	2	0.00327828	0.0179899
GO:0061077	b	3	chaperone-mediated protein folding	PDIA4; HSPH1; HSPA5; HSPA8; DNAJB5; FKBP4; HSPA1A; CLU; SDF2L1; PPID	64	0.00328597	0.0179899
GO:0019208	m	3	phosphatase regulator activity	PHACTR1; PHACTR3; TESC; RCAN3; PPP2R3A; PPP2R2C; FRS2; PPP1R11; ANP32E; PPP1R12B; PPP1R16A; PPP1R16B; PPP1R9B; ELFN1	101	0.00182385	0.0184209
GO:0048513	b	3	animal organ development	MT-CO1; CIC; COL11A1; HSPA5; ILDR2; SHARPIN; CTTNBP2; SEC24B; PCSK6; CPE; AKT1; HIPK1; PKP4; GPM6B; PHACTR1; DAB1; ASS1; AXL; MT-ND4; UBA5; NDST1; DEAF1; MR1; NTRK2; THRA; HSP90AB1; MPST; POU6F1; CAPN3; NDRG2; TLE2; VSIR; HMG20B; KAT8; ERBB4; TMEM131L; RFLNB; CRB2; ACIN1; ZNF365; LEFTY1; PHGDH; RPL13; KIRREL3; CACYBP; CXCL12; FGFR3; FAM172A; B4GALT2; ADCY1; BMP1; HIPK2; CCND1; MBP; KIF5B; RAB11FI…	3503	0.0034148	0.0185082
GO:0061351	b	2	neural precursor cell proliferation	TRNP1; MDK; TP53; KIF1A; GPR37L1; ARHGEF2; PTPRZ1; SMO; RAPGEF1; FGF13; FLNA; NR2E1; FRS2; GNAI2; CTNNA1; NF2	135	0.00454192	0.018618
GO:0001502	b	2	cartilage condensation	BMPR1B; SOX6; COL11A1; BMP1; THRA	20	0.00460099	0.018618
GO:0060359	b	4	response to ammonium ion	CXCR4; HDAC2; HDAC5; DIAPH1; HSPA5; GNAI2; GLDC; MT-ND6; HSP90AB1; PEA15; HRH3; ABAT; GNA11; PPP1R9B; ASS1; HOMER2	127	0.0024603	0.0186512
GO:0065003	b	4	protein-containing complex assembly	MT-CO3; ADD3; HSPA5; HSPA4; HSPA8; ATF7IP; FKBP4; KIFAP3; UBTF; MT-ND1; MT-ND2; MT-ND4; DLG4; MT-ND6; EML2; NDUFB8; EIF3F; THRA; HSP90AB1; CAPN3; TLE2; NUP210; LUC7L3; CENPM; SPTB; DIAPH1; RPL11; SEC24B; CENPV; NDUFB9; CXCL12; BRD2; SNAP25; BMP1; KCTD14; PTPN11; UBA52; APC; RNF213; SHANK1; CELF4; RPL3; STOML2; CRTC1; PINK1; HIP1R; APOE; SRSF1; PSIP1; GLDC; GBA2; TSPYL1; TMOD2; ARPC2; INSIG1; DDX3…	1743	0.00249717	0.0186602
GO:0001944	b	4	vasculature development	HIF3A; PDGFRA; AMOTL2; HDAC5; FKBP10; SEC24B; SCG2; RRAS; BMPR1A; MAP2K1; RAPGEF1; SMOC2; ANTXR1; WNT4; SMO; FLT1; MDK; QKI; APOE; NDST1; S1PR1; NTRK2; CFLAR; SPARC; KLF4; KRIT1; PLCD3; CXCR4; ANGPT2; PPP1R16B; XBP1; S100A1; CLDN5; RIC8A; PLK2; EPN1; MECP2; EFEMP2; DAB2IP; COL4A2; COL4A1; VEGFB; HGF; HIPK2; FGF2; HIPK1; SASH1; EPAS1; EGLN1; AKT1; GLUL; NRARP; PDE2A; FLNA; AMOT; DDAH1; RNF213; NR2…	694	0.00251578	0.0186602
GO:0072358	b	4	cardiovascular system development	HIF3A; PDGFRA; AMOTL2; HDAC5; FKBP10; SEC24B; SCG2; RRAS; BMPR1A; MAP2K1; RAPGEF1; SMOC2; ANTXR1; WNT4; SMO; FLT1; MDK; QKI; APOE; NDST1; S1PR1; NTRK2; CFLAR; SPARC; KLF4; KRIT1; PLCD3; CXCR4; ANGPT2; PPP1R16B; XBP1; S100A1; CLDN5; RIC8A; PLK2; EPN1; MECP2; EFEMP2; DAB2IP; COL4A2; COL4A1; VEGFB; HGF; HIPK2; FGF2; HIPK1; SASH1; EPAS1; EGLN1; AKT1; GLUL; NRARP; PDE2A; FLNA; AMOT; DDAH1; RNF213; NR2…	694	0.00251578	0.0186602
GO:0016363	c	4	nuclear matrix	KAT8; TP53; PHACTR3; SPARC; VIM; NSMF; AKAP8L; SFPQ; DCAF7; HNRNPA2B1; DDX39B; CXXC1; SRPK1; HNRNPM	109	0.00373637	0.0189768
GO:0016877	m	3	ligase activity, forming carbon-sulfur bonds	UBA6; ACSF2; ACSL6; SUCLG2; UBA5; ACSBG1; ACSS1; SLC27A2	41	0.00198879	0.0191303
GO:0006790	b	3	sulfur compound metabolic process	PDP2; ACAN; IDS; ACSBG1; MAT2A; TST; OPLAH; MVK; NDST1; BCAN; PC; MPST; B4GALT2; METTL16; ACSS1; ST3GAL2; ACACA; ST3GAL4; ACSF2; XYLT1; SUCLG2; SLC26A2; PAPSS2; PHGDH; CHST2; DBI; CSPG5; GSTM1; GSTM3; ACSL6; SLC7A11; GPAM; ELOVL2; PDK4; SCD	379	0.00358105	0.0192171
GO:0071426	b	3	ribonucleoprotein complex export from nucleus	XPO1; PABPN1; SRSF6; DDX39B; NXF1; RPS15; ZC3H11B; U2AF2; IWS1; AKAP8L; U2AF1L4; SRSF11; HNRNPA2B1; SRSF1; NUP210; CPSF1	132	0.00363702	0.0192461
GO:0034975	b	3	protein folding in endoplasmic reticulum	CALR; PDIA3; HSP90B1; HSPA5	12	0.00365747	0.0192461
GO:1901342	b	5	regulation of vasculature development	HDAC5; PLK2; RRAS; KRIT1; HIPK1; SMOC2; XBP1; MDK; CFLAR; SPARC; KLF4; CXCR4; ANGPT2; PPP1R16B; FLT1; S100A1; CLDN5; EPN1; MECP2; EFEMP2; DAB2IP; COL4A2; VEGFB; HGF; FGF2; SASH1; EGLN1; HIPK2; GLUL; WNT4; AMOT; DDAH1; NR2E1	331	0.00142286	0.0193865
GO:0008154	b	5	actin polymerization or depolymerization	ADD3; TMOD2; SPTB; HAX1; LATS1; SH3BP1; SPTBN2; SPTBN1; HIP1R; WASF3; GBA2; PPP1R9B; ELN; DIAPH1; ARPC2; SSH3; CXCL12; CTNNA2; SPIRE1; FAM107A; PFN1; BAIAP2; WIPF1; GAS7	216	0.0014613	0.0194047
GO:0001676	b	5	long-chain fatty acid metabolic process	CPT1A; ACSL6; QKI; GSTM1; MGLL; ACOX1; SCP2; PLA2G2F; PNPLA3; ELOVL2; ACSBG1; ACAD9; FADS1; FADS2; ACADL; SLC27A2	122	0.00148359	0.0194047
GO:0045596	b	5	negative regulation of cell differentiation	HDAC2; RNF10; EPHA7; TRAK2; PLK2; FRS2; MAP2; BMPR1A; HDAC5; EDNRB; WNT4; SOX6; DAB1; CRIM1; XBP1; MDK; APOE; TOB2; SMO; CFLAR; YWHAH; ITPKB; HOPX; DACT3; CMTM5; FGF13; RUFY3; ERBB4; SPAG9; TMEM131L; IDH2; MECP2; DAB2IP; RFLNB; GPR37L1; LDLR; SRSF6; NR2E1; DENND5A; INSIG1; ZEB1; CTNNA1; PBX1; ZNF365; FKBP4; RANBP3L; TP53; LRP4; CCND1; LRRC17; CALR; ID3; NRARP; VIM; ZFP36; CHRD; FLNA; PTCH1; PTPN1…	710	0.0015009	0.0194047
GO:0098732	b	5	macromolecule deacylation	ABHD17A; HDAC2; TP53; TBL1XR1; SIRT4; MIER2; SPHK2; AKAP8L; SFPQ; SIRT7; HDAC5; FLNA; PINK1; CTBP1; MTA3	110	0.00150709	0.0194047
GO:0010594	b	5	regulation of endothelial cell migration	PLPP3; APOE; HDAC5; DNAJA4; CALR; PLK2; DAB2IP; SPARC; RRAS; AKT1; GLUL; KLF4; KRIT1; NR2E1; ANGPT2; SMOC2; SH3BP1; MECP2; FGF2; SASH1	168	0.00154118	0.0194047
GO:0030865	b	5	cortical cytoskeleton organization	EPB41L1; LLGL2; LLGL1; FMNL2; CALR; FMNL1; EZR; RND2; RHOBTB3; RHOQ	58	0.00154288	0.0194047
GO:0050658	b	4	RNA transport	RPS15; SRSF11; TST; CPSF1; XPO1; QKI; SRSF6; SRSF1; AKAP8L; U2AF2; RFTN2; HNRNPA2B1; NUP210; PABPN1; NXF1; IWS1; U2AF1L4; DDX39B; ZC3H11B; KIF5C; SFPQ; ZFP36	201	0.0027185	0.0197847
GO:0061008	b	4	hepaticobiliary system development	CPT1A; MDK; CEBPG; CCND1; PHF2; ASNS; DDX39B; CFLAR; MPST; WNT4; LSR; ONECUT2; HGF; DBP; PTCH1; ASS1; XBP1	140	0.00272067	0.0197847
GO:0022898	b	4	regulation of transmembrane transporter activity	SPHK2; GRIA2; JPH3; JPH4; PINK1; DLG2; DLG4; AHNAK; CACNA1D; YWHAH; KCNS2; FGF13; SCN4B; WNK1; SHANK3; SHANK2; SHANK1; KIF5B; PRRT1; TESC; UTRN; ATP1A2; HECW2; CACNG7; SLC9A3R1; SCN3B; BCL2	265	0.00272496	0.0197847
GO:1901700	b	3	response to oxygen-containing compound	HSPA5; AKT1; RAPGEF1; ASS1; AXL; MT-ND1; GPAM; MT-ND4; MT-ND5; MT-ND6; ARHGEF2; NTRK2; HSP90AB1; RNF112; CAPN2; CAMK2A; CXCL12; ADCY5; ADCY1; WDTC1; CCND1; PTPN11; VIM; APC; MYO5A; KIF5B; RECQL5; CDC5L; HSP90B1; ID3; PINK1; EDNRB; APOE; SCD; GLDC; PNPLA3; HRH3; ASNS; ANGPT2; PPP1R9B; MT-CYB; RHOQ; COL4A1; INSIG1; ARNT2; IRF3; EGLN1; TP53; ERBIN; NCOA5; GIT1; BAIAP2; PDGFRA; HDAC2; HDAC5; VSNL1; O…	1592	0.00388133	0.020138
GO:0071166	b	3	ribonucleoprotein complex localization	XPO1; PABPN1; SRSF6; DDX39B; NXF1; RPS15; ZC3H11B; U2AF2; IWS1; AKAP8L; U2AF1L4; SRSF11; HNRNPA2B1; SRSF1; NUP210; CPSF1	133	0.00392051	0.020138
GO:0035239	b	3	tube morphogenesis	HIF3A; PDGFRA; AMOTL2; HDAC5; FKBP10; EPHA7; BBS5; SEC24B; SCG2; NR2E1; RPS7; BMPR1A; GLUL; SMOC2; SMO; FLT1; MDK; QKI; APOE; AMOT; S1PR1; DEAF1; LZTS2; NTRK2; DVL2; SPARC; KLF4; KRIT1; PLCD3; CXCR4; ANGPT2; PPP1R16B; XBP1; S100A1; CLDN5; PLK2; EPN1; MECP2; EFEMP2; DAB2IP; CELSR1; COL4A2; COL4A1; VEGFB; HGF; HIPK2; SASH1; FGF2; BRD2; PBX1; EPAS1; EGLN1; AKT1; DLC1; SDC4; HIPK1; NRARP; WNT4; CTNNB…	812	0.00395751	0.020138
GO:0044087	b	3	regulation of cellular component biogenesis	PLK2; SPHK2; ADD3; HSPA5; GBA2; EPHA7; ERCC1; HSPA8; HAX1; ARHGEF10L; ATF7IP; MAP2; MSN; HSPA1A; PINK1; RAPGEF1; MAP4; GPM6B; MYOC; SIRT7; SORBS3; SPTBN2; SPTBN1; HIP1R; TBC1D9B; ANTXR1; APOE; TP53; SETX; WASF3; EML2; S1PR1; BAIAP2; SHANK1; NTRK2; THRA; NEURL1; NF2; MED16; SEC24B; PPP1R16B; GFAP; CLDN5; PDLIM5; SPTB; ELN; DAB2IP; ARPC2; MECP2; CEP97; SPIRE1; PALM; SSH3; INSIG1; CLU; TTBK1; SHANK3…	1008	0.00397558	0.020138
GO:0016215	m	5	acyl-CoA desaturase activity	FADS1; SCD; FADS2	4	0.000717727	0.020216
GO:0034440	b	3	lipid oxidation	CPT1A; HADH; ACADS; PLA2G7; ACOX1; SCP2; SIRT4; AKT1; PDK4; DECR1; ACADL; ABCD4; ACAA2; SLC27A2	110	0.00406147	0.0203826
GO:0010970	b	5	transport along microtubule	MAP1A; DLG2; APBA1; KIF1A; KIF1B; KIF1C; TRAK2; KIF5B; HSPA8; AP3B2; RABL2B; MAP2; KIF13A; SFPQ; KIF5C; RHOT1; KIFAP3; KIF5A; TRAK1	157	0.00164679	0.0204494
GO:0097193	b	4	intrinsic apoptotic signaling pathway	BCL2L2; RPS7; AKT1; HSPA1A; POLB; CLU; PINK1; XBP1; ITPR1; SLC9A3R1; NOC2L; ARHGEF2; HNRNPK; NACC2; CD44; DAB2IP; SFPQ; RPL11; TP53BP2; TMBIM6; CXCL12; MAPK8IP1; DNAJA1; TP53; HIPK2; RTKN2; HIPK1; BCL2	279	0.00285776	0.0206039
GO:0016772	m	3	transferase activity, transferring phosphorus-containing groups	SPHK2; PDGFRA; HIPK2; PAPSS2; EPHA7; RASSF2; PLK5; DCLK3; UHMK1; BMPR1A; BMPR1B; CDC42BPG; POLB; CDC7; PINK1; LATS1; FLT3; AXL; FLT1; NEK7; HIPK1; DLG2; PANK4; SBK1; ADCK5; CDK16; GRK3; NTRK2; CHKA; ITPKB; POLR3H; FN3K; NADK2; TESK1; PDK4; ULK2; TJP2; PLK2; ERBB4; PCYT2; PHKA1; CAMK2A; NUDT5; CSNK1G2; PIP5K1C; MAP3K9; GUK1; TTBK1; CDK9; POLR2M; CHPT1; MVK; SRPK1; FGFR3; BRD2; CRIM1; PCYT1A; PPP1R…	882	0.00225616	0.0207156
GO:0042330	b	2	taxis	CALR; PDGFRA; EPHA7; SPTB; GAB2; SCG2; FRS2; SMO; MAP2K1; SMOC2; DAB1; LAMB2; EDNRB; SPTBN1; FLT1; MDK; PLXNB1; NPTN; AMOT; S1PR1; SPTBN2; PLA2G7; NEO1; DOK6; CXCR4; ANGPT2; ZSWIM8; LAMA2; SHC3; USP33; WNK1; IL34; PADI2; VCAM1; VEGFB; HGF; CXCL12; SHANK3; FGF2; TUBB2B; PLXNC1; ROBO3; PLEKHG5; PIP5K1C; KIF5A; PTPN11; KIF5C; BMPR1B; EZR; CMTM3; PTCH1; KIF5B; CMTM5	645	0.00528362	0.0208943
GO:0005783	c	4	endoplasmic reticulum	COL11A1; HSPA5; NDUFB8; AGMO; FAM172A; RPL13; PCSK6; SCG2; JPH3; P4HA1; JPH4; ZFYVE1; B3GAT1; ASS1; FKBP9; DLG4; MR1; P3H3; CAPN2; MTMR9; EVA1A; CDNF; NUP210; ABCD4; LSS; DBI; AUP1; TMEM131L; SCG3; PCYT2; SEC24B; RPL18; FGFR3; ABHD4; PCYT1A; NKIRAS1; DNAJA1; CSPG5; SCARB2; ACSL6; UBA52; RHBDD2; STARD3; MYO5A; PXDN; ALG8; RETSAT; GBA2; GRIA2; HSP90B1; GLUL; ACSBG1; LAMB1; ARHGAP5; LAMB2; HSPA1A; A…	1976	0.00424777	0.021021
GO:0062023	c	3	collagen-containing extracellular matrix	TIMP3; COL11A1; ACAN; CRELD1; PCSK6; SPARCL1; HSP90B1; LAMB1; MYOC; SMOC2; SMOC1; LAMB2; ITIH5; SERPINE2; MDK; APOE; SPARC; HNRNPM; ANXA11; S100A6; SCARA3; LAMA2; ELN; ANXA6; EFEMP2; LGALS3BP; ANGPT2; COL4A2; COL4A1; CLU; HMCN1; CXCL12; ERBIN; CALR; FREM2; PXDN; CFP; GPC5	426	0.00463424	0.0210323
GO:0045765	b	5	regulation of angiogenesis	HDAC5; PLK2; RRAS; KRIT1; HIPK1; SMOC2; XBP1; MDK; SPARC; KLF4; CXCR4; ANGPT2; PPP1R16B; FLT1; S100A1; CLDN5; EPN1; MECP2; DAB2IP; COL4A2; VEGFB; HGF; FGF2; SASH1; EGLN1; HIPK2; GLUL; AMOT; DDAH1; NR2E1	296	0.0017785	0.0217691
GO:0106027	b	5	neuron projection organization	MAP1A; APOE; DLG4; PDLIM5; SHANK1; ZNF365; CTNND2; CAPRIN1; SIPA1L1; SHANK3; SHANK2; SRCIN1; KIF1A	90	0.00179745	0.0217691
GO:0044271	b	4	cellular nitrogen compound biosynthetic process	HIF3A; CIC; UBTF; RNF10; HSPA5; PDP2; HSPA8; PCSK6; MRPS27; UHMK1; SMOC2; AKT1; RBM4B; DPF1; TP53INP2; REXO4; CAPRIN1; ASS1; POLR3H; ZC3H15; CREBZF; TMBIM6; GPAM; TLE2; WWC2; SOX6; POGK; ARHGEF2; EIF3F; THRA; HSP90AB1; POU6F1; CAPN3; AMPD2; SAMD4A; MT-ATP6; NADK2; NUP210; METTL17; PBXIP1; INPP5E; KAT8; CCNL2; ENTPD3; PSIP1; ERBB4; IDH2; CAMK2A; LEFTY1; NR2C2; NACC2; DNAJC1; GUK1; RPL11; RMND1; RP…	5019	0.00308119	0.0220605
GO:0021543	b	3	pallium development	BCAN; UBA6; PHACTR1; DAB2IP; KIF5B; GNG12; NTRK2; SMO; LAMB1; NPY; NF2; KIRREL3; FGF13; FLNA; DAB1; PPP1R9B; CCDC85C; NR2E1	159	0.00444243	0.0220899
GO:0042274	b	4	ribosomal small subunit biogenesis	RPS24; RPS25; WDR3; RPS16; RPS15; RPS21; RPS14; RPS7; RPS5; UTP3; METTL17	75	0.00313397	0.0221629
GO:0035094	b	4	response to nicotine	HDAC2; MT-ND4; MT-ND6; SLC7A11; ATP1A2; VCAM1; PPP1R9B; BCL2	44	0.00316961	0.0221629
GO:0098815	b	4	modulation of excitatory postsynaptic potential	DLG4; CELF4; TMEM25; RIMS1; RIMS2; SHANK3; SHANK2; SHANK1	44	0.00316961	0.0221629
GO:0010467	b	4	gene expression	HIF3A; RNF10; HSPA5; HSPA8; PCSK6; CPE; HIPK2; SRSF11; LHX2; ZNF704; ZC3H15; DRAP1; METTL16; METTL17; WDR3; CAMK2A; CRB2; IWS1; FAM172A; WDTC1; CCND1; ZGPAT; CTBP1; PAIP2B; YBX2; RRP1B; CELF4; UBE2D1; EDNRB; SERPINE2; XPO1; APOE; C4A; DIO2; NFIL3; GRM3; CUX1; COL4A2; INSIG1; ING4; ZEB1; ARNT2; PSIP1; DNAJC1; RING1; FLNA; RBM6; TLE2; SMO; NUDT16L1; TRIM56; NCOA5; RBM12; RBM17; SETX; RIMS1; RIMS2; …	5644	0.00320341	0.0221629
GO:0021747	b	4	cochlear nucleus development	SEC24B; BCL2	2	0.00327828	0.0221629
GO:0021812	b	4	neuronal-glial interaction involved in cerebral cortex radial glia guided migration	LAMB1; DAB1	2	0.00327828	0.0221629
GO:0009439	b	4	cyanate metabolic process	MPST; TST	2	0.00327828	0.0221629
GO:1990478	b	4	response to ultrasound	CXCL12; CXCR4	2	0.00327828	0.0221629
GO:0050882	b	4	voluntary musculoskeletal movement	MAP1A; ITPR1; HIPK2	6	0.00328897	0.0221629
GO:0034663	c	2	endoplasmic reticulum chaperone complex	PDIA6; SDF2L1; HSPA5	7	0.00551126	0.022379
GO:0030258	b	4	lipid modification	SPHK2; ACADS; SCP2; AKT1; TTC7B; SOCS4; ACADL; APOE; ACAA2; MTMR10; PLA2G7; ITPKB; MTMR9; GBA2; ABCD4; CPT1A; ST3GAL2; PLPP3; SIRT4; SLC27A2; HADH; INPP5E; PIP5K1C; ACOX1; PDK4; ST3GAL4; DECR1	269	0.00335499	0.022461
GO:0045761	b	5	regulation of adenylate cyclase activity	NPR3; CACNA1D; CAP1; PALM; EDNRB; GNAI2; GRM3	32	0.00188941	0.0226038
GO:0071407	b	5	cellular response to organic cyclic compound	RECQL5; HDAC2; HSPA5; SMAD5; HSP90B1; SMO; MSN; LATS1; RAPGEF1; ASS1; FLT3; PNPLA3; GPAM; HSP90AB1; CFLAR; YWHAH; KLF4; PPP1R9B; MLC1; PAQR8; CDC5L; DIAPH1; RXRA; PADI2; NR2E1; INSIG1; CLU; CTNNA1; IRF3; ADCY5; DNAJA1; ADCY1; AKT1; CALR; ID3; EZR; PDE2A; FAM107A; ZFP36; UBA5; KANK2; ATP1A2; MBD2; PTCH1	487	0.00191302	0.0226105
GO:0008047	m	3	enzyme activator activity	ARHGEF10L; RPLP1; DOCK1; RIC8A; FRS2; MAP2K1; RGS11; SH3BP1; ARRB1; PINK1; ARHGAP5; ALDH1A1; GPRC5B; APOE; PREX2; AHSA1; ARHGEF1; CFLAR; PPP1R12B; FGF13; DLC1; ARHGEF12; RP2; TOR1AIP1; WNK1; DAB2IP; AGAP1; AGAP2; RGS20; PLXNB1; RAP1GAP2; RANBP3L; DNAJA2; DAZAP2; DNAJA1; LLGL2; LLGL1; GM2A; DNAJC1; TBC1D9B; GIT1; SIPA1L1; SH3PXD2B; TBC1D16; STRADA; VSIR; SGSM2	539	0.00257906	0.0226509
GO:0021782	b	4	glial cell development	MDK; LGI4; TTBK1; CSPG5; WASF3; NTRK2; VIM; SMO; AKT1; LDLR; PHGDH; MYOC; CLU; LAMB2	108	0.00343277	0.0228335
GO:0036293	b	4	response to decreased oxygen levels	HIF3A; HSP90B1; AKT1; TMBIM6; PINK1; B3GAT1; PLEKHN1; ITPR1; MT-ND4; MT-ND5; ACAA2; KCNK2; CFLAR; CAPN2; CXCR4; ANGPT2; AGTRAP; SIRT4; MT-CYB; MECP2; VCAM1; VEGFB; TP53; CXCL12; ARNT2; EPAS1; EGLN1; SUV39H1; HIPK2; USP19; UBA52; DDAH1; BCL2	350	0.00347682	0.022836
GO:0007167	b	4	enzyme linked receptor protein signaling pathway	MVB12B; PDGFRA; HIPK2; EPS15L1; HSPA5; EPHA7; SMAD5; DOCK1; PCSK6; UBE2D1; BMPR1A; HSPA1A; HNRNPH1; RAPGEF1; SMOC2; MYOC; BCL9L; WNT4; GNAI2; FLT3; AXL; FLT1; SMURF1; ANKS1A; NPTN; ZGPAT; NDST1; SLC9A3R1; BAIAP2; NTRK2; FGF2; HSP90AB1; NEURL1; NEO1; ZMIZ2; HNRNPM; ONECUT2; ANGPT2; HIP1R; SETX; CLDN5; GIT1; EPN1; RHOQ; RASSF2; ERBB4; SHC3; GAB2; ARPC2; CRB2; DAB2IP; LEFTY1; SIPA1L1; PTPRT; COL4A2;…	1047	0.00347744	0.022836
GO:0043296	c	3	apical junction complex	TJP2; RAP2C; AMOTL2; CCND1; EPB41L4B; ARHGEF2; CTNNA1; CLMP; LIN7B; SH3BP1; PARD3B; APC; TJAP1; CCDC85C; CLDN5; AMOT	137	0.0052415	0.0231936
GO:0030038	b	5	contractile actin filament bundle assembly	ARHGEF10L; ELN; LIMCH1; S1PR1; SDC4; WNT4; PFN1; NF2; ARRB1; MYOC; PHACTR1; SORBS3; DLC1; TESK1	102	0.00200512	0.023417
GO:0061061	b	3	muscle structure development	MYH11; PDGFRA; HDAC5; COL11A1; TMOD2; FRS2; SMO; AKT1; MAPK11; CACYBP; BCL9L; EDNRB; ASS1; XBP1; QKI; DDX39B; PDLIM2; NEURL1; SOX6; S1PR1; KCNK2; CTNNA1; CFLAR; POU6F1; CAPN3; CAPN2; HMG20B; PDLIM4; PDLIM5; LAMA2; ELN; ERBB4; SPAG9; PGM5; MECP2; EFEMP2; USP19; FGF2; CTNNA2; EPAS1; RANBP3L; BMPR1A; CALR; ID3; WNT4; UTRN; CDK9; CMTM5; EEF2; BCL2	598	0.00476656	0.0234862
GO:0051668	b	3	localization within membrane	SNAP25; DLG2; NPTN; DLG4; LRP4; KIF5A; KIF5B; KIF5C; GRIK5; SLC7A11; SEC24B; APOE; INSIG1; FLNA; IQSEC2; SHANK3; CACNG7	148	0.00483595	0.0236134
GO:0048639	b	5	positive regulation of developmental growth	SMURF1; GPAM; DDX39B; ERBB4; AKT1; RUFY3; EZR; RNF157; SMO; BMPR1A; RND2; CAPN3; RIMS1; CXCR4; CACNG7; CXCL12; FGF2; RIMS2; BCL2	160	0.00205318	0.0236961
GO:0030900	b	3	forebrain development	FRS2; SMO; BMPR1A; NTRK2; LAMB1; DAB1; AXL; NDST1; OTX1; GNG12; NF2; CXCR4; FGF13; PPP1R9B; DLC1; SZT2; PHACTR1; ERBB4; DAB2IP; UBA6; NR2E1; KIRREL3; CXCL12; SHANK3; BCAN; KIF1A; KIF5B; SLC7A11; WNT4; NPY; ATP1A2; FLNA; CCDC85C	358	0.00490525	0.0237379
GO:0006935	b	3	chemotaxis	CALR; PDGFRA; EPHA7; SPTB; GAB2; SCG2; FRS2; SMO; MAP2K1; SMOC2; DAB1; LAMB2; EDNRB; SPTBN1; FLT1; MDK; PLXNB1; NPTN; AMOT; S1PR1; SPTBN2; PLA2G7; NEO1; DOK6; CXCR4; ANGPT2; ZSWIM8; LAMA2; SHC3; USP33; WNK1; IL34; PADI2; VCAM1; VEGFB; HGF; CXCL12; SHANK3; FGF2; TUBB2B; PLXNC1; ROBO3; PLEKHG5; PIP5K1C; KIF5A; PTPN11; KIF5C; BMPR1B; EZR; CMTM3; PTCH1; KIF5B; CMTM5	643	0.00497049	0.0238408
GO:0052646	b	4	alditol phosphate metabolic process	ACP6; GPAM; ABHD6; GPD2	12	0.00365747	0.0238661
GO:0072347	b	4	response to anesthetic	HDAC2; HDAC5; MT-ND6; HSPA5; HSP90AB1; PEA15; ABAT; CXCR4; PPP1R9B; HOMER2	65	0.0036885	0.0239172
GO:0007265	b	5	Ras protein signal transduction	PLK2; RASGEF1A; RRAS; RAPGEF1; DENND4B; ARRB1; MYOC; ARHGAP5; IQSEC3; IQSEC2; APOE; RGL2; ARHGEF2; ARHGEF1; ITPKB; KANK2; DLC1; RAP2C; ARHGEF12; SHC3; DAB2IP; CELSR1; SH3BP1; RHOU; FGF2; TRIM67; TP53; PLEKHG5; ERBIN; PSD; GNA12; GNA13; MAPK11	339	0.00210104	0.0239665
GO:0031099	b	3	regeneration	CPT1A; MDK; PTCH1; CXCL12; ERBB4; PTPRF; CCND1; MT-CYB; FLT3; HGF; MAP2K1; KLF4; CAPN3; ANGPT2; FLNA; LAMB2; CFLAR; CTNNA1; AXL; BCL2	186	0.00504552	0.0239884
GO:0046034	b	4	ATP metabolic process	MT-CO1; MT-CO3; NDUFB9; NDUFB8; HSPA8; STOML2; SLC4A4; HSPA1A; PINK1; MT-ND1; MT-ND2; MT-ND4; MT-ND5; MT-ND6; MT-ND4L; SPHK2; COX8A; MT-ATP6; NUP210; GIT1; MT-CYB; NUDT5; SLC25A23; ENO2; ALDOC; COX6A1; TP53; SLC2A6; COX4I1; ATP1A2	311	0.00372622	0.0240109
GO:0044292	c	4	dendrite terminus	HSP90AB1; MAP2; PTCH1; MAPK8IP1	13	0.00504564	0.0243452
GO:1904018	b	5	positive regulation of vasculature development	MDK; PLK2; HIPK2; EFEMP2; CFLAR; CXCR4; DDAH1; RRAS; HGF; HIPK1; KLF4; NR2E1; SASH1; VEGFB; ANGPT2; SMOC2; PPP1R16B; XBP1; S100A1; FGF2; FLT1	185	0.00216096	0.0243667
GO:0051090	b	3	regulation of DNA-binding transcription factor activity	HDAC2; HDAC5; RTKN2; CCDC22; SMO; AKT1; HSPA1A; MAPK11; ARRB1; PINK1; CREBZF; CEBPG; ARHGEF2; DVL2; CFLAR; KLF4; CAPN3; ERBIN; PLPP3; TRAF3; RHEBL1; DAB2IP; CAMK2A; CLU; CRTC1; EGLN1; ADCY1; HIPK2; DDR2; MTURN; NWD1; ID3; MAP3K10; KEAP1; UBA52; CTNNBIP1; FLNA; PTCH1	429	0.00519543	0.0244863
GO:1904407	b	4	positive regulation of nitric oxide metabolic process	HSP90AB1; AKT1; KLF4; CLU; ASS1; DDAH1; DDAH2	36	0.00383853	0.0245809
GO:0045211	c	3	postsynaptic membrane	SSPN; ABHD17A; LIN7B; EPHA7; HSPA8; ARRB1; GABRA2; DLG2; NPTN; DLG4; ABHD6; GRIA2; GRM3; PDLIM4; ERBB4; DDN; SHANK3; SHANK2; SHANK1; PTPRT; ADCY1; CSPG5; PRRT1; GRIK5; UTRN; CACNG7	267	0.00586188	0.0253062
GO:0071230	b	5	cellular response to amino acid stimulus	NSMF; PDGFRA; NTRK2; CPEB3; PNPLA3; NEURL1; CAPN2; COL4A1; ASS1; XBP1	61	0.00228355	0.0254564
GO:0043933	b	3	protein-containing complex subunit organization	MT-CO3; ADD3; COL11A1; HSPA5; HSPA4; HSPA8; ATF7IP; FKBP4; ANP32E; KIFAP3; UBTF; MT-ND1; MT-ND2; MT-ND4; DLG4; MT-ND6; EML2; NDUFB8; ARHGEF2; EIF3F; THRA; HSP90AB1; PLA2G7; CAPN3; TLE2; NUP210; LUC7L3; CENPM; SPTB; DIAPH1; RPL11; SEC24B; CENPV; NDUFB9; CXCL12; BRD2; SNAP25; MRRF; BMP1; KCTD14; PTPN11; UBA52; APC; KIF5B; PXDN; SHANK1; CELF4; RPL3; STOML2; CRTC1; PINK1; HIP1R; APOE; SRSF1; PSIP1; G…	2086	0.00546068	0.0255146
GO:0008360	b	3	regulation of cell shape	PLXNC1; PLXNB1; DIAPH1; WASF3; FMNL2; SLC9A3R1; FMNL1; EZR; MSN; RND2; PALM; RHOBTB3; BAIAP2; RHOU; DLC1; RHOQ; MYO10	150	0.00553503	0.0256409
GO:0001889	b	5	liver development	CPT1A; MDK; CEBPG; CCND1; PHF2; ASNS; DDX39B; CFLAR; MPST; WNT4; LSR; ONECUT2; HGF; DBP; PTCH1; ASS1; XBP1	138	0.00233437	0.0257306
GO:1990226	m	4	histone methyltransferase binding	HSP90AB1; NOP56; WIZ; CBX1	10	0.00170159	0.0265163
GO:0016717	m	4	oxidoreductase activity, acting on paired donors, with oxidation of a pair of donors resulting in the reduction of molecular oxygen to two molecules of water	FADS1; SCD; FADS2	5	0.00171765	0.0265163
GO:1904841	m	3	TORC2 complex binding	PINK1; RPL23A	2	0.00327828	0.0265749
GO:0043008	m	3	ATP-dependent protein binding	HSP90AB1; PLK2; DDX39B	6	0.00328897	0.0265749
GO:0016323	c	3	basolateral plasma membrane	PTH1R; LIN7B; SLC4A4; STXBP3; ARRB1; DLG2; SLC14A1; HSP90AB1; MLC1; CADM1; PLPP3; KCNJ16; ERBB4; CD44; LDLR; PALM; SLC41A1; MSN; ERBIN; GM2A; EZR; MTTP; ABCC5; SLC1A3	242	0.00633764	0.0267086
GO:0008013	m	3	beta-catenin binding	BCL9L; PTPRT; TBL1XR1; AMER2; SLC9A3R1; KLF4; CTNND2; CTNNBIP1; APC2; APC; CTNNA1; CTNNA2	86	0.00355595	0.0273633
GO:0045295	m	3	gamma-catenin binding	APC2; APC; PTPRT; CTNNA1	12	0.00365747	0.0273633
GO:0051703	b	2	intraspecies interaction between organisms	CIC; ATXN1L; DLG4; MECP2; NR2E1; SHANK3; SHANK2; SHANK1	50	0.00709692	0.0274414
GO:0070586	b	5	cell-cell adhesion involved in gastrulation	WNK1; RIC8A; KLF4; MBP	11	0.00255328	0.0276053
GO:0032233	b	5	positive regulation of actin filament bundle assembly	ARHGEF10L; LIMCH1; SDC4; WNT4; PFN1; NF2; MYOC; FLNA; SORBS3; TESK1	62	0.00258576	0.0276053
GO:0009117	b	5	nucleotide metabolic process	MT-CO1; MT-CO3; GPAM; NDUFB9; NDUFB8; PDP2; AMPD2; HSPA8; STOML2; SLC4A4; HSPA1A; ACSBG1; GPD2; PINK1; MT-ND1; MT-ND2; DLG2; MT-ND4; MT-ND5; MT-ND6; SCD; COX4I1; MT-ND4L; SPHK2; COX8A; AGPAT3; MT-ATP6; NADK2; NUP210; ACSS1; PDK4; TJP2; GIT1; ACACA; MT-CYB; IDH2; ACSF2; NUDT4; NUDT5; KCNAB2; SUCLG2; SLC25A23; SLC26A2; PAPSS2; GUK1; ALDOC; MVK; COX6A1; PANK4; DBI; ADCY5; TP53; ADCY1; RHOQ; SLC2A6; …	727	0.00258888	0.0276053
GO:0034362	c	3	low-density lipoprotein particle	PLA2G7; LDLR; APOE; LSR	14	0.0067472	0.0277734
GO:0099146	c	3	intrinsic component of postsynaptic density membrane	ABHD17A; PTPRT; NPTN; ADCY1; ERBB4; EPHA7; GRIK5; CACNG7	50	0.00709692	0.0279503
GO:0045277	c	3	respiratory chain complex IV	MT-CO1; COX4I1; MT-CO3; COX6A1; COX8A	22	0.00710601	0.0279503
GO:0007165	b	2	signal transduction	HSPA5; HSPA8; PCSK6; CPE; JPH3; ARFRP1; JPH4; SAMD14; DLG2; DLG4; PPP4C; ITPKB; ZC3H15; ARHGEF12; NPR3; CAMK2A; SCG2; CXCL12; HIPK2; CCND1; HIPK1; ZGPAT; NPY; NYAP1; RASL10A; RASL10B; DIRAS2; CELF4; HSP90B1; UBE2D1; DENND4B; EDNRB; IQSEC2; IFIT3; SERPINE2; HIP1R; APOE; NF2; WSB2; GRM3; GPAM; COL4A2; EPS15L1; VEGFB; ING4; ZEB1; PLXNC1; GIT1; FLNA; LRPAP1; TLE2; RCAN3; SMO; POLB; DLK2; GPRC5B; NEUR…	6210	0.00742939	0.0281025
GO:0016817	m	3	hydrolase activity, acting on acid anhydrides	RECQL5; MYH11; RASL10A; HSPA5; DIRAS2; DNAJC27; HSPA8; MYO6; RRAS; HSPA1A; KIF13A; RHOT1; NUDT16L1; RNF213; ARHGAP5; GNAI2; CHD3; RGS20; DDX39B; RASL10B; SETX; MTREX; ARF3; DDX31; DDX55; RAB22A; RNF112; NKIRAS1; ABCC8; MT-ATP6; ATF7IP; ABCD4; GNA13; RAP2C; ACIN1; ENTPD3; SPATA5; RAB24; RHEBL1; NUDT4; GNL1; RHOU; NUDT5; AGAP1; AGAP2; RHOBTB3; GTPBP2; CLU; RABL2B; KIFC2; TUBB2B; SRCAP; DDX27; KIF1A…	917	0.00390873	0.0281987
GO:0032271	b	5	regulation of protein polymerization	ADD3; TMOD2; SPTB; HAX1; MAP2; LATS1; PINK1; SPTBN2; SPTBN1; HIP1R; WASF3; EML2; GBA2; ELN; ARPC2; MECP2; SSH3; TTBK1; CTNNA2; FKBP4; SPIRE1; HSPA1A; PFN1; BAIAP2	226	0.00267481	0.028215
GO:0031526	c	4	brush border membrane	PTH1R; SLC9A3R1; SLC7A11; CYBRD1; HSP90AB1; MTTP; GNA12; GNA13; SHANK2	59	0.0060845	0.0286417
GO:0097386	c	4	glial cell projection	SLC7A11; EZR; KCNK2; PINK1; SLC1A2; GRM3	30	0.00632329	0.0286443
GO:0098858	c	4	actin-based cell projection	PDGFRA; ANTXR1; MAP2; MSN; SLC9A3R1; MTTP; NF2; FGF13; PPP1R9B; FARP1; CD44; RUFY3; SLC26A2; PALM; VCAM1; HOMER2; MYO6; EZR; UTRN; BAIAP2; MYO5A; MYO10	216	0.00642781	0.0286443
GO:0034399	c	4	nuclear periphery	KAT8; TP53; PHACTR3; SUV39H1; SPARC; VIM; NSMF; AKAP8L; SFPQ; DCAF7; HNRNPA2B1; DDX39B; CXXC1; SRPK1; HNRNPM	128	0.0065303	0.0286443
GO:0090568	c	3	nuclear transcriptional repressor complex	CHD3; HDAC2; SUV39H1; MBD3; DRAP1; MTA3	31	0.00746845	0.0287373
GO:0022900	b	3	electron transport chain	MT-CO1; MT-ND2; MT-CO3; MT-ND4; MT-ND5; MT-ND6; MT-ND1; MT-CYB; GLDC; NDUFB8; PHGDH; MT-ND4L; SLC25A18; COX4I1; COX8A; GPD2; PINK1; NDUFB9; COX6A1	177	0.00628248	0.0288568
GO:0035383	b	3	thioester metabolic process	DBI; GPAM; ACACA; SCD; ACSF2; ACSL6; SUCLG2; PDP2; ELOVL2; PDK4; MVK; ACSS1; ACSBG1	105	0.00641744	0.029229
GO:0030496	c	2	midbody	HSPA5; RAB11FIP4; LZTS2; EML4; UHMK1; HSP90B1; APC2; LATS1; PKP4; PITPNM1; CPEB3; TTC28; CENPV; ANXA11; AGAP2; PTCH1; GNAI2; WIZ; KIF13A; KEAP1	193	0.00755396	0.0297715
GO:0008285	b	5	negative regulation of cell proliferation	PTH1R; RBM5; IL20RB; RNF10; PLA2G2F; CLMN; SCG2; BMPR1B; ING4; MAP2K1; MAPK11; KIFAP3; BCL2; NDRG2; IFIT3; SERPINE2; FLT1; APOE; TOB2; SLC9A3R1; KCNK2; NEURL1; SPARC; KLF4; P3H3; NF2; NACC2; FTH1; DLC1; WDR6; NPR3; ERBB4; TMEM131L; IDH2; FBXO2; EFEMP2; DAB2IP; VSIR; PLXNB1; NR2E1; APC; KRIT1; CTNNA1; TP53; LZTS2; SDC4; HSPA1A; TESC; WDR13; KANK2; CTNNBIP1; CTBP1; BAP1; PTCH1; DDAH1; RAPGEF1	669	0.00285857	0.0298326
GO:0006986	b	4	response to unfolded protein	DNAJA1; HSPH1; HSPA5; HSPA4; CCND1; PDIA6; CALR; HSPA8; DAB2IP; ASNS; HSP90B1; HSP90AB1; HSPA1A; RHBDD2; DNAJB5; UBXN4; TMBIM6; CXXC1; CTDSP2; XBP1	186	0.00475117	0.0302374
GO:0090132	b	3	epithelium migration	HDAC5; PLK2; EPB41L4B; SCG2; RRAS; AKT1; GLUL; SH3BP1; SMOC2; APOE; FGF2; SPARC; KLF4; ANGPT2; DOCK1; MECP2; DAB2IP; NR2E1; KRIT1; TESK1; SASH1; DNAJA4; PLEKHG5; CALR; PFN1; KANK2; PTPN11; AMOT	297	0.00674814	0.0304791
GO:0090130	b	2	tissue migration	HDAC5; PLK2; EPB41L4B; SCG2; RRAS; AKT1; GLUL; SH3BP1; SMOC2; APOE; FGF2; SPARC; KLF4; ANGPT2; DOCK1; MECP2; DAB2IP; NR2E1; KRIT1; TESK1; SASH1; DNAJA4; PLEKHG5; CALR; PFN1; KANK2; PTPN11; AMOT	302	0.00839625	0.0304808
GO:0002262	b	2	myeloid cell homeostasis	EPAS1; RPS24; CEBPG; UBA5; RPS14; SMAD5; ACIN1; ZFP36; THRA; HIPK2; HSPA1A; ITPKB; MAPK11; SLC7A11; BAP1; AXL	144	0.00840849	0.0304808
GO:0019752	b	5	carboxylic acid metabolic process	ACADS; DDAH1; GBA2; PDP2; INSIG1; SCP2; ABCC5; ACSS1; AKT1; GLUL; P4HA1; ADHFE1; ABAT; ACSF2; ITIH3; ASS1; TST; XBP1; ALDH6A1; QKI; FADS2; ITIH5; ACAA2; ACADL; GLDC; THNSL2; PNPLA3; PC; MPST; BCO2; IDH2; ASRGL1; SLC27A2; NUP210; ABCD4; SLC2A6; GIT1; CPT1A; ACACA; NAAA; SIRT4; MID1IP1; CD44; MECP2; SLC7A11; SLC4A4; EGLN1; BCAT1; FADS1; ENO2; GPAM; SUCLG2; PTGR2; PHGDH; ALDH7A1; HGF; ALDOC; ACO2; F…	1088	0.00296613	0.0306292
GO:0032412	b	5	regulation of ion transmembrane transporter activity	SPHK2; GRIA2; JPH3; JPH4; PINK1; DLG2; DLG4; AHNAK; CACNA1D; YWHAH; KCNS2; FGF13; SCN4B; WNK1; SHANK3; SHANK2; SHANK1; KIF5B; PRRT1; TESC; UTRN; ATP1A2; HECW2; SLC9A3R1; SCN3B; CACNG7	254	0.00303258	0.0307284
GO:0051271	b	5	negative regulation of cellular component movement	HDAC5; RRAS; BMPR1A; APOE; SLC9A3R1; CTNNA1; KLF4; NF2; ANGPT2; DLC1; CLDN5; RAP2C; ERBB4; IDH2; MECP2; DAB2IP; PADI2; KRIT1; CXCL12; ABHD6; FGF2; ACTN1; PTPRT; DNAJA4; AKT1; CALR; WNT4; CHRD; LIMCH1; BCL2	308	0.00323407	0.0307284
GO:0045429	b	5	positive regulation of nitric oxide biosynthetic process	HSP90AB1; AKT1; KLF4; CLU; ASS1; DDAH1; DDAH2	35	0.00325	0.0307284
GO:0070670	b	5	response to interleukin-4	HSPA5; RPLP0; RPL3; HSP90AB1; KEAP1; NFIL3; XBP1	35	0.00325	0.0307284
GO:1902359	b	5	Notch signaling pathway involved in somitogenesis	LFNG; NRARP	2	0.00327828	0.0307284
GO:0009440	b	5	cyanate catabolic process	MPST; TST	2	0.00327828	0.0307284
GO:1904245	b	5	regulation of polynucleotide adenylyltransferase activity	ZFP36; PABPN1	2	0.00327828	0.0307284
GO:2001311	b	5	lysobisphosphatidic acid metabolic process	ACP6; ABHD6	2	0.00327828	0.0307284
GO:0071926	b	5	endocannabinoid signaling pathway	ABHD6; MGLL; CAMK2A	6	0.00328897	0.0307284
GO:0034635	b	5	glutathione transport	ABCC5; SLC9A3R1; SLC7A11	6	0.00328897	0.0307284
GO:0006120	b	5	mitochondrial electron transport, NADH to ubiquinone	MT-ND1; MT-ND2; MT-ND4; MT-ND5; MT-ND6; NDUFB8; MT-ND4L; PINK1; NDUFB9	54	0.00332222	0.0307463
GO:0009063	b	4	cellular amino acid catabolic process	GLDC; ALDH6A1; BCAT1; THNSL2; GLUL; MPST; ADHFE1; ABAT; ALDH7A1; ALDH5A1; TST; ASRGL1; DBT; DDAH2; DDAH1	124	0.00486845	0.0307937
GO:0042826	m	4	histone deacetylase binding	HDAC2; TP53; WDTC1; CCND1; MIER2; SFPQ; HSP90AB1; AKAP8L; HSPA1A; KLF4; NR2E1; NACC2; HDAC5; NACC1; MTA3	114	0.00216023	0.0309876
GO:0035254	m	4	glutamate receptor binding	MT-ND2; DLG4; SLC9A3R1; CAMK2A; HOMER2; SHANK3; SHANK2; SHANK1	42	0.00233546	0.0309876
GO:0030971	m	4	receptor tyrosine kinase binding	DAZAP2; TP53; LRP4; SHC3; PTPN11; GAB2; FRS2; MYOC; PITPNM1; PITPNM3; ANGPT2	72	0.00251413	0.0309876
GO:0004713	m	4	protein tyrosine kinase activity	PDGFRA; CRIM1; TESK1; ERBB4; HIPK2; EPHA7; HIPK1; NTRK2; FLT3; DDR2; MAP2K1; TTBK1; CLK1; CLK3; FGFR3; AXL; FLT1	139	0.00252136	0.0309876
GO:0019199	m	4	transmembrane receptor protein kinase activity	PDGFRA; DDR2; ERBB4; EPHA7; NTRK2; FLT3; BMPR1A; BMPR1B; CRIM1; FGFR3; AXL; FLT1	83	0.00263457	0.0309876
GO:0051028	b	5	mRNA transport	XPO1; PABPN1; SRSF6; SRSF1; NXF1; ZC3H11B; KIF5C; ZFP36; QKI; IWS1; AKAP8L; U2AF1L4; SRSF11; HNRNPA2B1; CPSF1; DDX39B; NUP210; U2AF2	155	0.00338544	0.0310385
GO:0051640	b	3	organelle localization	SPHK2; KIFAP3; RPS15; TRAK2; TRAK1; CSPG5; GAB2; NCS1; MYO6; MAP2; STXBP3; RHOT1; MAP4; PINK1; DAB1; CEP97; XPO1; AP3B2; PPFIA3; SLC9A3R1; BBS5; EML4; STX12; TRAPPC10; RIMS4; RIMS1; RIMS2; SPAG9; CLMN; PLEKHM2; SNPH; KIF1B; SEC24B; POLR2M; LLGL2; TESK1; PACS2; KIF1A; SNAP25; APBA1; ADCY1; BRSK1; LLGL1; PIP5K1C; KIF5A; KIF5B; KIF5C; STX5; GRIK5; EZR; KIF13A; KIF1C; GIT1; PARD3B; SFI1; STARD3; MYO5…	729	0.00709482	0.0312726
GO:1990089	b	3	response to nerve growth factor	KIF1B; CDC5L; RPL8; HSPA5; NTRK2; AKT1; RAPGEF1; EEF2	50	0.00709692	0.0312726
GO:0035176	b	3	social behavior	CIC; ATXN1L; DLG4; MECP2; NR2E1; SHANK3; SHANK2; SHANK1	50	0.00709692	0.0312726
GO:0019901	m	5	protein kinase binding	HDAC5; SHC3; GAB2; NCS1; FRS2; RPS7; MSN; LATS1; PINK1; MYOC; NEK9; SRCIN1; GPRC5B; DVL2; MT-ND2; ZBTB4; RND2; MAPK8IP1; HSP90AB1; SLC12A4; AKT1; DUSP8; PPP1R12B; ANGPT2; AP1B1; SASH1; PDLIM5; CDC5L; TRAF3; SPAG9; WNK1; DAB2IP; AGAP2; RHOBTB3; APC; TESK1; DACT3; LIME1; TJP2; DAZAP2; TP53; BRSK1; LRP4; LLGL1; CCND1; KIF5B; SDC4; EZR; ELP2; ZFP36; UTRN; PITPNM1; PITPNM3; CDK9; FLNA; PTPN11; EEF2	660	0.0013099	0.0316248
GO:0006635	b	5	fatty acid beta-oxidation	CPT1A; HADH; ACADS; ACAA2; ACOX1; SCP2; AKT1; DECR1; ACADL; ABCD4; SLC27A2	75	0.00348689	0.0316726
GO:0012501	b	3	programmed cell death	HIF3A; BCL2L2; TIMP3; HSPA5; EVA1A; PLK2; PCSK6; SCG2; AKT1; HIPK1; PKP4; KIFAP3; AXL; MAP3K9; ACAA2; ARHGEF2; NTRK2; THRA; HSP90AB1; CAPN3; CAPN2; ARHGEF12; ERBB4; PLK5; ACIN1; CAMK2A; RPL11; TNFRSF25; CXCL12; FGFR3; SMO; DNAJA1; HIPK2; UBA52; ANP32E; APC; PAK6; DDAH2; RHOT1; RRP1B; DOCK1; HSP90B1; ID3; PINK1; EDNRB; IFIT3; HSPA1A; HIP1R; APOE; ITPKB; NF2; ASNS; SDF2L1; SIRT4; DPF1; SFPQ; GPAM; …	2054	0.00725269	0.0317013
GO:0017053	c	2	transcriptional repressor complex	CHD3; HDAC2; TBL1XR1; PRDM10; CCND1; SPEN; SUV39H1; MBD3; DRAP1; CTBP1; MTA3	84	0.00830032	0.0317784
GO:0016042	b	4	lipid catabolic process	ACADS; PRDX6; MGLL; SMPD4; ACADL; APOE; ACAA2; DDHD2; THRA; PNPLA3; PLA2G7; YWHAH; PNPLA6; BCO2; GBA2; ABCD4; CPT1A; PLCB3; NAAA; SCP2; LDLR; GM2A; PLCD3; PLA2G2F; ABHD6; ABHD4; SLC27A2; HADH; AKT1; ACOX1; ACBD5; DECR1	346	0.00505976	0.0318086
GO:0004620	m	5	phospholipase activity	PLCB3; PLA2G7; PRDX6; MGLL; DDHD2; PDIA3; PROCA1; PNPLA3; SMPD4; PNPLA6; PITPNM3; PLA2G2F; ABHD6; ABHD4; PLCD3	110	0.00150709	0.0318372
GO:0009890	b	5	negative regulation of biosynthetic process	HSPA8; ATF7IP; HIPK2; DPF1; CAPRIN1; PBXIP1; CREBZF; WWC2; WWC1; DEAF1; THRA; POU6F1; PHC1; TLE2; METTL16; FAM172A; TSC22D4; LEFTY1; NR2C2; DBI; INPP5E; WDTC1; PCGF6; CCND1; KAT8; SPEN; ZGPAT; UBA52; CTBP1; PAIP2B; ID4; RECQL5; ZNF217; ZNF692; UBE2D1; EDNRB; ACADL; CHD3; APOE; ZBTB39; NFIL3; ZBTB34; SIRT7; MIER2; CNOT10; CUX1; SFPQ; INSIG1; ING4; ZEB1; UBE2I; TP53; SAMD4B; RING1; GIT1; FLNA; PHF2…	1618	0.00356384	0.0320746
GO:0009628	b	2	response to abiotic stimulus	HIF3A; MT-CO1; COL11A1; HSPA5; HSPA8; FKBP4; AKT1; RBM4B; B3GAT1; MT-ND4; MT-ND5; ARHGEF2; THRA; NSMF; CAPN3; CAPN2; MT-ATP6; NUP210; SCN1A; CAMK2A; SLC25A23; PALM; CXCL12; DNAJA2; DNAJA1; BRSK1; DNAJA4; HIPK2; CCND1; PTPN11; UBA52; DDAH1; HSP90B1; CRTC1; PINK1; SERPINE2; HSPH1; PLEKHB1; ANGPT2; B4GALT2; RIC8A; SIRT4; MT-CYB; HSP90AB1; ITPR1; ARNT2; EPAS1; EGLN1; PSIP1; HDAC2; CIRBP; VEGFB; POLB;…	1213	0.00907005	0.0322079
GO:0044242	b	4	cellular lipid catabolic process	ACADS; PRDX6; MGLL; SMPD4; ACADL; ACAA2; DDHD2; PNPLA3; PLA2G7; PNPLA6; BCO2; GBA2; ABCD4; CPT1A; SCP2; LDLR; GM2A; ABHD6; SLC27A2; HADH; AKT1; ACOX1; ACBD5; DECR1	239	0.00516601	0.0322797
GO:0016482	b	4	cytosolic transport	KIF1A; KIF1B; SPAG9; HOOK2; KIF5A; KIF5B; KIF1C; STX5; ARFRP1; EZR; MAP2; MSN; MAP2K1; TRAPPC10; DENND5A; FLNA; RHOBTB3; VPS13C; SGSM2	174	0.00523556	0.0325172
GO:0051705	b	2	multi-organism behavior	CIC; ATXN1L; DLG4; MECP2; NR2E1; KIRREL3; SHANK3; SHANK2; SHANK1	63	0.00935409	0.0325522
GO:0034394	b	5	protein localization to cell surface	SMURF1; MAP1A; ERBB4; PRRT1; KCNAB2; HSP90AB1; AKT1; GGA3; GPM6B; FLNA	65	0.0036885	0.0328947
GO:0035418	b	4	protein localization to synapse	MAP1A; DLG2; DLG4; SNAP25; KIF5A; KIF5B; KIF5C; IQSEC2; SHANK1	58	0.00542546	0.0334329
GO:0043200	b	4	response to amino acid	NSMF; PDGFRA; ASNS; NTRK2; CPEB3; PNPLA3; NEURL1; CAPN2; COL4A1; TMBIM6; PPP1R9B; ASS1; XBP1	102	0.00544785	0.0334329
GO:1990090	b	4	cellular response to nerve growth factor stimulus	KIF1B; CDC5L; RPL8; HSPA5; NTRK2; AKT1; RAPGEF1; EEF2	48	0.00551584	0.0336499
GO:0016810	m	3	hydrolase activity, acting on carbon-nitrogen (but not peptide) bonds	NIT1; HDAC2; SIRT7; NAAA; SIRT4; AMPD2; MIER2; ADARB2; OPLAH; PGLYRP1; PADI2; HDAC5; ASRGL1; DDAH1; DDAH2	124	0.00486845	0.0339113
GO:0097484	b	5	dendrite extension	SMURF1; SPAG9; RNF157; CXCR4; RIMS1; RIMS2; CACNG7	36	0.00383853	0.0339243
GO:0005604	c	4	basement membrane	LAMA2; ERBIN; EFEMP2; FREM2; SPARC; COL4A2; COL4A1; LAMB1; SMOC2; HMCN1; LAMB2; SMOC1	95	0.00795569	0.0341211
GO:0046470	b	4	phosphatidylcholine metabolic process	DBI; PCYT1A; MECP2; LPCAT4; PLA2G7; LDLR; CHPT1; CAPN2; PLA2G2F; CHKA; ABHD4; PNPLA6	91	0.00565391	0.0342893
GO:0017144	b	3	drug metabolic process	MT-CO1; MT-CO3; NDUFB9; NDUFB8; AMPD2; HSPA8; SCP2; STOML2; AKT1; HSPA1A; SPHK2; ASS1; ALDH1A1; MT-ND1; MT-ND2; FADS2; MT-ND4; MT-ND5; MT-ND6; PLA2G7; GLDC; PINK1; COX4I1; MT-ND4L; HSP90AB1; PC; MPST; KLF4; COX8A; PRDX6; MT-ATP6; NUP210; ABCD4; GIT1; MAT2A; MT-CYB; IDH2; ACSS1; NUDT5; METTL16; SUCLG2; SLC25A23; ENO2; PHGDH; FADS1; CLU; ALDOC; ACO2; COX6A1; ASRGL1; CSPG5; BCAN; TP53; SLC4A4; SLC2A…	854	0.00808008	0.0347947
GO:0198738	b	3	cell-cell signaling by wnt	AMOTL2; TLE2; CPE; LATS1; CTNND2; MYOC; BCL9L; NDRG2; DACT3; GPRC5B; SMURF1; MDK; PRICKLE2; APOE; KLF15; SLC9A3R1; DVL2; KLF4; LZTS2; PLPP3; PLCB3; WNK1; TMEM131L; DAB2IP; CTNNBIP1; CELSR3; CAMK2A; CELSR1; CSNK1G2; GPC5; APC2; TBL1XR1; LRP4; CCND1; NRARP; WNT4; PFN1; UBA52; MBD2; APC; AMER2; RNF213; RAPGEF1	513	0.0080888	0.0347947
GO:0043254	b	4	regulation of protein complex assembly	ADD3; HSPA5; TMOD2; ERCC1; SPTB; HAX1; ATF7IP; MAP2; MSN; HSPA1A; PINK1; SPTBN2; SPTBN1; HIP1R; APOE; TP53; WASF3; EML2; THRA; MED16; SEC24B; GBA2; GFAP; HSPA8; ELN; ARPC2; MECP2; DAB2IP; SSH3; INSIG1; CLU; TTBK1; CTNNA2; FKBP4; PEX5; SETX; PTPN11; SPIRE1; LATS1; PFN1; CTNNBIP1; BAIAP2	489	0.00585532	0.0353031
GO:0051787	m	3	misfolded protein binding	HSPA5; HSPA8; HSPA1A; RHBDD2; CLU; SDF2L1	29	0.00531124	0.0357623
GO:0032386	b	5	regulation of intracellular transport	SPHK2; DNAJC27; INSIG1; HAX1; NCS1; MAP2; MSN; MAP2K1; RHOT1; PINK1; WWC1; UHMK1; HSP90AB1; AKAP8L; RIMS4; RIMS1; RIMS2; SIRT7; SIRT4; SCP2; RUFY3; RHOU; IWS1; SEC24B; TP53; SMO; APBA1; ADCY1; CSPG5; KIF5B; GRIK5; EZR; MLC1; GIT1; FLNA; BAP1; GAB2; PTPN11	424	0.00412538	0.0361339
GO:0021766	b	3	hippocampus development	BCAN; UBA6; KIF5B; SMO; NF2; FGF13; KIRREL3; DAB1; PPP1R9B; NR2E1	73	0.00849034	0.0362344
GO:0031333	b	5	negative regulation of protein complex assembly	MAP2; SPTB; ADD3; HSPA5; TMOD2; EML2; CTNNBIP1; SSH3; THRA; FKBP4; PFN1; PEX5; INSIG1; CLU; SPTBN2; SPTBN1; HIP1R	146	0.0042108	0.036235
GO:0045834	b	5	positive regulation of lipid metabolic process	CPT1A; SPHK2; PDGFRA; APOE; FLT3; SIRT4; AGAP2; FGF2; AKT1; LDLR; CAPN2; STOML2; WNT4; ABHD6; FGFR3; MID1IP1; FLT1	146	0.0042108	0.036235
GO:0071427	b	4	mRNA-containing ribonucleoprotein complex export from nucleus	PABPN1; SRSF6; DDX39B; NXF1; ZC3H11B; U2AF2; IWS1; AKAP8L; U2AF1L4; SRSF11; HNRNPA2B1; SRSF1; NUP210; CPSF1	115	0.00604879	0.0362576
GO:0051084	b	4	,de novo, posttranslational protein folding	HSPH1; HSPA5; HSPA8; DNAJB5; HSPA1A; SDF2L1; UGGT1	39	0.0060933	0.0363132
GO:0016581	c	4	NuRD complex	CHD3; HDAC2; MBD3; MTA3	15	0.00878913	0.0368761
GO:0036042	m	4	long-chain fatty acyl-CoA binding	DBI; PNPLA3; SCP2	7	0.00328897	0.0369262
GO:0007507	b	4	heart development	MYH11; PDGFRA; COL11A1; SEC24B; CPE; FRS2; SMO; BMPR1A; MAP2K1; MAPK11; CACYBP; SOX6; DDX39B; PDLIM2; NDST1; S1PR1; KCNK2; DVL2; SPARC; POU6F1; AP1B1; DLC1; CLDN5; PDLIM4; PDLIM5; CRELD1; ELN; ERBB4; MBD2; LEFTY1; VCAM1; VEGFB; FGF2; TP53; CALR; BBS5; ID3; PDE2A; FREM2; MBD3; GNA11; SH3PXD2B; FLNA; PTCH1; PTPN11	534	0.00624625	0.0370108
GO:0010632	b	4	regulation of epithelial cell migration	HDAC5; PLK2; EPB41L4B; RRAS; AKT1; GLUL; SH3BP1; SMOC2; APOE; SPARC; KLF4; ANGPT2; PLPP3; DOCK1; MECP2; DAB2IP; NR2E1; KRIT1; FGF2; SASH1; DNAJA4; CALR; PFN1	229	0.0063974	0.0375931
GO:0006637	b	4	acyl-CoA metabolic process	DBI; GPAM; ACACA; SCD; ACSF2; ACSL6; SUCLG2; PDP2; ELOVL2; PDK4; MVK; ACSS1; ACSBG1	105	0.00641744	0.0375931
GO:0033028	b	5	myeloid cell apoptotic process	IRF3; SLC7A11; THRA; ITPKB; PLEKHO2; BCL2	28	0.004423	0.0377301
GO:0009889	b	4	regulation of biosynthetic process	HIF3A; CIC; RNF10; HSPA5; PDP2; HSPA8; PCSK6; MRPS27; UHMK1; AKT1; RBM4B; DPF1; REXO4; CAPRIN1; ASS1; CREBZF; LHX2; GPAM; PPP1R3C; SETX; WWC2; SOX6; ARHGEF2; THRA; HSP90AB1; POU6F1; CAPN3; CAPN2; CIRBP; ZSCAN26; ZNF574; NUP210; PBXIP1; INPP5E; FAM172A; CCNL2; LARP4; PSIP1; ERBB4; ZNF365; CAMK2A; LEFTY1; NR2C2; NACC2; TLE2; BRD9; RMND1; MIER2; ATF7IP; ABHD6; BRD2; LIME1; DBI; CBX1; ADCY1; WDTC1; P…	4310	0.00649315	0.0378217
GO:0001525	b	3	angiogenesis	HIF3A; PDGFRA; AMOTL2; HDAC5; PLK2; SCG2; RRAS; AKT1; GLUL; SMOC2; XBP1; MDK; S1PR1; SPARC; KLF4; KRIT1; PLCD3; CXCR4; ANGPT2; PPP1R16B; FLT1; S100A1; CLDN5; EPN1; MECP2; DAB2IP; COL4A2; COL4A1; VEGFB; HGF; FGF2; SASH1; EPAS1; EGLN1; HIPK2; HIPK1; NRARP; FLNA; AMOT; DDAH1; RNF213; NR2E1	502	0.00905536	0.0383438
GO:0008542	b	3	visual learning	RIC8A; NPTN; MECP2; DDHD2; SLC7A11; ATP1A2; B4GALT2	42	0.00921238	0.0384999
GO:0055086	b	3	nucleobase-containing small molecule metabolic process	MT-CO1; MT-CO3; GPAM; NDUFB9; NDUFB8; PDP2; AMPD2; HSPA8; STOML2; SLC4A4; HSPA1A; ACSBG1; GPD2; PINK1; ENTPD3; MT-ND1; MT-ND2; DLG2; MT-ND4; MT-ND5; MT-ND6; SCD; COX4I1; MT-ND4L; SPHK2; COX8A; AGPAT3; MT-ATP6; NADK2; NUP210; ACSS1; UGGT1; TJP2; GIT1; ACACA; MT-CYB; IDH2; ACSF2; NUDT4; NUDT5; KCNAB2; SUCLG2; SLC25A23; ALDH6A1; PAPSS2; GUK1; ALDOC; MVK; COX6A1; PANK4; DBI; ADCY5; TP53; ADCY1; RHOQ;…	817	0.00923429	0.0384999
GO:0030027	c	4	lamellipodium	PDLIM4; AMOT; ANTXR1; WASF3; PTPN13; CD44; ARPC2; PLEKHG5; HAX1; TESC; RUFY3; AKT1; SH3BP1; NF2; CAPRIN1; APC2; APC; PPP1R9B; CTNNA1; MYO10	197	0.00939129	0.0385642
GO:0044282	b	3	small molecule catabolic process	ACADS; SCP2; AKT1; GLUL; ADHFE1; ABAT; GPD2; TST; ACADL; ALDH1A1; APOE; GLDC; THNSL2; ACAA2; MPST; ASRGL1; ABCD4; CPT1A; ENTPD3; CD44; NUDT5; BCAT1; ENO2; ALDH7A1; ALDOC; FGF2; SLC27A2; HADH; TP53; INPP5E; ALDH1L1; ACOX1; ALDH6A1; DDAH1; ACBD5; ALDH5A1; DECR1; DBT; DDAH2	460	0.00945578	0.038843
GO:0060235	b	3	lens induction in camera-type eye	HIPK2; HIPK1	3	0.00945992	0.038843
GO:0003376	b	4	sphingosine-1-phosphate receptor signaling pathway	AKT1; S1PR1; EZR; SPHK2	14	0.0067472	0.0388678
GO:0034976	b	4	response to endoplasmic reticulum stress	HSPA5; HSP90B1; HSPA1A; CLU; XBP1; ITPR1; UBXN4; SDF2L1; CTDSP2; UGGT1; AUP1; DAB2IP; PDIA6; FBXO2; PDIA4; PDIA3; UBA5; TMBIM6; USP19; NRBF2; TP53; CCND1; CALR; ASNS; CXXC1; RHBDD2; EEF2; BCL2	298	0.00674814	0.0388678
GO:0000792	c	5	heterochromatin	SUV39H1; KMT5C; MECP2; CENPB; RING1; UHRF2; MBD3; MBD2; CBX6; CBX1	71	0.00699029	0.0392083
GO:0048770	c	5	pigment granule	MYH11; PDIA4; HSPA5; ANXA6; PDIA6; HSPA8; PDIA3; HSP90B1; HSP90AB1; SGSM2; ANXA11; MYO5A; GNA13	106	0.00751941	0.0392083
GO:0042393	m	3	histone binding	PHF14; SRCAP; DPF1; SPHK2; SSRP1; KMT5C; ANP32E; MLLT6; NAP1L3; PHC1; BRD2; NOC2L; TSPYL1; BRD9; ING4; UHRF2; KAT8; TBL1XR1; WDTC1; SAP30L; CXXC1; KDM7A; PHF2; NAP1L2	241	0.00602595	0.0392431
GO:0042802	m	3	identical protein binding	BCL2L2; AKT1; P4HA1; ASS1; CREBZF; MAP3K9; DDX39B; NTRK2; HSP90AB1; MPST; DRAP1; VSIR; NADK2; DBI; NPR3; ERBB4; SPAG9; CAMK2A; BCAT1; QTRT1; KIRREL2; FGFR3; TPCN1; PCYT1A; BMP1; SCARB2; KIF5B; RAB11FIP4; ACSL6; VIM; ZKSCAN4; STARD3; ALDH5A1; GCA; ACOX1; ASNS; GLUL; ACADL; CHKA; HIP1R; APOE; TESC; GLDC; ZBTB4; PC; DACT3; CLDN5; PDLIM4; HNRNPCL1; EFEMP2; NUDT5; SFPQ; UBA5; VEGFB; FGF2; IRF3; HADH; …	1948	0.00621673	0.0392431
GO:0003954	m	4	NADH dehydrogenase activity	MT-ND1; MT-ND2; MT-ND4; MT-ND5; MT-ND6; NDUFB8; MT-ND4L; NDUFB9	45	0.00366512	0.0393602
GO:0071396	b	5	cellular response to lipid	SPHK2; HDAC2; HDAC5; SMO; MSN; LATS1; EDNRB; TESC; ASS1; FLT3; AXL; XBP1; GPAM; CFLAR; YWHAH; KLF4; CAPN2; PPP1R9B; SETX; ATP1A2; CPT1A; PAQR8; PABPN1; GIT1; ACACA; DAB2IP; RXRA; PADI2; NR2E1; INSIG1; CLU; SASH1; IRF3; ADCY5; DNAJA1; ADCY1; AKT1; MLC1; CALR; ID3; VIM; FAM107A; ZFP36; UBA5; KANK2; PDK4; PTCH1	554	0.00466275	0.0394324
GO:0019395	b	4	fatty acid oxidation	CPT1A; HADH; ACADS; SIRT4; ACOX1; SCP2; AKT1; PDK4; DECR1; ACADL; ABCD4; ACAA2; SLC27A2	105	0.00695114	0.0398146
GO:0009123	b	5	nucleoside monophosphate metabolic process	MT-CO1; MT-CO3; NDUFB9; NDUFB8; AMPD2; HSPA8; STOML2; SLC4A4; HSPA1A; PINK1; MT-ND1; MT-ND2; DLG2; MT-ND4; MT-ND5; MT-ND6; MT-ND4L; SPHK2; COX8A; MT-ATP6; NUP210; GIT1; MT-CYB; NUDT4; NUDT5; SLC25A23; ENO2; GUK1; ALDOC; COX6A1; TJP2; TP53; SLC2A6; COX4I1; ATP1A2	386	0.00478205	0.0400956
GO:0016818	m	4	hydrolase activity, acting on acid anhydrides, in phosphorus-containing anhydrides	RECQL5; MYH11; RASL10A; HSPA5; DIRAS2; DNAJC27; HSPA8; MYO6; RRAS; HSPA1A; KIF13A; RHOT1; NUDT16L1; RNF213; ARHGAP5; GNAI2; CHD3; RGS20; DDX39B; RASL10B; MTREX; ARF3; DDX31; DDX55; RAB22A; RNF112; NKIRAS1; ABCC8; MT-ATP6; SETX; ABCD4; GNA13; RAP2C; ACIN1; ENTPD3; SPATA5; RAB24; RHEBL1; NUDT4; GNL1; RHOU; RABL2B; AGAP1; AGAP2; RHOBTB3; GTPBP2; CLU; ATF7IP; KIFC2; TUBB2B; SRCAP; DDX27; KIF1A; KIF1B…	917	0.00390873	0.0402274
GO:0006811	b	4	ion transport	MT-CO1; MT-CO3; PROCA1; FKBP4; AKT1; JPH4; GPM6B; DLG2; MT-ND4; DLG4; CACNA1D; NTRK2; SLC12A4; CAPN3; COX8A; MT-ATP6; SCN4B; ABCD4; SLC41A1; DIAPH1; WNK1; CAMK2A; KCNAB3; KCNAB2; SLC25A23; APBA1; CXCL12; COX6A1; LIME1; DBI; SNAP25; CACNA2D3; JPH3; SLC2A6; KIF5B; UTRN; PACSIN3; SCARB2; SCN3B; GRIA2; SLC25A18; SLC7A2; ANO2; GRIK5; SFXN5; SFXN1; PINK1; SERPINE2; APOE; AHNAK; HRH3; CACNG7; MT-CYB; SL…	1655	0.00710161	0.0404517
GO:0005313	m	3	L-glutamate transmembrane transporter activity	SLC25A18; SLC7A11; SLC1A2; SLC1A3	14	0.0067472	0.0404694
GO:0001882	m	3	nucleoside binding	RASL10A; RASL10B; DIRAS2; DNAJC27; RRAS; ARFRP1; RHOT1; ARHGAP5; GNAI2; GNL1; RHEBL1; ARF3; HSP90AB1; RAB22A; RNF112; RAP2C; RP2; ANXA6; RHOQ; RHOU; RABL2B; SUCLG2; AGAP1; AGAP2; RHOBTB3; GTPBP2; TUBB2B; NKIRAS1; RAB24; IRGQ; RND2; GNA12; GNA13; GNA11; EEF2	395	0.00681168	0.0404694
GO:0006403	b	3	RNA localization	RPS15; SRSF11; TST; CPSF1; XPO1; QKI; SRSF6; SRSF1; NOP58; RFTN2; U2AF2; AKAP8L; HNRNPA2B1; NUP210; PABPN1; NXF1; IWS1; U2AF1L4; DDX39B; ZC3H11B; KIF5C; SFPQ; ZFP36	238	0.00999963	0.0407504
GO:0007494	b	5	midgut development	SMO; DAB1; ASS1; EDNRB	13	0.00504564	0.0416814
GO:0007169	b	5	transmembrane receptor protein tyrosine kinase signaling pathway	MVB12B; PDGFRA; EPS15L1; EPHA7; DOCK1; GAB2; FRS2; AKT1; HNRNPH1; RAPGEF1; MYOC; SMOC2; GNAI2; FLT3; AXL; FLT1; NPTN; NCOA5; NDST1; SLC9A3R1; BAIAP2; NTRK2; FGF2; NEURL1; HNRNPM; ANGPT2; HIP1R; SETX; GIT1; EPN1; RASSF2; ERBB4; SHC3; ARPC2; RHOQ; DAB2IP; ZNF106; SIPA1L1; PTPRT; COL4A2; COL4A1; VEGFB; HGF; ANKS1A; FGFR3; SOCS4; NRG2; DDR2; ERBIN; PTPN11; WNT4; ZGPAT; PDK4; APC; CRIM1; ENHO; SHKBP1;…	717	0.00505615	0.0416814
GO:0090545	c	5	CHD-type complex	CHD3; HDAC2; MBD3; MTA3	15	0.00878913	0.0427738
GO:0099601	b	4	regulation of neurotransmitter receptor activity	DLG2; DLG4; GRIA2; PRRT1; BEGAIN; DLGAP3; PINK1; SHANK3; SHANK2; SHANK1; CACNG7	83	0.00759538	0.0430266
GO:1990144	b	5	intrinsic apoptotic signaling pathway in response to hypoxia	PINK1; TMBIM6; TP53	7	0.00551126	0.0446822
GO:1900038	b	5	negative regulation of cellular response to hypoxia	PINK1; TMBIM6; DDAH1	7	0.00551126	0.0446822
GO:0019646	b	5	aerobic electron transport chain	MT-CO1; COX4I1; MT-CO3; COX6A1; COX8A	21	0.00575817	0.0463013
GO:0010631	b	5	epithelial cell migration	HDAC5; PLK2; EPB41L4B; SCG2; RRAS; AKT1; GLUL; SH3BP1; SMOC2; APOE; FGF2; SPARC; KLF4; ANGPT2; DOCK1; MECP2; DAB2IP; NR2E1; KRIT1; TESK1; SASH1; DNAJA4; PLEKHG5; CALR; PFN1; KANK2; PTPN11; AMOT	294	0.00589502	0.0467233
GO:0033865	b	5	nucleoside bisphosphate metabolic process	DBI; PAPSS2; ACACA; PANK4; SCD; ACSF2; ACSL6; PDP2; SUCLG2; SLC26A2; GPAM; ELOVL2; PDK4; MVK; ACSS1; ACSBG1	140	0.00602619	0.0467233
GO:0034032	b	5	purine nucleoside bisphosphate metabolic process	DBI; PAPSS2; ACACA; PANK4; SCD; ACSF2; ACSL6; PDP2; SUCLG2; SLC26A2; GPAM; ELOVL2; PDK4; MVK; ACSS1; ACSBG1	140	0.00602619	0.0467233
GO:0008637	b	5	apoptotic mitochondrial changes	TP53; ERBB4; ACAA2; YWHAH; PINK1; CAMK2A; AKT1; HSPA1A; RHOT1; TP53BP2; HGF; CLU; HIP1R; BCL2	115	0.00604879	0.0467233
GO:0045667	b	5	regulation of osteoblast differentiation	RANBP3L; DDR2; SMAD5; RASSF2; ID3; WNT4; BMPR1A; BMPR1B; CHRD; CTNNBIP1; HGF; SMOC1; PTCH1; CRIM1	115	0.00604879	0.0467233
GO:0035967	b	4	cellular response to topologically incorrect protein	AUP1; KLHL15; HSPA5; CCND1; PDIA6; CALR; HSPA8; DAB2IP; ASNS; HSP90B1; HSPA1A; RHBDD2; CXXC1; TMBIM6; SDF2L1; XBP1; CTDSP2; UGGT1	169	0.00830872	0.0468103
GO:0048732	b	4	gland development	PDGFRA; ONECUT2; FRS2; SMO; BMPR1A; MAP2K1; POLB; ARHGAP5; ASS1; SERPINE2; XBP1; MDK; CEBPG; NEURL1; SLC9A3R1; DEAF1; THRA; CFLAR; MPST; AKT1; LSR; CPT1A; ERBB4; HGF; DDX39B; LATS1; PBX1; MSN; CCND1; ASNS; EZR; WNT4; DBP; PTCH1; PHF2; BCL2	414	0.00847799	0.0475044
GO:0032232	b	5	negative regulation of actin filament bundle assembly	SHANK3; S1PR1; PFN1; MYOC; DLC1; SHANK1	30	0.00632329	0.0477375
GO:2000177	b	5	regulation of neural precursor cell proliferation	MDK; TP53; GPR37L1; PTPRZ1; SMO; NF2; FLNA; NR2E1; GNAI2; CTNNA1; RAPGEF1	81	0.00632578	0.0477375
GO:0019219	b	5	regulation of nucleobase-containing compound metabolic process	HIF3A; CIC; RNF10; HSPA5; PDP2; KMT5C; HSPA8; PCSK6; ATF7IP; AKT1; DPF1; REXO4; PBXIP1; CREBZF; LHX2; TLE2; WWC2; PPP4C; ARHGEF2; THRA; HSP90AB1; POU6F1; ZNF787; CIRBP; ZSCAN26; NUP210; KAT8; CCNL2; PSIP1; ERBB4; NUDT16L1; ZNF365; CAMK2A; LEFTY1; NR2C2; NACC2; BRD9; MIER2; RBM12B; BRD2; CARHSP1; FAM172A; ADCY1; WDTC1; PCGF6; CCND1; SLC2A6; VIM; SPEN; ZGPAT; UBA52; ZKSCAN4; SAP30L; DBP; PAK6; ELP2…	4158	0.00632607	0.0477375
GO:0001883	m	4	purine nucleoside binding	RASL10A; RASL10B; DIRAS2; DNAJC27; RRAS; ARFRP1; RHOT1; ARHGAP5; GNAI2; GNL1; RHEBL1; ARF3; HSP90AB1; RAB22A; RNF112; RAP2C; RP2; ANXA6; RHOQ; RHOU; RABL2B; SUCLG2; AGAP1; AGAP2; RHOBTB3; GTPBP2; TUBB2B; NKIRAS1; RAB24; IRGQ; RND2; GNA12; GNA13; GNA11; EEF2	388	0.00518211	0.0485357
GO:0005096	m	4	GTPase activator activity	DOCK1; RIC8A; SH3BP1; ARRB1; ALDH1A1; ARHGAP5; ARHGEF10L; PLXNB1; PREX2; ARHGEF1; SIPA1L1; DLC1; ARHGEF12; RP2; DAB2IP; AGAP1; AGAP2; RGS20; SGSM2; RAP1GAP2; RANBP3L; LLGL2; LLGL1; RGS11; TBC1D9B; GIT1; TBC1D16	279	0.00523391	0.0485357
GO:0032549	m	4	ribonucleoside binding	RASL10A; RASL10B; DIRAS2; DNAJC27; RRAS; ARFRP1; RHOT1; ARHGAP5; GNAI2; GNL1; RHEBL1; ARF3; HSP90AB1; RAB22A; RNF112; RAP2C; RP2; ANXA6; RHOQ; RHOU; RABL2B; SUCLG2; AGAP1; AGAP2; RHOBTB3; GTPBP2; TUBB2B; NKIRAS1; RAB24; IRGQ; RND2; GNA12; GNA13; GNA11; EEF2	389	0.0053925	0.0485357
GO:0030911	m	4	TPR domain binding	HSP90AB1; TRAK2; PDE2A	7	0.00551126	0.0485357
GO:0030695	m	4	GTPase regulator activity	DOCK1; RIC8A; SH3BP1; ARRB1; ALDH1A1; ARHGAP5; ARHGEF10L; PLXNB1; PREX2; ARHGEF1; SIPA1L1; DLC1; RIMS1; ARHGEF12; RP2; DAB2IP; AGAP1; AGAP2; RGS20; SGSM2; KRIT1; RAP1GAP2; RANBP3L; LLGL2; LLGL1; RGS11; TBC1D9B; GIT1; TBC1D16	308	0.005751	0.0485357
GO:0001664	m	4	G protein-coupled receptor binding	PPP1R9B; HSPA8; HSPA1A; ARRB1; MYOC; EDNRB; GNAI2; GPRC5B; USP33; DLG4; SLC9A3R1; ARHGEF1; DVL2; GNA12; HOMER2; ARHGEF12; PALM; CXCL12; SHANK1; DNAJA1; PTPN11; WNT4; NPY; GNA13; GNA11; FLNA; PTCH1; S1PR1	294	0.00589502	0.0485357
GO:0019894	m	4	kinesin binding	KIF1B; SPAG9; TRAK2; PLEKHM2; KIFAP3; KLC2; MAPK8IP1	39	0.0060933	0.0485498
GO:0007616	b	4	long-term memory	APOE; ADCY1; MECP2; CPEB3; LDLR; SHANK1	32	0.00875592	0.0485882
GO:0034446	b	4	substrate adhesion-dependent cell spreading	MDK; ANTXR1; CSPG5; ARPC2; CALR; DOCK1; MYOC; SRCIN1; LAMB1; FLNA; LAMB2; TESK1; AXL	108	0.00876566	0.0485882
GO:0071229	b	4	cellular response to acid chemical	CPT1A; NSMF; PDGFRA; HDAC2; ACACA; NEURL1; TESC; SETX; ID3; NTRK2; CPEB3; PNPLA3; AKT1; KLF4; CAPN2; COL4A1; PINK1; XBP1; ASS1; PDK4	196	0.00890134	0.0490764
GO:0043113	b	4	receptor clustering	DLG2; DLG4; LRP4; GRIK5; SLC7A11; APOE; FLNA; SHANK3	52	0.00899769	0.0493437
GO:0033558	m	3	protein deacetylase activity	HDAC5; MIER2; HDAC2; SIRT7; SIRT4	23	0.00865933	0.0495799
GO:0005543	m	3	phospholipid binding	RLBP1; HSPA8; GAB2; AKT1; ZFYVE1; PLEKHN1; SPTBN2; SPTBN1; HIP1R; SMURF1; APOE; PLEKHA5; AMER2; PNPLA3; PLA2G7; PLEKHB2; AXL; ANXA11; PACSIN3; ANXA6; EPN1; DAB2IP; AGAP1; PLA2G2F; KRIT1; ITPR1; PCYT1A; TPCN1; SCARB2; BBS5; STOML2; PSD; PFN1; PITPNM1; PARD3B; SAP30L; SH3PXD2B; CLVS2; MYO10	459	0.00883603	0.0495799
GO:0051082	m	3	unfolded protein binding	DNAJA2; DNAJA1; DNAJA4; HSPA5; CALR; HSPA8; HSP90B1; HSP90AB1; HSPA1A; RP2; DNAJB5; CLU; PFDN2; UGGT1	121	0.00938798	0.0499547
GO:0003714	m	3	transcription corepressor activity	SPEN; NOC2L; SIRT7; TBL1XR1; TOB2; CCND1; TLE2; MECP2; NCOA5; ATF7IP; MAP3K10; HIPK2; HSPA1A; DRAP1; CTBP1; WNT4; PBXIP1; MIER2; MTA3	184	0.00939742	0.0499547
GO:0071364	b	4	cellular response to epidermal growth factor stimulus	ERBB4; CFLAR; PTPN11; DAB2IP; AKT1; ZFP36; PPP1R9B	42	0.00921238	0.0502538
GO:0003676	m	3	nucleic acid binding	HIF3A; CIC; NOP56; RNF10; ZRANB2; HSPA8; SCG3; FKBP4; RBM4B; DPF1; SRSF11; REXO4; CAPRIN1; SON; ASS1; POLR3H; ZC3H15; USP10; TRNP1; LHX2; DDX39B; TRMT1L; YBX2; DEAF1; DDX31; EIF3F; TDP1; HSP90AB1; POU6F1; PHC1; UHRF2; SMAD5; ZSCAN26; METTL16; HMG20B; WDR6; FAM120A; WDR3; DIAPH1; ERBB4; NUDT16L1; R3HDM4; PRRC2B; ACIN1; FAM120C; CENPB; TSHZ2; NR2C2; BRD9; RPL13; RPL18; RPL19; CARHSP1; FAM172A; RBM4…	4013	0.00979955	0.0507567
GO:1990418	b	4	response to insulin-like growth factor stimulus	AKT1; XBP1	3	0.00945992	0.0510638
GO:0003365	b	4	establishment of cell polarity involved in ameboidal cell migration	AMOTL2; AMOT	3	0.00945992	0.0510638
GO:0016079	b	5	synaptic vesicle exocytosis	SNAP25; APBA1; PPFIA3; CSPG5; PIP5K1C; GRIK5; NCS1; SNPH; GIT1; RIMS4; RIMS1; RIMS2; ADCY1	105	0.00695114	0.0519506
GO:0001885	b	5	endothelial cell development	TJP2; RAP2C; GSTM3; EZR; PDE2A; MSN; RAPGEF1; PPP1R16B; CLDN5; ARHGEF26	71	0.00699029	0.0519506
GO:0090304	b	4	nucleic acid metabolic process	HIF3A; CIC; UBTF; RNF10; HSPA5; ZRANB2; KMT5C; HSPA8; PCSK6; ATF7IP; AKT1; RBM4B; DPF1; SRSF11; REXO4; PBXIP1; POLR3H; CREBZF; TMBIM6; TLE2; ZBTB4; WWC2; PPP4C; YBX2; ARHGEF2; RPL19; HSP90AB1; POU6F1; ZNF787; UHRF2; CIRBP; ZSCAN26; METTL16; INTS6L; LUC7L3; KAT8; CCNL2; WDR3; PSIP1; ERBB4; NUDT16L1; ACIN1; ZNF365; CAMK2A; LEFTY1; NR2C2; NACC2; CACNG7; RPL11; RPL13; MIER2; CACYBP; RPL18; TDP1; BRD2…	5270	0.00969471	0.0520586
GO:0016403	m	5	dimethylargininase activity	DDAH1; DDAH2	2	0.00327828	0.0522191
GO:0004714	m	5	transmembrane receptor protein tyrosine kinase activity	PDGFRA; ERBB4; EPHA7; NTRK2; FGFR3; DDR2; CRIM1; FLT3; AXL; FLT1	64	0.00328597	0.0522191
GO:0050136	m	5	NADH dehydrogenase (quinone) activity	MT-ND1; MT-ND2; MT-ND4; MT-ND5; MT-ND6; NDUFB8; MT-ND4L; NDUFB9	45	0.00366512	0.0522191
GO:0016462	m	5	pyrophosphatase activity	RECQL5; MYH11; RASL10A; HSPA5; DIRAS2; DNAJC27; HSPA8; MYO6; RRAS; HSPA1A; KIF13A; RHOT1; NUDT16L1; RNF213; ARHGAP5; GNAI2; CHD3; RGS20; DDX39B; RASL10B; MTREX; ARF3; DDX31; DDX55; RAB22A; RNF112; NKIRAS1; ABCC8; MT-ATP6; SETX; ABCD4; GNA13; RAP2C; ACIN1; ENTPD3; SPATA5; RAB24; RHEBL1; NUDT4; GNL1; RHOU; RABL2B; AGAP1; AGAP2; RHOBTB3; GTPBP2; CLU; ATF7IP; KIFC2; TUBB2B; SRCAP; DDX27; KIF1A; KIF1B…	915	0.00370787	0.0522191
GO:0031280	b	5	negative regulation of cyclase activity	PALM; EDNRB; NPR3; GNAI2; GRM3	22	0.00710601	0.0524135
GO:0051603	b	5	proteolysis involved in cellular protein catabolic process	HSPA5; PLK2; CCDC22; USP5; HSP90B1; UBE2D1; RPS7; AKT1; HSPA1A; ARRB1; PINK1; XBP1; XPO1; APOE; USP48; UBE3B; HSP90AB1; NDFIP2; RNF114; CAPN2; FBXL16; UBXN4; RHBDD2; SDF2L1; SPSB4; UGGT1; GID4; MAP1A; NEMF; AUP1; KLHL15; CTSO; SPOP; FBXO2; DAB2IP; PPP1R11; USP10; RPL11; USP33; TP53INP2; MVB12B; CLU; USP19; TRIM67; UBE2I; UBA6; TBL1XR1; HIPK2; SOCS4; SMURF1; LATS1; KEAP1; UBA52; GNA12; FBXO31; HEC…	746	0.00731068	0.0535207
GO:0004674	m	4	protein serine/threonine kinase activity	HIPK2; PLK2; UHMK1; BMPR1A; MAP2K1; MAPK11; PINK1; CDC7; NEK7; HIPK1; MAP3K9; SBK1; ADCK5; CDK16; GRK3; CDC42BPG; BRD2; ULK2; WNK1; PHKA1; CAMK2A; CSNK1G2; CDK9; TTBK1; SRPK1; TESK1; LATS1; BRSK1; AKT1; BMPR1B; MAP3K10; STK35; CLK1; PAK6; CLK3	396	0.00707616	0.0546191
GO:0016055	b	5	Wnt signaling pathway	AMOTL2; TLE2; CPE; LATS1; CTNND2; MYOC; BCL9L; NDRG2; DACT3; GPRC5B; SMURF1; MDK; PRICKLE2; APOE; KLF15; SLC9A3R1; DVL2; KLF4; LZTS2; PLPP3; PLCB3; WNK1; TMEM131L; DAB2IP; CTNNBIP1; CELSR3; CAMK2A; CELSR1; CSNK1G2; GPC5; APC2; TBL1XR1; LRP4; CCND1; NRARP; WNT4; PFN1; UBA52; MBD2; APC; AMER2; RNF213; RAPGEF1	511	0.00757721	0.0550611
GO:0006865	b	5	amino acid transport	SNAP25; LLGL2; PPFIA3; HRH3; SLC9A3R1; SLC25A18; SLC7A2; SLC7A11; NTRK2; SFXN5; ATP1A2; TSPOAP1; APBA1; SFXN1; RIMS1; SLC1A2; SLC1A3	155	0.0076475	0.0551632
GO:0016878	m	4	acid-thiol ligase activity	ACSF2; ACSL6; SUCLG2; ACSBG1; ACSS1; SLC27A2	31	0.00746845	0.0559002
GO:0032550	m	5	purine ribonucleoside binding	RASL10A; RASL10B; DIRAS2; DNAJC27; RRAS; ARFRP1; RHOT1; ARHGAP5; GNAI2; GNL1; RHEBL1; ARF3; HSP90AB1; RAB22A; RNF112; RAP2C; RP2; ANXA6; RHOQ; RHOU; RABL2B; SUCLG2; AGAP1; AGAP2; RHOBTB3; GTPBP2; TUBB2B; NKIRAS1; RAB24; IRGQ; RND2; GNA12; GNA13; GNA11; EEF2	385	0.00459202	0.0582127
GO:0045159	m	5	myosin II binding	SLC9A3R1; LLGL2; LIMCH1; LLGL1	13	0.00504564	0.0582127
GO:0019001	m	5	guanyl nucleotide binding	RASL10A; RASL10B; DIRAS2; DNAJC27; RRAS; ARFRP1; RHOT1; ARHGAP5; GNAI2; GNL1; RHEBL1; ARF3; HSP90AB1; RAB22A; RNF112; RAP2C; RP2; ANXA6; RHOQ; RHOU; RABL2B; SUCLG2; AGAP1; AGAP2; RHOBTB3; GTPBP2; TUBB2B; NKIRAS1; RAB24; IRGQ; PDE2A; RND2; GNA12; GNA13; GNA11; EEF2	403	0.00540416	0.0582127
GO:0017153	m	5	sodium:dicarboxylate symporter activity	SLC13A5; SLC1A2; SLC1A3	7	0.00551126	0.0582127
GO:0046890	b	5	regulation of lipid biosynthetic process	ABHD6; SPHK2; APOE; ACACA; WDTC1; SIRT4; SCD; ENHO; PDK4; AGAP2; WNT4; AKT1; LDLR; GPAM; CAPN2; INSIG1; MVK; ACADL; MID1IP1; LSS	195	0.00843222	0.0600305
GO:0000052	b	5	citrulline metabolic process	ASS1; DDAH1; DDAH2	8	0.00844466	0.0600305
GO:0043244	b	5	regulation of protein complex disassembly	MAP1A; ADD3; JMJD4; TMOD2; SPTB; ARHGEF2; APC2; SH3BP1; MID1IP1; FGF13; APC; SETX; SPTBN2; SPTBN1	120	0.00874865	0.0611499
GO:0051938	b	5	L-glutamate import	SLC7A11; ATP1A2; SLC1A2; SLC1A3	15	0.00878913	0.0611499
GO:0098712	b	5	L-glutamate import across plasma membrane	SLC7A11; ATP1A2; SLC1A2; SLC1A3	15	0.00878913	0.0611499
GO:0099003	b	5	vesicle-mediated transport in synapse	SNAP25; NCS1; AP3B2; APBA1; ADCY1; CSPG5; PIP5K1C; KIF5A; KIF5B; KIF5C; GRIK5; STON2; MAP2; PINK1; SNPH; GIT1; RIMS4; RIMS1; RIMS2; PPFIA3	196	0.00890134	0.0614944
GO:0051492	b	5	regulation of stress fiber assembly	ARHGEF10L; S1PR1; SDC4; WNT4; PFN1; NF2; LIMCH1; MYOC; SORBS3; DLC1; TESK1	85	0.00905494	0.0621182
GO:0030159	m	4	receptor signaling complex scaffold activity	SPAG9; PTPN11; HOMER2; SHANK3; SHANK2; SHANK1	32	0.00875592	0.0636092
GO:0035166	b	5	post-embryonic hemopoiesis	ERCC1; KLF4	3	0.00945992	0.0640013
GO:1904182	b	5	regulation of pyruvate dehydrogenase activity	PDP2; SIRT4	3	0.00945992	0.0640013
GO:0097306	b	5	cellular response to alcohol	RECQL5; ADCY5; ACACA; ADCY1; SPHK2; SMO; AKT1; KLF4; PTCH1; CTNNA1; MLC1	86	0.00986146	0.0662609
GO:0043632	b	5	modification-dependent macromolecule catabolic process	HSPA5; PLK2; CCDC22; USP5; HSP90B1; UBE2D1; RPS7; AKT1; HSPA1A; ARRB1; PINK1; XBP1; XPO1; USP33; USP48; UBE3B; HSP90AB1; NDFIP2; RNF114; FBXL16; UBXN4; RHBDD2; SPSB4; GID4; MAP1A; NEMF; AUP1; KLHL15; SOCS4; SPOP; FBXO2; PPP1R11; USP10; RPL11; TP53INP2; MVB12B; CLU; USP19; TRIM67; UBE2I; UBA6; TBL1XR1; HIPK2; SMURF1; LATS1; KEAP1; UBA52; GNA12; FBXO31; HECW2; BAP1; SHARPIN; RNF213	668	0.00999224	0.0666829
GO:0050750	m	5	low-density lipoprotein particle receptor binding	DNAJA1; CLU; APOE; HSP90B1; LRPAP1	23	0.00865933	0.0726694
GO:0035255	m	5	ionotropic glutamate receptor binding	MT-ND2; SHANK3; DLG4; SHANK1; SHANK2	23	0.00865933	0.0726694
GO:0030515	m	5	snoRNA binding	WDR3; NOP58; NOP56; NUDT4; NUDT5; NUDT16L1	32	0.00875592	0.0726694
GO:0004792	m	5	thiosulfate sulfurtransferase activity	MPST; TST	3	0.00945992	0.0726694
GO:0047288	m	5	monosialoganglioside sialyltransferase activity	ST3GAL2; ST3GAL4	3	0.00945992	0.0726694
GO:0017020	m	5	myosin phosphatase regulator activity	PPP1R16A; PPP1R16B	3	0.00945992	0.0726694
