# Supplementary material for: Social isolation-induced transcriptomic changes in mouse hippocampus impact the synapse and show convergence with human genetic risk for neurodevelopmental phenotypes
Source: PLoS One. 2023 Dec 21;18(12):e0295855. doi: 10.1371/journal.pone.0295855 (PMC10735045; doi:10.1371/journal.pone.0295855)
Supplement: S3 Table — (XLSX) [file pone.0295855.s003.xlsx]

## Sheet: S3 Table
S3 Table: Full Gene Ontology (GO) results - Synaptic Ontologies (SynGO)
BP = Biological Process, CC = Cellular Compartment
GO ID = Gene Ontology Identifier, Members = Geneset members within GO ID
q-value = FDR-adjusted p-value
Female Hippocampus DEGs								Male Hippocampus DEGs
GO ID	Category	Name	Hierarchy	Members	p-value	q-value		GO ID	Category	Name	Hierarchy	Members	p-value	q-value
GO:0098794	CC	postsynapse	├─ postsynapse	FLNA;BEGAIN;CPEB3;APC2;WASF3;NCS1;PFN1;NSMF;CAPRIN1;RPL8;RPLP0;SPTBN1;HNRNPK;ERBIN;GIT1;SIPA1L1;NTRK2;EPN1;ADD3;HSPA8;CNN3;HIP1R;SPTB;AGAP2;MYO5A;ARHGEF2;ARPC2;LASP1;MAP2;BAIAP2;PLCB3;CAMK2A;ALDOC;HNRNPA2B1;KIF5C;CTTNBP2;MYO6;SPTBN2;DLGAP3;EPHA7;GABRA2;HOMER2;SHANK2;SHANK3;SHANK1;CRTC1;PPP1R9B;CTNND2;EGLN1;MAP2K1;PLEKHA5;RPL18A;RPS25;RPS14;HNRNPH1;RAPGEF4;PIP5K1C;GRK3;HNRNPM;PAK6;CTNNA2;IQSEC2;PS…	1.71176e-18	5.13529e-17		GO:0098918	BP	structural constituent of synapse	│ ├─ structural constituent of synapse	RIMS1;SPTBN2;HOMER1;SHANK1;SHANK2;DLG2	0.000150891	0.00180443
GO:0045202	CC	synapse	synapse	RIMS4;FUBP1;EEF2;RPS3A;RPL29;UBA52;RPS15;RPS7;RPL3;RPL18A;RPLP0;RPL18;RPL19;RPL11;RPS21;RPL8;RPS2;RPS25;RPS9;PTPRZ1;ARPC2;CAPRIN1;QKI;PPFIA3;RPS23;CLU;SPARC;YWHAH;RPL13;RPL23A;RPL35A;RPLP1;RPS14;RPS16;RPS24;RPS5;EIF3F;HNRNPM;HNRNPUL1;NPTN;ROGDI;BAP1;PFN1;DOCK1;SPTBN2;STXBP3;HSPA8;STON2;VAMP1;VPS16;ADD3;GRK3;BAIAP2;NCS1;CAMK2A;RIMS1;RIMS2;TSPOAP1;CTBP1;CTNNA2;IQSEC2;APBA1;GRIA2;GABRA2;CACNA1D;MYO6…	1.08567e-16	1.62851e-15		GO:0099186	BP	structural constituent of postsynapse	│ │ └─ structural constituent of postsynapse	SPTBN2;HOMER1;SHANK1;SHANK2;DLG2	0.000277605	0.00180443
SYNGO:synprocess	BP	process in the synapse	process in the synapse	NCS1;NPY;TSPOAP1;CACNA1D;GRIK5;GRIA2;GABRA2;SCN1A;RAPGEF4;DOCK1;CTBP1;STX12;SNAP25;PPFIA3;RIMS1;RIMS2;GIT1;CSPG5;CAMK2A;VAMP1;EPS15L1;EPN1;STON2;DIAPH1;PIP5K1C;HSPA8;SLC1A2;MYO5A;ITPR1;BEGAIN;ERBIN;CTNND2;DLG2;DLG4;CACNG7;ERBB4;IQSEC2;MAP2K1;MYO6;SH3GLB2;TSPAN7;CRTC1;RNF10;NSMF;ABHD6;CADM1;FARP1;NPTN;NTRK2;ADCY1;BAIAP2;HNRNPK;TUBB2B;SHANK1;SHANK3;DLGAP3;EPHA7;PFN1;WNK1;APBA1;YWHAH;NRN1;GRM3;FLNA;…	7.81279e-11	3.3595e-09		GO:0098794	CC	postsynapse	├─ postsynapse	CPEB3;APC2;ERBIN;SIPA1L1;MYO5A;PUM2;LASP1;MAP2;HOMER1;KIF5C;SPTBN2;DMD;GABRB2;SHANK2;SHANK1;EPS8;TSC2;PIP5K1C;GRK3;PAK6;DLGAP2;DLG2;ADCY1;NECTIN3;IQSEC3;CRKL;ITPR1	0.000404949	0.00242969
GO:0014069	CC	postsynaptic density	│ │ ├─ postsynaptic density	HOMER2;SHANK2;SHANK3;SHANK1;CRTC1;CAMK2A;PPP1R9B;MYO6;CTNND2;EGLN1;MAP2K1;PLEKHA5;RPL18A;RPL8;RPLP0;RPS25;RPS14;HNRNPH1;HSPA8;RAPGEF4;PIP5K1C;GRK3;HNRNPM;HNRNPA2B1;PAK6;BAIAP2;CTNNA2;IQSEC2;ARHGEF2;PSD;FAM81A;DLG2;DLG4;ABHD17A;RNF10;NPTN;ADCY1;GRIK5;GRIA2;EPHA7;ERBB4;PTPRF;PTPRT;PTPRZ1;CACNG7;KCNAB2	2.24801e-09	2.24801e-08		GO:0099572	CC	postsynaptic specialization	│ ├─ postsynaptic specialization	ERBIN;DMD;GABRB2;HOMER1;SHANK2;SHANK1;EPS8;TSC2;PIP5K1C;GRK3;PAK6;DLGAP2;DLG2;ADCY1;NECTIN3;IQSEC3	0.00122237	0.0036671
GO:0099572	CC	postsynaptic specialization	│ ├─ postsynaptic specialization	ERBIN;DLGAP3;HSPA8;EPHA7;GABRA2;HOMER2;SHANK2;SHANK3;SHANK1;CRTC1;CAMK2A;PPP1R9B;MYO6;CTNND2;EGLN1;MAP2K1;PLEKHA5;RPL18A;RPL8;RPLP0;RPS25;RPS14;HNRNPH1;RAPGEF4;PIP5K1C;GRK3;HNRNPM;HNRNPA2B1;PAK6;BAIAP2;CTNNA2;IQSEC2;ARHGEF2;PSD;FAM81A;DLG2;DLG4;ABHD17A;RNF10;NPTN;ADCY1;GRIK5;GRIA2;ERBB4;PTPRF;PTPRT;PTPRZ1;CACNG7;KCNAB2;IQSEC3	2.07352e-08	1.55514e-07		GO:0045202	CC	synapse	synapse	RIMS4;TSC2;QKI;EIF5B;AP2S1;RAP2A;DOCK1;SPTBN2;GRK3;RIMS1;GABRB2;PIP5K1C;STXBP5L;SNPH;ITPR1;ACHE;CPEB3;APC2;ERBIN;SIPA1L1;MYO5A;PUM2;LASP1;MAP2;HOMER1;KIF5C;DMD;SHANK2;SHANK1;EPS8;PAK6;DLGAP2;DLG2;ADCY1;NECTIN3;IQSEC3;CRKL	0.00279571	0.00559143
SYNGO:postsyn_ribosome	CC	postsynaptic ribosome	│ ├─ postsynaptic ribosome	RPL11;RPL13;RPL18;RPL23A;RPL29;RPL35A;RPL8;RPLP0;RPLP1;UBA52;RPS14;RPS16;RPS24;RPS5;RPS15;RPS2;RPS21;RPS23;RPS3A;RPS7;RPS9	6.12466e-08	3.6748e-07		GO:0098919	BP	structural constituent of postsynaptic density	│ │ └─ structural constituent of postsynaptic density	SHANK1;SHANK2;DLG2	0.00262088	0.0113572
GO:0050808	BP	synapse organization	├─ synapse organization	FLNA;IQSEC3;SPTBN2;HIP1R;EPHA7;HNRNPK;SHANK2;SHANK3;PTPRF;ABHD17A;RAPGEF4;HSPA8;AKT1;HNRNPM;BAIAP2;DLGAP3;EGLN1;WASF3;CTNNA2;PFN1;SPTB;CTTNBP2;RIMS4;MECP2;SPARC;APOE;SPARCL1;PTPRT;RIMS1;RIMS2;ACTN1;GIT1;SHANK1;DLG4;DLG2;CTNND2;LAMB2;CADM1;ERBB4;PPFIA3;NRG2;SRCIN1;FARP1;PSD;SIPA1L1;PLXNC1;BCAN;EZR	5.41661e-08	1.16457e-06		GO:0014069	CC	postsynaptic density	│ │ ├─ postsynaptic density	HOMER1;SHANK2;SHANK1;EPS8;TSC2;PIP5K1C;GRK3;PAK6;DLGAP2;DLG2;ADCY1;NECTIN3	0.00824568	0.0123685
GO:0098793	CC	presynapse	├─ presynapse	ROGDI;BAP1;PFN1;DOCK1;SPTBN2;STXBP3;HSPA8;STON2;VAMP1;YWHAH;VPS16;ADD3;GRK3;BAIAP2;NCS1;CAMK2A;PPFIA3;RIMS1;RIMS2;TSPOAP1;CTBP1;CTNNA2;IQSEC2;APBA1;NPTN;GRIA2;GABRA2;CACNA1D;MYO6;PIP5K1C;EPN1;EPS15L1;STX12;SCG2;NPY;GNAI2;SNPH;SNAP25;CADM1;GRIK5;SCN1A;ERBB4;SLC1A2;GRM3;ANO2;RPL11;RPL13;RPL18;RPL23A;RPL29;RPL35A;RPL8;RPLP0;UBA52;RPS14;RPS16;RPS24;RPS5;ITPR1	6.30679e-05	0.000315339		SYNGO:postsynprocess	BP	process in the postsynapse	├─ process in the postsynapse	MYO5A;ITPR1;GABRB2;HOMER1;DLGAP2;EPS8;ERBIN;RAP2A;DLG2;AP2S1;PIP5K1C	0.00777727	0.0252761
SYNGO:presyn_ribosome	CC	presynaptic ribosome	│ ├─ presynaptic ribosome	RPL11;RPL13;RPL18;RPL23A;RPL29;RPL35A;RPL8;RPLP0;UBA52;RPS14;RPS16;RPS24;RPS5	9.83431e-05	0.000421471		GO:0050808	BP	synapse organization	├─ synapse organization	IQSEC3;SPTBN2;SHANK2;TSC2;RIMS4;RIMS1;HOMER1;SHANK1;DLG2;RAP2A;CRKL;SIPA1L1	0.028949	0.0744838
GO:0098918	BP	structural constituent of synapse	│ ├─ structural constituent of synapse	RIMS1;RIMS2;SPTBN2;ACTN1;GIT1;SHANK3;SHANK1;SHANK2;DLG4;DLG2;CTNND2	4.87758e-05	0.000576456		GO:0098698	BP	postsynaptic specialization assembly	│ │ ├─ postsynaptic specialization assembly	CRKL;SPTBN2;SIPA1L1	0.0343771	0.0744838
GO:0140242	BP	translation at postsynapse	│ │ └─ translation at postsynapse	EEF2;RPL11;RPL13;RPL18;RPL23A;RPL29;RPL35A;RPL8;RPLP0;UBA52;RPS14;RPS16;RPS24;RPS5	5.36238e-05	0.000576456		SYNGO:synprocess	BP	process in the synapse	process in the synapse	GABRB2;DOCK1;RIMS1;STXBP5L;AP2S1;PIP5K1C;MYO5A;ITPR1;HOMER1;DLGAP2;EPS8;ERBIN;RAP2A;DLG2;ADCY1;SHANK1;MAPK8;IQSEC3;SPTBN2;SHANK2;TSC2;RIMS4;CRKL;SIPA1L1;ACHE;KIF5A	0.0492923	0.0801001
GO:0099186	BP	structural constituent of postsynapse	│ │ └─ structural constituent of postsynapse	SPTBN2;ACTN1;GIT1;SHANK3;SHANK1;SHANK2;DLG4;DLG2;CTNND2	9.45676e-05	0.000677735		GO:0099072	BP	regulation of postsynaptic membrane neurotransmitter receptor levels	│ ├─ regulation of postsynaptic membrane neurotransmitter receptor levels	EPS8;ERBIN;RAP2A;DLG2;AP2S1;PIP5K1C	0.0466442	0.0801001
GO:0140236	BP	translation at presynapse	│ │ ├─ translation at presynapse	RPL11;RPL13;RPL18;RPL23A;RPL29;RPL35A;RPL8;RPLP0;UBA52;RPS14;RPS16;RPS24;RPS5	8.31442e-05	0.000677735		GO:0099173	BP	postsynapse organization	│ ├─ postsynapse organization	IQSEC3;SPTBN2;SHANK2;TSC2	0.0678356	0.0979847
SYNGO:metabolism	BP	metabolism	├─ metabolism	FBXO2;PLEKHG5;EGLN1;RPL11;RPL13;RPL18;RPL23A;RPL29;RPL35A;RPL8;RPLP0;UBA52;RPS14;RPS16;RPS24;RPS5;EEF2	0.000261055	0.00160362		GO:0050804	BP	modulation of chemical synaptic transmission	│ │ ├─ modulation of chemical synaptic transmission	ADCY1;SHANK1;DLGAP2;MAPK8	0.127125	0.158759
GO:0098919	BP	structural constituent of postsynaptic density	│ │ └─ structural constituent of postsynaptic density	SHANK3;SHANK1;SHANK2;DLG4;DLG2;CTNND2	0.000305508	0.0016421		GO:0007416	BP	synapse assembly	│ ├─ synapse assembly	RAP2A;CRKL;SPTBN2;SIPA1L1	0.134334	0.158759
GO:0099173	BP	postsynapse organization	│ ├─ postsynapse organization	IQSEC3;SPTBN2;HIP1R;EPHA7;HNRNPK;SHANK2;SHANK3;PTPRF;ABHD17A;RAPGEF4;HSPA8;AKT1;HNRNPM;BAIAP2	0.000459205	0.00219398		GO:0099504	BP	synaptic vesicle cycle	│ ├─ synaptic vesicle cycle	DOCK1;RIMS1;STXBP5L;AP2S1;PIP5K1C	0.365636	0.396106
GO:0098831	CC	presynaptic active zone cytoplasmic component	│ │ ├─ presynaptic active zone cytoplasmic component	RIMS1;RIMS2;TSPOAP1;CTBP1;CTNNA2;IQSEC2;PPFIA3	0.00101164	0.00379365		GO:0098839	CC	postsynaptic density membrane	│ │ │ └─ postsynaptic density membrane	DLG2;ADCY1;NECTIN3	0.35876	0.430512
GO:0098839	CC	postsynaptic density membrane	│ │ │ └─ postsynaptic density membrane	IQSEC2;DLG2;DLG4;ABHD17A;RNF10;NPTN;ADCY1;GRIK5;GRIA2;EPHA7;ERBB4;PTPRF;PTPRT;PTPRZ1;CACNG7;KCNAB2	0.00152042	0.00506805		SYNGO:presynprocess	BP	process in the presynapse	├─ process in the presynapse	GABRB2;DOCK1;RIMS1;STXBP5L;AP2S1;PIP5K1C	0.495252	0.495252
GO:0099175	BP	regulation of postsynapse organization	│ │ ├─ regulation of postsynapse organization	EPHA7;HNRNPK;SHANK2;SHANK3;PTPRF;ABHD17A;RAPGEF4;HSPA8;AKT1;HNRNPM;BAIAP2	0.00144731	0.00622345		GO:0098793	CC	presynapse	├─ presynapse	DOCK1;SPTBN2;GRK3;RIMS1;GABRB2;PIP5K1C;AP2S1;STXBP5L;SNPH;ITPR1	0.673447	0.673447
GO:0099563	BP	modification of synaptic structure	│ ├─ modification of synaptic structure	DLGAP3;EGLN1;WASF3;CTNNA2;PFN1;SPTB;CTTNBP2;BAIAP2	0.00212974	0.00832079		GO:0097060	CC	synaptic membrane	├─ synaptic membrane	RAP2A
GO:0098885	BP	modification of postsynaptic actin cytoskeleton	│ │ └─ modification of postsynaptic actin cytoskeleton	WASF3;CTNNA2;PFN1;SPTB;CTTNBP2;BAIAP2	0.00232208	0.00832079		GO:0099243	CC	extrinsic component of synaptic membrane	│ ├─ extrinsic component of synaptic membrane
GO:0099524	CC	postsynaptic cytosol	│ ├─ postsynaptic cytosol	BAIAP2;PLCB3;NCS1;CAMK2A;ALDOC;HNRNPA2B1;KIF5C	0.00281497	0.00844492		GO:0099699	CC	integral component of synaptic membrane	│ └─ integral component of synaptic membrane
GO:0099645	BP	neurotransmitter receptor localization to postsynaptic specialization membrane	│ │ ├─ neurotransmitter receptor localization to postsynaptic specialization membrane	GIT1;DLG2;DLG4;CACNG7;ERBB4;IQSEC2;MAP2K1;CAMK2A;RAPGEF4	0.00373269	0.0123466		GO:0099523	CC	presynaptic cytosol	│ ├─ presynaptic cytosol
GO:0016081	BP	synaptic vesicle docking	│ │ │ ├─ synaptic vesicle docking	RIMS1;RIMS2;PPFIA3;CAMK2A	0.00418459	0.0128527		GO:0099569	CC	presynaptic cytoskeleton	│ ├─ presynaptic cytoskeleton
GO:0050807	BP	regulation of synapse organization	│ ├─ regulation of synapse organization	RIMS4;CTTNBP2;MECP2;SPARC;APOE;SPARCL1;PTPRT	0.00470986	0.0135016		GO:0099182	CC	presynaptic intermediate filament cytoskeleton	│ │ ├─ presynaptic intermediate filament cytoskeleton
SYNGO:postsynprocess	BP	process in the postsynapse	├─ process in the postsynapse	MYO5A;ITPR1;GABRA2;GRIA2;GRIK5;BEGAIN;ERBIN;CTNND2;STX12;GIT1;DLG2;DLG4;CACNG7;ERBB4;IQSEC2;MAP2K1;CAMK2A;RAPGEF4;MYO6;SH3GLB2;PIP5K1C;TSPAN7;CRTC1;RNF10;NSMF	0.0054014	0.0145163		GO:0099143	CC	presynaptic actin cytoskeleton	│ │ └─ presynaptic actin cytoskeleton
GO:0099010	BP	modification of postsynaptic structure	│ │ └─ modification of postsynaptic structure	EGLN1;WASF3;CTNNA2;PFN1;SPTB;CTTNBP2;BAIAP2	0.00642254	0.0162452		GO:0048786	CC	presynaptic active zone	│ ├─ presynaptic active zone	RIMS1;GABRB2
GO:0099072	BP	regulation of postsynaptic membrane neurotransmitter receptor levels	│ ├─ regulation of postsynaptic membrane neurotransmitter receptor levels	ERBIN;CTNND2;STX12;GIT1;DLG2;DLG4;CACNG7;ERBB4;IQSEC2;MAP2K1;CAMK2A;RAPGEF4;MYO6;SH3GLB2;PIP5K1C;TSPAN7	0.00740952	0.0177005		GO:0098831	CC	presynaptic active zone cytoplasmic component	│ │ ├─ presynaptic active zone cytoplasmic component	RIMS1
GO:0099536	BP	synaptic signaling	├─ synaptic signaling	ABHD6;CADM1;FARP1;NPTN;NTRK2;ADCY1;BAIAP2;IQSEC2;HNRNPK;TUBB2B;SHANK1;SHANK3;DLGAP3;EPHA7;PFN1;WNK1;APBA1;MYO6;YWHAH;NRN1;GRM3;NPY	0.00830783	0.0188019		GO:0048787	CC	presynaptic active zone membrane	│ │ └─ presynaptic active zone membrane	RIMS1;GABRB2
GO:0099537	BP	trans-synaptic signaling	│ ├─ trans-synaptic signaling	ABHD6;CADM1;FARP1;NPTN;NTRK2;ADCY1;BAIAP2;IQSEC2;HNRNPK;TUBB2B;SHANK1;SHANK3;DLGAP3;EPHA7;PFN1;WNK1;APBA1;MYO6;YWHAH;NRN1;GRM3	0.01012	0.0217579		GO:0099029	CC	anchored component of presynaptic active zone membrane	│ │ ├─ anchored component of presynaptic active zone membrane
SYNGO:presynprocess	BP	process in the presynapse	├─ process in the presynapse	NCS1;NPY;TSPOAP1;CACNA1D;GRIK5;GRIA2;GABRA2;SCN1A;RAPGEF4;DOCK1;CTBP1;STX12;SNAP25;PPFIA3;RIMS1;RIMS2;GIT1;CSPG5;CAMK2A;VAMP1;EPS15L1;EPN1;STON2;DIAPH1;PIP5K1C;HSPA8;SLC1A2	0.018072	0.0370046		GO:0098891	CC	extrinsic component of presynaptic active zone membrane	│ │ ├─ extrinsic component of presynaptic active zone membrane	RIMS1
GO:0048786	CC	presynaptic active zone	│ ├─ presynaptic active zone	PPFIA3;RIMS1;RIMS2;TSPOAP1;CTBP1;CTNNA2;IQSEC2;APBA1;NPTN;GRIA2;GABRA2;CACNA1D	0.016614	0.0393198		GO:0099059	CC	integral component of presynaptic active zone membrane	│ │ └─ integral component of presynaptic active zone membrane	GABRB2
GO:0098833	CC	presynaptic endocytic zone	│ ├─ presynaptic endocytic zone	MYO6;PIP5K1C;EPN1;EPS15L1;CTBP1	0.0170286	0.0393198		GO:0098833	CC	presynaptic endocytic zone	│ ├─ presynaptic endocytic zone	PIP5K1C;AP2S1
GO:0099031	CC	anchored component of postsynaptic density membrane	│ │ │ ├─ anchored component of postsynaptic density membrane	DLG2;DLG4;ABHD17A	0.0183492	0.0393198		GO:0098835	CC	presynaptic endocytic zone membrane	│ │ └─ presynaptic endocytic zone membrane	PIP5K1C;AP2S1
GO:0098890	CC	extrinsic component of postsynaptic membrane	│ │ ├─ extrinsic component of postsynaptic membrane	FARP1;CTNNA2;FBXO2	0.0183492	0.0393198		GO:0098894	CC	extrinsic component of presynaptic endocytic zone membrane	│ │ └─ extrinsic component of presynaptic endocytic zone membrane	AP2S1
GO:0099061	CC	integral component of postsynaptic density membrane	│ │ │ └─ integral component of postsynaptic density membrane	NPTN;ADCY1;GRIK5;GRIA2;EPHA7;ERBB4;PTPRF;PTPRT;PTPRZ1;CACNG7;KCNAB2	0.0219328	0.0438656		GO:0098830	CC	presynaptic endosome	│ ├─ presynaptic endosome
GO:0099092	CC	postsynaptic density, intracellular component	│ │ │ ├─ postsynaptic density, intracellular component	SHANK3;BAIAP2;CTNNA2;IQSEC2;ARHGEF2;PSD;FAM81A	0.0248965	0.0466809		GO:0098954	CC	presynaptic endosome membrane	│ │ └─ presynaptic endosome membrane
GO:0099504	BP	synaptic vesicle cycle	│ ├─ synaptic vesicle cycle	RAPGEF4;DOCK1;CTBP1;STX12;SNAP25;PPFIA3;RIMS1;RIMS2;NCS1;GIT1;CSPG5;NPY;CAMK2A;VAMP1;EPS15L1;EPN1;STON2;DIAPH1;PIP5K1C;HSPA8	0.0243918	0.0468811		GO:0099067	CC	integral component of presynaptic endosome membrane	│ │ └─ integral component of presynaptic endosome membrane
GO:0016079	BP	synaptic vesicle exocytosis	│ │ ├─ synaptic vesicle exocytosis	SNAP25;PPFIA3;RIMS1;RIMS2;NCS1;GIT1;CSPG5;NPY;CAMK2A;VAMP1	0.0250759	0.0468811		GO:0008021	CC	synaptic vesicle	│ ├─ synaptic vesicle
GO:0098835	CC	presynaptic endocytic zone membrane	│ │ └─ presynaptic endocytic zone membrane	PIP5K1C;EPN1;EPS15L1;CTBP1	0.0330619	0.0551032		GO:0034592	CC	synaptic vesicle lumen	│ │ ├─ synaptic vesicle lumen
GO:0043083	CC	synaptic cleft	├─ synaptic cleft	APOE;LAMB2;LAMA2;SPARCL1	0.0330619	0.0551032		GO:0030672	CC	synaptic vesicle membrane	│ │ └─ synaptic vesicle membrane
GO:0050804	BP	modulation of chemical synaptic transmission	│ │ ├─ modulation of chemical synaptic transmission	ADCY1;BAIAP2;IQSEC2;HNRNPK;TUBB2B;SHANK1;SHANK3;DLGAP3;EPHA7;PFN1;WNK1	0.0374266	0.0670559		GO:0098993	CC	anchored component of synaptic vesicle membrane	│ │ ├─ anchored component of synaptic vesicle membrane
GO:0098894	CC	extrinsic component of presynaptic endocytic zone membrane	│ │ └─ extrinsic component of presynaptic endocytic zone membrane	EPN1;EPS15L1;CTBP1	0.0466322	0.0736298		GO:0098850	CC	extrinsic component of synaptic vesicle membrane	│ │ ├─ extrinsic component of synaptic vesicle membrane
GO:0048488	BP	synaptic vesicle endocytosis	│ │ └─ synaptic vesicle endocytosis	EPS15L1;EPN1;STON2;DIAPH1;CTBP1;PIP5K1C;HSPA8	0.0596832	0.0916564		GO:0030285	CC	integral component of synaptic vesicle membrane	│ │ └─ integral component of synaptic vesicle membrane
GO:0099545	BP	trans-synaptic signaling by trans-synaptic complex	│ │ ├─ trans-synaptic signaling by trans-synaptic complex	CADM1;FARP1;NPTN	0.0557895	0.0916564		GO:0098992	CC	neuronal dense core vesicle	│ ├─ neuronal dense core vesicle	STXBP5L
GO:0007268	BP	chemical synaptic transmission	│ │ └─ chemical synaptic transmission	ADCY1;BAIAP2;IQSEC2;HNRNPK;TUBB2B;SHANK1;SHANK3;DLGAP3;EPHA7;PFN1;WNK1;APBA1;MYO6;YWHAH;NRN1;GRM3	0.0551651	0.0916564		GO:0099013	CC	neuronal dense core vesicle lumen	│ │ ├─ neuronal dense core vesicle lumen
GO:0098974	BP	postsynaptic actin cytoskeleton organization	│ ├─ postsynaptic actin cytoskeleton organization	FARP1;SIPA1L1;SRCIN1;EZR	0.0580166	0.0916564		GO:0099012	CC	neuronal dense core vesicle membrane	│ │ └─ neuronal dense core vesicle membrane
GO:0016082	BP	synaptic vesicle priming	│ │ │ └─ synaptic vesicle priming	RIMS1;RIMS2;VAMP1	0.0657285	0.0942109		GO:0098674	CC	extrinsic component of neuronal dense core vesicle membrane	│ │ ├─ extrinsic component of neuronal dense core vesicle membrane
GO:0098696	BP	regulation of neurotransmitter receptor localization to postsynaptic specialization membrane	│ │ │ └─ regulation of neurotransmitter receptor localization to postsynaptic specialization membrane	IQSEC2;MAP2K1;CAMK2A;RAPGEF4	0.0654689	0.0942109		GO:0099066	CC	integral component of neuronal dense core vesicle membrane	│ │ └─ integral component of neuronal dense core vesicle membrane
GO:0099571	CC	postsynaptic cytoskeleton	│ ├─ postsynaptic cytoskeleton	CTTNBP2;MYO5A;MYO6;SPTBN2	0.0654689	0.0982034		GO:0042734	CC	presynaptic membrane	│ ├─ presynaptic membrane	SNPH
GO:0099527	BP	postsynapse to nucleus signaling pathway	│ └─ postsynapse to nucleus signaling pathway	CRTC1;RNF10;NSMF	0.0998581	0.138513		GO:0099026	CC	anchored component of presynaptic membrane	│ │ ├─ anchored component of presynaptic membrane
GO:0060074	BP	synapse maturation	│ ├─ synapse maturation	PFN1;BCAN;NRG2	0.112531	0.151213		GO:0098888	CC	extrinsic component of presynaptic membrane	│ │ ├─ extrinsic component of presynaptic membrane
GO:0099509	BP	regulation of presynaptic cytosolic calcium levels	│ ├─ regulation of presynaptic cytosolic calcium levels	NCS1;NPY;TSPOAP1;CACNA1D	0.119665	0.155927		GO:0099056	CC	integral component of presynaptic membrane	│ │ └─ integral component of presynaptic membrane
GO:0098871	CC	postsynaptic actin cytoskeleton	│ │ ├─ postsynaptic actin cytoskeleton	CTTNBP2;MYO5A;MYO6	0.112531	0.160758		SYNGO:presyn_ribosome	CC	presynaptic ribosome	│ ├─ presynaptic ribosome
GO:0045211	CC	postsynaptic membrane	│ ├─ postsynaptic membrane	NTRK2;FARP1;CTNNA2;FBXO2;CADM1;GRIA2;GRIK5;GRM3;CSPG5;ABHD6;PRRT1	0.124583	0.169885		SYNGO:presyn_er	CC	presynaptic ER	│ └─ presynaptic ER	ITPR1
GO:0007416	BP	synapse assembly	│ ├─ synapse assembly	CADM1;ERBB4;PPFIA3;NRG2;SRCIN1;FARP1;PSD;SPTBN2;SIPA1L1	0.146277	0.184998		SYNGO:presyn_er_membrane	CC	presynaptic ER membrane	│ ├─ presynaptic ER membrane
GO:0099171	BP	presynaptic modulation of chemical synaptic transmission	│ │ │ └─ presynaptic modulation of chemical synaptic transmission	ADCY1;APBA1;MYO6;YWHAH;NRN1	0.174546	0.214442		SYNGO:presyn_er_membrane_integral	CC	integral component of presynaptic ER membrane	│ │ └─ integral component of presynaptic ER membrane
GO:0048787	CC	presynaptic active zone membrane	│ │ └─ presynaptic active zone membrane	APBA1;RIMS1;NPTN;GRIA2;GABRA2;CACNA1D	0.170449	0.222325		SYNGO:presyn_ser	CC	presynaptic SER	│ └─ presynaptic SER	ITPR1
GO:2000300	BP	regulation of synaptic vesicle exocytosis	│ │ │ ├─ regulation of synaptic vesicle exocytosis	NCS1;GIT1;CSPG5;NPY	0.199886	0.238753		SYNGO:presyn_ser_membrane	CC	presynaptic SER membrane	│ └─ presynaptic SER membrane	ITPR1
GO:0099507	BP	ligand-gated ion channel activity involved in regulation of presynaptic membrane potential	│ │ ├─ ligand-gated ion channel activity involved in regulation of presynaptic membrane potential	GRIK5;GRIA2;GABRA2	0.214626	0.242866		SYNGO:presyn_ser_membrane_integral	CC	integral component of presynaptic SER membrane	│ └─ integral component of presynaptic SER membrane	ITPR1
SYNGO:transport	BP	transport	└─ transport	MYO5A;NRN1;KIF5A;SFPQ	0.212461	0.242866		GO:0043083	CC	synaptic cleft	├─ synaptic cleft	ACHE
GO:0098884	BP	postsynaptic neurotransmitter receptor endocytosis	│ │ └─ postsynaptic neurotransmitter receptor endocytosis	MYO6;SH3GLB2;PIP5K1C;TSPAN7	0.238225	0.262659		GO:0098965	CC	extracellular matrix of synaptic cleft	│ └─ extracellular matrix of synaptic cleft
GO:0042734	CC	presynaptic membrane	│ ├─ presynaptic membrane	SNPH;SNAP25;CTNNA2;CADM1;GRIK5;GRIA2;SCN1A;ERBB4;SLC1A2;GRM3;ANO2	0.25848	0.3231		GO:0099524	CC	postsynaptic cytosol	│ ├─ postsynaptic cytosol	HOMER1;KIF5C
GO:0099505	BP	regulation of presynaptic membrane potential	│ ├─ regulation of presynaptic membrane potential	GRIK5;GRIA2;GABRA2;SCN1A	0.318885	0.342801		GO:0099571	CC	postsynaptic cytoskeleton	│ ├─ postsynaptic cytoskeleton	MYO5A;SPTBN2
GO:0099059	CC	integral component of presynaptic active zone membrane	│ │ └─ integral component of presynaptic active zone membrane	NPTN;GRIA2;GABRA2;CACNA1D	0.332602	0.398995		GO:0099160	CC	postsynaptic intermediate filament cytoskeleton	│ │ ├─ postsynaptic intermediate filament cytoskeleton
GO:0098992	CC	neuronal dense core vesicle	│ ├─ neuronal dense core vesicle	SCG2;NPY;GNAI2	0.345795	0.398995		GO:0098871	CC	postsynaptic actin cytoskeleton	│ │ ├─ postsynaptic actin cytoskeleton	MYO5A
GO:0099523	CC	presynaptic cytosol	│ ├─ presynaptic cytosol	BAIAP2;NCS1;CAMK2A	0.362353	0.402614		GO:0150050	CC	postsynaptic septin cytoskeleton	│ │ ├─ postsynaptic septin cytoskeleton
GO:0051963	BP	regulation of synapse assembly	│ │ ├─ regulation of synapse assembly	NRG2;SRCIN1;FARP1;PSD	0.387563	0.406468		GO:0099189	CC	postsynaptic spectrin-associated cytoskeleton	│ │ └─ postsynaptic spectrin-associated cytoskeleton	SPTBN2
GO:0099560	BP	synapse adhesion between pre- and post-synapse	│ ├─ synapse adhesion between pre- and post-synapse	SPARCL1;CADM1;PTPRF	0.42766	0.437842		GO:0097444	CC	spine apparatus	│ ├─ spine apparatus
GO:0099055	CC	integral component of postsynaptic membrane	│ │ └─ integral component of postsynaptic membrane	CADM1;GRIA2;GRIK5;GRM3;CSPG5;ABHD6;PRRT1	0.423991	0.454277		GO:0098897	CC	spine apparatus membrane	│ │ └─ spine apparatus membrane
GO:0099056	CC	integral component of presynaptic membrane	│ │ └─ integral component of presynaptic membrane	CADM1;GRIK5;GRIA2;SCN1A;ERBB4;SLC1A2;GRM3;ANO2	0.467429	0.483547		GO:0099065	CC	integral component of spine apparatus membrane	│ │ └─ integral component of spine apparatus membrane
GO:1904315	BP	transmitter-gated ion channel activity involved in regulation of postsynaptic membrane potential	│ │ ├─ transmitter-gated ion channel activity involved in regulation of postsynaptic membrane potential	GABRA2;GRIA2;GRIK5	0.505608	0.505608		GO:0150051	CC	postsynaptic Golgi apparatus	│ ├─ postsynaptic Golgi apparatus
GO:0099634	CC	postsynaptic specialization membrane	│ │ ├─ postsynaptic specialization membrane	HSPA8;EPHA7;GABRA2	0.549642	0.549642		GO:0099091	CC	postsynaptic specialization, intracellular component	│ │ ├─ postsynaptic specialization, intracellular component
GO:0097060	CC	synaptic membrane	├─ synaptic membrane	NPTN				GO:0099634	CC	postsynaptic specialization membrane	│ │ ├─ postsynaptic specialization membrane	GABRB2
GO:0099243	CC	extrinsic component of synaptic membrane	│ ├─ extrinsic component of synaptic membrane					GO:0098892	CC	extrinsic component of postsynaptic specialization membrane	│ │ │ ├─ extrinsic component of postsynaptic specialization membrane
GO:0099699	CC	integral component of synaptic membrane	│ └─ integral component of synaptic membrane					GO:0099060	CC	integral component of postsynaptic specialization membrane	│ │ │ └─ integral component of postsynaptic specialization membrane	GABRB2
GO:0099569	CC	presynaptic cytoskeleton	│ ├─ presynaptic cytoskeleton					GO:0099092	CC	postsynaptic density, intracellular component	│ │ │ ├─ postsynaptic density, intracellular component	DLGAP2
GO:0099182	CC	presynaptic intermediate filament cytoskeleton	│ │ ├─ presynaptic intermediate filament cytoskeleton					GO:0099031	CC	anchored component of postsynaptic density membrane	│ │ │ ├─ anchored component of postsynaptic density membrane	DLG2
GO:0099143	CC	presynaptic actin cytoskeleton	│ │ └─ presynaptic actin cytoskeleton					GO:0099147	CC	extrinsic component of postsynaptic density membrane	│ │ │ ├─ extrinsic component of postsynaptic density membrane
GO:0099029	CC	anchored component of presynaptic active zone membrane	│ │ ├─ anchored component of presynaptic active zone membrane					GO:0099061	CC	integral component of postsynaptic density membrane	│ │ │ └─ integral component of postsynaptic density membrane	ADCY1;NECTIN3
GO:0098891	CC	extrinsic component of presynaptic active zone membrane	│ │ ├─ extrinsic component of presynaptic active zone membrane	RIMS1				GO:0099629	CC	postsynaptic specialization of symmetric synapse	│ │ └─ postsynaptic specialization of symmetric synapse	IQSEC3
GO:0098830	CC	presynaptic endosome	│ ├─ presynaptic endosome					GO:0098843	CC	postsynaptic endocytic zone	│ ├─ postsynaptic endocytic zone
GO:0098954	CC	presynaptic endosome membrane	│ │ └─ presynaptic endosome membrane					GO:0098844	CC	postsynaptic endocytic zone membrane	│ │ └─ postsynaptic endocytic zone membrane
GO:0099067	CC	integral component of presynaptic endosome membrane	│ │ └─ integral component of presynaptic endosome membrane					GO:0098845	CC	postsynaptic endosome	│ ├─ postsynaptic endosome
GO:0008021	CC	synaptic vesicle	│ ├─ synaptic vesicle	VAMP1;STX12				GO:0098895	CC	postsynaptic endosome membrane	│ │ ├─ postsynaptic endosome membrane
GO:0034592	CC	synaptic vesicle lumen	│ │ ├─ synaptic vesicle lumen					GO:0098999	CC	extrinsic component of postsynaptic endosome membrane	│ │ │ └─ extrinsic component of postsynaptic endosome membrane
GO:0030672	CC	synaptic vesicle membrane	│ │ └─ synaptic vesicle membrane	VAMP1;STX12				GO:0098842	CC	postsynaptic early endosome	│ │ ├─ postsynaptic early endosome
GO:0098993	CC	anchored component of synaptic vesicle membrane	│ │ ├─ anchored component of synaptic vesicle membrane					GO:0098896	CC	postsynaptic early endosome membrane	│ │ │ └─ postsynaptic early endosome membrane
GO:0098850	CC	extrinsic component of synaptic vesicle membrane	│ │ ├─ extrinsic component of synaptic vesicle membrane					GO:0098998	CC	extrinsic component of postsynaptic early endosome membrane	│ │ │ └─ extrinsic component of postsynaptic early endosome membrane
GO:0030285	CC	integral component of synaptic vesicle membrane	│ │ └─ integral component of synaptic vesicle membrane	VAMP1;STX12				GO:0098837	CC	postsynaptic recycling endosome	│ │ └─ postsynaptic recycling endosome
GO:0099013	CC	neuronal dense core vesicle lumen	│ │ ├─ neuronal dense core vesicle lumen					GO:0098944	CC	postsynaptic recycling endosome membrane	│ │ └─ postsynaptic recycling endosome membrane
GO:0099012	CC	neuronal dense core vesicle membrane	│ │ └─ neuronal dense core vesicle membrane					GO:0099033	CC	anchored component of postsynaptic recycling endosome membrane	│ │ └─ anchored component of postsynaptic recycling endosome membrane
GO:0098674	CC	extrinsic component of neuronal dense core vesicle membrane	│ │ ├─ extrinsic component of neuronal dense core vesicle membrane					GO:0045211	CC	postsynaptic membrane	│ ├─ postsynaptic membrane	CRKL
GO:0099066	CC	integral component of neuronal dense core vesicle membrane	│ │ └─ integral component of neuronal dense core vesicle membrane					GO:0099025	CC	anchored component of postsynaptic membrane	│ │ ├─ anchored component of postsynaptic membrane
GO:0099026	CC	anchored component of presynaptic membrane	│ │ ├─ anchored component of presynaptic membrane	SNAP25				GO:0098890	CC	extrinsic component of postsynaptic membrane	│ │ ├─ extrinsic component of postsynaptic membrane	CRKL
GO:0098888	CC	extrinsic component of presynaptic membrane	│ │ ├─ extrinsic component of presynaptic membrane	SNAP25;CTNNA2				GO:0099055	CC	integral component of postsynaptic membrane	│ │ └─ integral component of postsynaptic membrane
SYNGO:presyn_er	CC	presynaptic ER	│ └─ presynaptic ER	ITPR1				SYNGO:postsyn_ribosome	CC	postsynaptic ribosome	│ ├─ postsynaptic ribosome
SYNGO:presyn_er_membrane	CC	presynaptic ER membrane	│ ├─ presynaptic ER membrane					SYNGO:postsyn_er	CC	postsynaptic ER	│ └─ postsynaptic ER	MYO5A;ITPR1
SYNGO:presyn_er_membrane_integral	CC	integral component of presynaptic ER membrane	│ │ └─ integral component of presynaptic ER membrane					SYNGO:postsyn_er_membrane	CC	postsynaptic ER membrane	│ ├─ postsynaptic ER membrane
SYNGO:presyn_ser	CC	presynaptic SER	│ └─ presynaptic SER	ITPR1				SYNGO:postsyn_er_membrane_integral	CC	integral component of postsynaptic ER membrane	│ │ └─ integral component of postsynaptic ER membrane
SYNGO:presyn_ser_membrane	CC	presynaptic SER membrane	│ └─ presynaptic SER membrane	ITPR1				SYNGO:postsyn_ser	CC	postsynaptic SER	│ └─ postsynaptic SER	MYO5A;ITPR1
SYNGO:presyn_ser_membrane_integral	CC	integral component of presynaptic SER membrane	│ └─ integral component of presynaptic SER membrane	ITPR1				SYNGO:postsyn_ser_membrane	CC	postsynaptic SER membrane	│ └─ postsynaptic SER membrane	ITPR1
GO:0098965	CC	extracellular matrix of synaptic cleft	│ └─ extracellular matrix of synaptic cleft	SPARCL1				SYNGO:postsyn_ser_membrane_integral	CC	integral component of postsynaptic SER membrane	│ └─ integral component of postsynaptic SER membrane	ITPR1
GO:0099160	CC	postsynaptic intermediate filament cytoskeleton	│ │ ├─ postsynaptic intermediate filament cytoskeleton					GO:0099544	CC	extrasynaptic space	└─ extrasynaptic space
GO:0150050	CC	postsynaptic septin cytoskeleton	│ │ ├─ postsynaptic septin cytoskeleton					GO:0098966	CC	perisynaptic extracellular matrix	└─ perisynaptic extracellular matrix
GO:0099189	CC	postsynaptic spectrin-associated cytoskeleton	│ │ └─ postsynaptic spectrin-associated cytoskeleton	SPTBN2				GO:0099509	BP	regulation of presynaptic cytosolic calcium levels	│ ├─ regulation of presynaptic cytosolic calcium levels
GO:0097444	CC	spine apparatus	│ ├─ spine apparatus					GO:1905056	BP	ATPase-coupled calcium ion transmembrane transporter activity involved in regulation of presynaptic cytosolic calcium levels	│ │ ├─ ATPase-coupled calcium ion transmembrane transporter activity involved in regulation of presynaptic cytosolic calcium levels
GO:0098897	CC	spine apparatus membrane	│ │ └─ spine apparatus membrane					GO:0099534	BP	calcium ion binding involved in regulation of presynaptic cytosolic calcium levels	│ │ ├─ calcium ion binding involved in regulation of presynaptic cytosolic calcium levels
GO:0099065	CC	integral component of spine apparatus membrane	│ │ └─ integral component of spine apparatus membrane					GO:0099626	BP	voltage-gated calcium channel activity involved in regulation of presynaptic cytosolic calcium levels	│ │ └─ voltage-gated calcium channel activity involved in regulation of presynaptic cytosolic calcium levels
GO:0150051	CC	postsynaptic Golgi apparatus	│ ├─ postsynaptic Golgi apparatus					GO:0099505	BP	regulation of presynaptic membrane potential	│ ├─ regulation of presynaptic membrane potential	GABRB2
GO:0099091	CC	postsynaptic specialization, intracellular component	│ │ ├─ postsynaptic specialization, intracellular component					GO:0099507	BP	ligand-gated ion channel activity involved in regulation of presynaptic membrane potential	│ │ ├─ ligand-gated ion channel activity involved in regulation of presynaptic membrane potential	GABRB2
GO:0098892	CC	extrinsic component of postsynaptic specialization membrane	│ │ │ ├─ extrinsic component of postsynaptic specialization membrane					GO:0099508	BP	voltage-gated ion channel activity involved in regulation of presynaptic membrane potential	│ │ ├─ voltage-gated ion channel activity involved in regulation of presynaptic membrane potential
GO:0099060	CC	integral component of postsynaptic specialization membrane	│ │ │ └─ integral component of postsynaptic specialization membrane	EPHA7;GABRA2				GO:0150047	BP	G protein-coupled neurotransmitter receptor activity involved in regulation of presynaptic membrane potential	│ │ ├─ G protein-coupled neurotransmitter receptor activity involved in regulation of presynaptic membrane potential
GO:0099147	CC	extrinsic component of postsynaptic density membrane	│ │ │ ├─ extrinsic component of postsynaptic density membrane	RNF10				GO:0140232	BP	intracellular cAMP-activated cation channel activity involved in regulation of presynaptic membrane potential	│ │ └─ intracellular cAMP-activated cation channel activity involved in regulation of presynaptic membrane potential
GO:0099629	CC	postsynaptic specialization of symmetric synapse	│ │ └─ postsynaptic specialization of symmetric synapse	IQSEC3				GO:0140238	BP	presynaptic endocytosis	│ ├─ presynaptic endocytosis
GO:0098843	CC	postsynaptic endocytic zone	│ ├─ postsynaptic endocytic zone	SH3GLB2				GO:0098693	BP	regulation of synaptic vesicle cycle	│ │ ├─ regulation of synaptic vesicle cycle
GO:0098844	CC	postsynaptic endocytic zone membrane	│ │ └─ postsynaptic endocytic zone membrane					GO:0097091	BP	synaptic vesicle clustering	│ │ ├─ synaptic vesicle clustering	DOCK1
GO:0098845	CC	postsynaptic endosome	│ ├─ postsynaptic endosome	STX12;ABHD17A				GO:0099532	BP	synaptic vesicle endosomal processing	│ │ ├─ synaptic vesicle endosomal processing
GO:0098895	CC	postsynaptic endosome membrane	│ │ ├─ postsynaptic endosome membrane	STX12				GO:0016182	BP	synaptic vesicle budding from endosome	│ │ │ ├─ synaptic vesicle budding from endosome
GO:0098999	CC	extrinsic component of postsynaptic endosome membrane	│ │ │ └─ extrinsic component of postsynaptic endosome membrane					GO:0016189	BP	synaptic vesicle to endosome fusion	│ │ │ └─ synaptic vesicle to endosome fusion
GO:0098842	CC	postsynaptic early endosome	│ │ ├─ postsynaptic early endosome					GO:0016079	BP	synaptic vesicle exocytosis	│ │ ├─ synaptic vesicle exocytosis	RIMS1;STXBP5L
GO:0098896	CC	postsynaptic early endosome membrane	│ │ │ └─ postsynaptic early endosome membrane					GO:0099502	BP	calcium-dependent activation of synaptic vesicle fusion	│ │ │ ├─ calcium-dependent activation of synaptic vesicle fusion	RIMS1
GO:0098998	CC	extrinsic component of postsynaptic early endosome membrane	│ │ │ └─ extrinsic component of postsynaptic early endosome membrane					GO:0150037	BP	regulation of calcium-dependent activation of synaptic vesicle fusion	│ │ │ │ └─ regulation of calcium-dependent activation of synaptic vesicle fusion	RIMS1
GO:0098837	CC	postsynaptic recycling endosome	│ │ └─ postsynaptic recycling endosome	ABHD17A				GO:2000300	BP	regulation of synaptic vesicle exocytosis	│ │ │ ├─ regulation of synaptic vesicle exocytosis	STXBP5L
GO:0098944	CC	postsynaptic recycling endosome membrane	│ │ └─ postsynaptic recycling endosome membrane	ABHD17A				GO:0016081	BP	synaptic vesicle docking	│ │ │ ├─ synaptic vesicle docking	RIMS1
GO:0099033	CC	anchored component of postsynaptic recycling endosome membrane	│ │ └─ anchored component of postsynaptic recycling endosome membrane	ABHD17A				GO:0099148	BP	regulation of synaptic vesicle docking	│ │ │ │ └─ regulation of synaptic vesicle docking
GO:0099025	CC	anchored component of postsynaptic membrane	│ │ ├─ anchored component of postsynaptic membrane					GO:0031629	BP	synaptic vesicle fusion to presynaptic active zone membrane	│ │ │ ├─ synaptic vesicle fusion to presynaptic active zone membrane
SYNGO:postsyn_er	CC	postsynaptic ER	│ └─ postsynaptic ER	MYO5A;ITPR1				GO:0031630	BP	regulation of synaptic vesicle fusion to presynaptic active zone membrane	│ │ │ │ └─ regulation of synaptic vesicle fusion to presynaptic active zone membrane
SYNGO:postsyn_er_membrane	CC	postsynaptic ER membrane	│ ├─ postsynaptic ER membrane					GO:0016082	BP	synaptic vesicle priming	│ │ │ └─ synaptic vesicle priming	RIMS1
SYNGO:postsyn_er_membrane_integral	CC	integral component of postsynaptic ER membrane	│ │ └─ integral component of postsynaptic ER membrane					GO:0010807	BP	regulation of synaptic vesicle priming	│ │ │ └─ regulation of synaptic vesicle priming
SYNGO:postsyn_ser	CC	postsynaptic SER	│ └─ postsynaptic SER	MYO5A;ITPR1				GO:0098700	BP	synaptic vesicle neurotransmitter loading	│ │ ├─ synaptic vesicle neurotransmitter loading
SYNGO:postsyn_ser_membrane	CC	postsynaptic SER membrane	│ └─ postsynaptic SER membrane	ITPR1				GO:0099162	BP	regulation of synaptic vesicle neurotransmitter loading	│ │ │ └─ regulation of synaptic vesicle neurotransmitter loading
SYNGO:postsyn_ser_membrane_integral	CC	integral component of postsynaptic SER membrane	│ └─ integral component of postsynaptic SER membrane	ITPR1				GO:0099180	BP	zinc ion import into synaptic vesicle	│ │ ├─ zinc ion import into synaptic vesicle
GO:0099544	CC	extrasynaptic space	└─ extrasynaptic space	BCAN;ACAN				GO:0097401	BP	synaptic vesicle proton loading	│ │ ├─ synaptic vesicle proton loading
GO:0098966	CC	perisynaptic extracellular matrix	└─ perisynaptic extracellular matrix	BCAN;ACAN				GO:1901546	BP	regulation of proton loading	│ │ │ └─ regulation of proton loading
GO:1905056	BP	ATPase-coupled calcium ion transmembrane transporter activity involved in regulation of presynaptic cytosolic calcium levels	│ │ ├─ ATPase-coupled calcium ion transmembrane transporter activity involved in regulation of presynaptic cytosolic calcium levels					GO:0048488	BP	synaptic vesicle endocytosis	│ │ └─ synaptic vesicle endocytosis	AP2S1;PIP5K1C
GO:0099534	BP	calcium ion binding involved in regulation of presynaptic cytosolic calcium levels	│ │ ├─ calcium ion binding involved in regulation of presynaptic cytosolic calcium levels					GO:1900242	BP	regulation of synaptic vesicle endocytosis	│ │ ├─ regulation of synaptic vesicle endocytosis	PIP5K1C
GO:0099626	BP	voltage-gated calcium channel activity involved in regulation of presynaptic cytosolic calcium levels	│ │ └─ voltage-gated calcium channel activity involved in regulation of presynaptic cytosolic calcium levels	TSPOAP1;CACNA1D				GO:0016185	BP	synaptic vesicle budding from presynaptic endocytic zone membrane	│ │ ├─ synaptic vesicle budding from presynaptic endocytic zone membrane
GO:0099508	BP	voltage-gated ion channel activity involved in regulation of presynaptic membrane potential	│ │ ├─ voltage-gated ion channel activity involved in regulation of presynaptic membrane potential	SCN1A				GO:0098694	BP	regulation of synaptic vesicle budding from presynaptic endocytic zone membrane	│ │ │ └─ regulation of synaptic vesicle budding from presynaptic endocytic zone membrane
GO:0150047	BP	G protein-coupled neurotransmitter receptor activity involved in regulation of presynaptic membrane potential	│ │ ├─ G protein-coupled neurotransmitter receptor activity involved in regulation of presynaptic membrane potential					GO:0016191	BP	synaptic vesicle uncoating	│ │ └─ synaptic vesicle uncoating
GO:0140232	BP	intracellular cAMP-activated cation channel activity involved in regulation of presynaptic membrane potential	│ │ └─ intracellular cAMP-activated cation channel activity involved in regulation of presynaptic membrane potential					GO:0099525	BP	presynaptic dense core vesicle exocytosis	│ ├─ presynaptic dense core vesicle exocytosis	RIMS1
GO:0140238	BP	presynaptic endocytosis	│ ├─ presynaptic endocytosis					GO:0099161	BP	regulation of presynaptic dense core vesicle exocytosis	│ │ └─ regulation of presynaptic dense core vesicle exocytosis
GO:0098693	BP	regulation of synaptic vesicle cycle	│ │ ├─ regulation of synaptic vesicle cycle	RAPGEF4				GO:0001504	BP	neurotransmitter uptake	│ ├─ neurotransmitter uptake
GO:0097091	BP	synaptic vesicle clustering	│ │ ├─ synaptic vesicle clustering	DOCK1;CTBP1				GO:0098810	BP	neurotransmitter reuptake	│ ├─ neurotransmitter reuptake
GO:0099532	BP	synaptic vesicle endosomal processing	│ │ ├─ synaptic vesicle endosomal processing	STX12				GO:0051580	BP	regulation of neurotransmitter uptake	│ │ └─ regulation of neurotransmitter uptake
GO:0016182	BP	synaptic vesicle budding from endosome	│ │ │ ├─ synaptic vesicle budding from endosome					SYNGO:presyn_chaperoneProteinFolding	BP	presynaptic chaperone-mediated protein folding	│ ├─ presynaptic chaperone-mediated protein folding
GO:0016189	BP	synaptic vesicle to endosome fusion	│ │ │ └─ synaptic vesicle to endosome fusion	STX12				GO:0098928	BP	presynaptic signaling pathway	│ └─ presynaptic signaling pathway
GO:0099502	BP	calcium-dependent activation of synaptic vesicle fusion	│ │ │ ├─ calcium-dependent activation of synaptic vesicle fusion	RIMS1;RIMS2				GO:0099526	BP	presynapse to nucleus signaling pathway	│ └─ presynapse to nucleus signaling pathway
GO:0150037	BP	regulation of calcium-dependent activation of synaptic vesicle fusion	│ │ │ │ └─ regulation of calcium-dependent activation of synaptic vesicle fusion	RIMS1;RIMS2				GO:0099566	BP	regulation of postsynaptic cytosolic calcium levels	│ ├─ regulation of postsynaptic cytosolic calcium levels	MYO5A;ITPR1
GO:0099148	BP	regulation of synaptic vesicle docking	│ │ │ │ └─ regulation of synaptic vesicle docking	CAMK2A				GO:1905059	BP	ATPase-coupled calcium ion transmembrane transporter activity involved in regulation of postsynaptic cytosolic calcium levels	│ │ ├─ ATPase-coupled calcium ion transmembrane transporter activity involved in regulation of postsynaptic cytosolic calcium levels
GO:0031629	BP	synaptic vesicle fusion to presynaptic active zone membrane	│ │ │ ├─ synaptic vesicle fusion to presynaptic active zone membrane	VAMP1				GO:0099567	BP	calcium ion binding involved in regulation of postsynaptic cytosolic calcium levels	│ │ ├─ calcium ion binding involved in regulation of postsynaptic cytosolic calcium levels
GO:0031630	BP	regulation of synaptic vesicle fusion to presynaptic active zone membrane	│ │ │ │ └─ regulation of synaptic vesicle fusion to presynaptic active zone membrane	VAMP1				GO:1905060	BP	calcium:cation antiporter activity involved in regulation of postsynaptic cytosolic calcium ion levels	│ │ ├─ calcium:cation antiporter activity involved in regulation of postsynaptic cytosolic calcium ion levels
GO:0010807	BP	regulation of synaptic vesicle priming	│ │ │ └─ regulation of synaptic vesicle priming					GO:0098695	BP	inositol 1,4,5-trisphosphate receptor activity involved in regulation of postsynaptic cytosolic calcium levels	│ │ ├─ inositol 1,4,5-trisphosphate receptor activity involved in regulation of postsynaptic cytosolic calcium levels	ITPR1
GO:0098700	BP	synaptic vesicle neurotransmitter loading	│ │ ├─ synaptic vesicle neurotransmitter loading					GO:0099583	BP	neurotransmitter receptor activity involved in regulation of postsynaptic cytosolic calcium levels	│ │ └─ neurotransmitter receptor activity involved in regulation of postsynaptic cytosolic calcium levels
GO:0099162	BP	regulation of synaptic vesicle neurotransmitter loading	│ │ │ └─ regulation of synaptic vesicle neurotransmitter loading					GO:0098872	BP	G-protein coupled neurotransmitter receptor activity involved in regulation of postsynaptic cytosolic calcium levels	│ │ └─ G-protein coupled neurotransmitter receptor activity involved in regulation of postsynaptic cytosolic calcium levels
GO:0099180	BP	zinc ion import into synaptic vesicle	│ │ ├─ zinc ion import into synaptic vesicle					GO:0060078	BP	regulation of postsynaptic membrane potential	│ ├─ regulation of postsynaptic membrane potential	GABRB2
GO:0097401	BP	synaptic vesicle proton loading	│ │ ├─ synaptic vesicle proton loading					GO:0140233	BP	intracellular cAMP-activated cation channel activity involved in regulation of postsynaptic membrane potential	│ │ ├─ intracellular cAMP-activated cation channel activity involved in regulation of postsynaptic membrane potential
GO:1901546	BP	regulation of proton loading	│ │ │ └─ regulation of proton loading					GO:0099579	BP	G protein-coupled neurotransmitter receptor activity involved in regulation of postsynaptic membrane potential	│ │ │ └─ G protein-coupled neurotransmitter receptor activity involved in regulation of postsynaptic membrane potential
GO:1900242	BP	regulation of synaptic vesicle endocytosis	│ │ ├─ regulation of synaptic vesicle endocytosis	PIP5K1C				GO:1904315	BP	transmitter-gated ion channel activity involved in regulation of postsynaptic membrane potential	│ │ ├─ transmitter-gated ion channel activity involved in regulation of postsynaptic membrane potential	GABRB2
GO:0016185	BP	synaptic vesicle budding from presynaptic endocytic zone membrane	│ │ ├─ synaptic vesicle budding from presynaptic endocytic zone membrane					GO:1905030	BP	voltage-gated ion channel activity involved in regulation of postsynaptic membrane potential	│ │ └─ voltage-gated ion channel activity involved in regulation of postsynaptic membrane potential
GO:0098694	BP	regulation of synaptic vesicle budding from presynaptic endocytic zone membrane	│ │ │ └─ regulation of synaptic vesicle budding from presynaptic endocytic zone membrane					GO:0098962	BP	regulation of postsynaptic neurotransmitter receptor activity	│ ├─ regulation of postsynaptic neurotransmitter receptor activity	HOMER1;DLGAP2
GO:0016191	BP	synaptic vesicle uncoating	│ │ └─ synaptic vesicle uncoating	HSPA8				GO:0099645	BP	neurotransmitter receptor localization to postsynaptic specialization membrane	│ │ ├─ neurotransmitter receptor localization to postsynaptic specialization membrane	DLG2
GO:0099525	BP	presynaptic dense core vesicle exocytosis	│ ├─ presynaptic dense core vesicle exocytosis	RIMS1;SNAP25				GO:0098696	BP	regulation of neurotransmitter receptor localization to postsynaptic specialization membrane	│ │ │ └─ regulation of neurotransmitter receptor localization to postsynaptic specialization membrane
GO:0099161	BP	regulation of presynaptic dense core vesicle exocytosis	│ │ └─ regulation of presynaptic dense core vesicle exocytosis					GO:0098967	BP	exocytic insertion of neurotransmitter receptor to postsynaptic membrane	│ │ ├─ exocytic insertion of neurotransmitter receptor to postsynaptic membrane
GO:0001504	BP	neurotransmitter uptake	│ ├─ neurotransmitter uptake					GO:0099145	BP	regulation of exocytic insertion of neurotransmitter receptor to postsynaptic membrane	│ │ │ └─ regulation of exocytic insertion of neurotransmitter receptor to postsynaptic membrane
GO:0098810	BP	neurotransmitter reuptake	│ ├─ neurotransmitter reuptake	SLC1A2				GO:0098970	BP	postsynaptic neurotransmitter receptor diffusion trapping	│ │ ├─ postsynaptic neurotransmitter receptor diffusion trapping
GO:0051580	BP	regulation of neurotransmitter uptake	│ │ └─ regulation of neurotransmitter uptake					GO:0150054	BP	regulation of postsynaptic neurotransmitter receptor diffusion trapping	│ │ │ └─ regulation of postsynaptic neurotransmitter receptor diffusion trapping
SYNGO:presyn_chaperoneProteinFolding	BP	presynaptic chaperone-mediated protein folding	│ ├─ presynaptic chaperone-mediated protein folding	HSPA8				GO:0098884	BP	postsynaptic neurotransmitter receptor endocytosis	│ │ └─ postsynaptic neurotransmitter receptor endocytosis	AP2S1;PIP5K1C
GO:0098928	BP	presynaptic signaling pathway	│ └─ presynaptic signaling pathway	CTBP1				GO:0099149	BP	regulation of postsynaptic neurotransmitter receptor endocytosis	│ │ └─ regulation of postsynaptic neurotransmitter receptor endocytosis	PIP5K1C
GO:0099526	BP	presynapse to nucleus signaling pathway	│ └─ presynapse to nucleus signaling pathway	CTBP1				GO:0150038	BP	postsynaptic dense core vesicle exocytosis	│ ├─ postsynaptic dense core vesicle exocytosis
GO:0099566	BP	regulation of postsynaptic cytosolic calcium levels	│ ├─ regulation of postsynaptic cytosolic calcium levels	MYO5A;ITPR1				GO:0150044	BP	regulation of postsynaptic dense core vesicle exocytosis	│ │ └─ regulation of postsynaptic dense core vesicle exocytosis
GO:1905059	BP	ATPase-coupled calcium ion transmembrane transporter activity involved in regulation of postsynaptic cytosolic calcium levels	│ │ ├─ ATPase-coupled calcium ion transmembrane transporter activity involved in regulation of postsynaptic cytosolic calcium levels					GO:0098926	BP	postsynaptic signaling pathway	│ └─ postsynaptic signaling pathway
GO:0099567	BP	calcium ion binding involved in regulation of postsynaptic cytosolic calcium levels	│ │ ├─ calcium ion binding involved in regulation of postsynaptic cytosolic calcium levels					GO:0099527	BP	postsynapse to nucleus signaling pathway	│ └─ postsynapse to nucleus signaling pathway
GO:1905060	BP	calcium:cation antiporter activity involved in regulation of postsynaptic cytosolic calcium ion levels	│ │ ├─ calcium:cation antiporter activity involved in regulation of postsynaptic cytosolic calcium ion levels					GO:1905539	BP	regulation of postsynapse to nucleus signaling pathway	│ └─ regulation of postsynapse to nucleus signaling pathway
GO:0098695	BP	inositol 1,4,5-trisphosphate receptor activity involved in regulation of postsynaptic cytosolic calcium levels	│ │ ├─ inositol 1,4,5-trisphosphate receptor activity involved in regulation of postsynaptic cytosolic calcium levels	ITPR1				GO:0099536	BP	synaptic signaling	├─ synaptic signaling	ADCY1;SHANK1;DLGAP2;MAPK8	0.568153
GO:0099583	BP	neurotransmitter receptor activity involved in regulation of postsynaptic cytosolic calcium levels	│ │ └─ neurotransmitter receptor activity involved in regulation of postsynaptic cytosolic calcium levels					GO:0099537	BP	trans-synaptic signaling	│ ├─ trans-synaptic signaling	ADCY1;SHANK1;DLGAP2;MAPK8	0.535017
GO:0098872	BP	G-protein coupled neurotransmitter receptor activity involved in regulation of postsynaptic cytosolic calcium levels	│ │ └─ G-protein coupled neurotransmitter receptor activity involved in regulation of postsynaptic cytosolic calcium levels					GO:0099541	BP	trans-synaptic signaling by lipid	│ │ ├─ trans-synaptic signaling by lipid
GO:0060078	BP	regulation of postsynaptic membrane potential	│ ├─ regulation of postsynaptic membrane potential	GABRA2;GRIA2;GRIK5	0.67827			GO:0099542	BP	trans-synaptic signaling by endocannabinoid	│ │ │ └─ trans-synaptic signaling by endocannabinoid
GO:0140233	BP	intracellular cAMP-activated cation channel activity involved in regulation of postsynaptic membrane potential	│ │ ├─ intracellular cAMP-activated cation channel activity involved in regulation of postsynaptic membrane potential					GO:0098921	BP	retrograde trans-synaptic signaling by endocannabinoid	│ │ │ ├─ retrograde trans-synaptic signaling by endocannabinoid
GO:0099579	BP	G protein-coupled neurotransmitter receptor activity involved in regulation of postsynaptic membrane potential	│ │ │ └─ G protein-coupled neurotransmitter receptor activity involved in regulation of postsynaptic membrane potential					GO:0099178	BP	regulation of retrograde trans-synaptic signaling by endocanabinoid	│ │ │ │ └─ regulation of retrograde trans-synaptic signaling by endocanabinoid
GO:1905030	BP	voltage-gated ion channel activity involved in regulation of postsynaptic membrane potential	│ │ └─ voltage-gated ion channel activity involved in regulation of postsynaptic membrane potential					GO:0099553	BP	trans-synaptic signaling by endocannabinoid, modulating synaptic transmission	│ │ │ └─ trans-synaptic signaling by endocannabinoid, modulating synaptic transmission
GO:0098962	BP	regulation of postsynaptic neurotransmitter receptor activity	│ ├─ regulation of postsynaptic neurotransmitter receptor activity	BEGAIN				GO:0150036	BP	regulation of trans-synaptic signaling by endocannabinoid, modulating synaptic transmission	│ │ │ └─ regulation of trans-synaptic signaling by endocannabinoid, modulating synaptic transmission
GO:0098967	BP	exocytic insertion of neurotransmitter receptor to postsynaptic membrane	│ │ ├─ exocytic insertion of neurotransmitter receptor to postsynaptic membrane					GO:0099540	BP	trans-synaptic signaling by neuropeptide	│ │ ├─ trans-synaptic signaling by neuropeptide
GO:0099145	BP	regulation of exocytic insertion of neurotransmitter receptor to postsynaptic membrane	│ │ │ └─ regulation of exocytic insertion of neurotransmitter receptor to postsynaptic membrane					GO:0099543	BP	trans-synaptic signaling by soluble gas	│ │ ├─ trans-synaptic signaling by soluble gas
GO:0098970	BP	postsynaptic neurotransmitter receptor diffusion trapping	│ │ ├─ postsynaptic neurotransmitter receptor diffusion trapping					GO:0099548	BP	trans-synaptic signaling by nitric oxide	│ │ │ └─ trans-synaptic signaling by nitric oxide
GO:0150054	BP	regulation of postsynaptic neurotransmitter receptor diffusion trapping	│ │ │ └─ regulation of postsynaptic neurotransmitter receptor diffusion trapping					GO:0099555	BP	trans-synaptic signaling by nitric oxide, modulating synaptic transmission	│ │ │ └─ trans-synaptic signaling by nitric oxide, modulating synaptic transmission
GO:0099149	BP	regulation of postsynaptic neurotransmitter receptor endocytosis	│ │ └─ regulation of postsynaptic neurotransmitter receptor endocytosis	PIP5K1C;TSPAN7				GO:0098925	BP	retrograde trans-synaptic signaling by nitric oxide, modulating synaptic transmission	│ │ │ └─ retrograde trans-synaptic signaling by nitric oxide, modulating synaptic transmission
GO:0150038	BP	postsynaptic dense core vesicle exocytosis	│ ├─ postsynaptic dense core vesicle exocytosis					GO:0099545	BP	trans-synaptic signaling by trans-synaptic complex	│ │ ├─ trans-synaptic signaling by trans-synaptic complex
GO:0150044	BP	regulation of postsynaptic dense core vesicle exocytosis	│ │ └─ regulation of postsynaptic dense core vesicle exocytosis					GO:0098942	BP	retrograde trans-synaptic signaling by trans-synaptic protein complex	│ │ │ ├─ retrograde trans-synaptic signaling by trans-synaptic protein complex
GO:0098926	BP	postsynaptic signaling pathway	│ └─ postsynaptic signaling pathway	CRTC1;RNF10;NSMF	0.125775			GO:0099557	BP	trans-synaptic signaling by trans-synaptic complex, modulating synaptic transmission	│ │ │ └─ trans-synaptic signaling by trans-synaptic complex, modulating synaptic transmission
GO:1905539	BP	regulation of postsynapse to nucleus signaling pathway	│ └─ regulation of postsynapse to nucleus signaling pathway					GO:0099157	BP	trans-synaptic signalling via exosome	│ │ ├─ trans-synaptic signalling via exosome
GO:0099541	BP	trans-synaptic signaling by lipid	│ │ ├─ trans-synaptic signaling by lipid	ABHD6				GO:0099183	BP	trans-synaptic signaling by BDNF, modulating synaptic transmission	│ │ ├─ trans-synaptic signaling by BDNF, modulating synaptic transmission
GO:0099542	BP	trans-synaptic signaling by endocannabinoid	│ │ │ └─ trans-synaptic signaling by endocannabinoid	ABHD6				GO:0150035	BP	regulation of trans-synaptic signaling by BDNF, modulating synaptic transmission	│ │ │ └─ regulation of trans-synaptic signaling by BDNF, modulating synaptic transmission
GO:0098921	BP	retrograde trans-synaptic signaling by endocannabinoid	│ │ │ ├─ retrograde trans-synaptic signaling by endocannabinoid	ABHD6				GO:0007268	BP	chemical synaptic transmission	│ │ └─ chemical synaptic transmission	ADCY1;SHANK1;DLGAP2;MAPK8	0.424443
GO:0099178	BP	regulation of retrograde trans-synaptic signaling by endocanabinoid	│ │ │ │ └─ regulation of retrograde trans-synaptic signaling by endocanabinoid	ABHD6				GO:0099531	BP	presynaptic process involved in chemical synaptic transmission	│ │ ├─ presynaptic process involved in chemical synaptic transmission	ADCY1
GO:0099553	BP	trans-synaptic signaling by endocannabinoid, modulating synaptic transmission	│ │ │ └─ trans-synaptic signaling by endocannabinoid, modulating synaptic transmission					GO:0099171	BP	presynaptic modulation of chemical synaptic transmission	│ │ │ └─ presynaptic modulation of chemical synaptic transmission	ADCY1
GO:0150036	BP	regulation of trans-synaptic signaling by endocannabinoid, modulating synaptic transmission	│ │ │ └─ regulation of trans-synaptic signaling by endocannabinoid, modulating synaptic transmission					GO:0099565	BP	postsynaptic process involved in chemical synaptic transmission	│ │ └─ postsynaptic process involved in chemical synaptic transmission
GO:0099540	BP	trans-synaptic signaling by neuropeptide	│ │ ├─ trans-synaptic signaling by neuropeptide					GO:0099170	BP	postsynaptic modulation of chemical synaptic transmission	│ │ └─ postsynaptic modulation of chemical synaptic transmission
GO:0099543	BP	trans-synaptic signaling by soluble gas	│ │ ├─ trans-synaptic signaling by soluble gas					GO:0099538	BP	synaptic signaling via neuropeptide	│ ├─ synaptic signaling via neuropeptide
GO:0099548	BP	trans-synaptic signaling by nitric oxide	│ │ │ └─ trans-synaptic signaling by nitric oxide					GO:0099163	BP	synaptic signaling by nitric oxide	│ └─ synaptic signaling by nitric oxide
GO:0099555	BP	trans-synaptic signaling by nitric oxide, modulating synaptic transmission	│ │ │ └─ trans-synaptic signaling by nitric oxide, modulating synaptic transmission					GO:0150045	BP	regulation of synaptic signaling by nitric oxide	│ └─ regulation of synaptic signaling by nitric oxide
GO:0098925	BP	retrograde trans-synaptic signaling by nitric oxide, modulating synaptic transmission	│ │ │ └─ retrograde trans-synaptic signaling by nitric oxide, modulating synaptic transmission					GO:0099172	BP	presynapse organization	│ ├─ presynapse organization
GO:0098942	BP	retrograde trans-synaptic signaling by trans-synaptic protein complex	│ │ │ ├─ retrograde trans-synaptic signaling by trans-synaptic protein complex	CADM1;FARP1				GO:0099174	BP	regulation of presynapse organization	│ │ └─ regulation of presynapse organization
GO:0099557	BP	trans-synaptic signaling by trans-synaptic complex, modulating synaptic transmission	│ │ │ └─ trans-synaptic signaling by trans-synaptic complex, modulating synaptic transmission	NPTN				GO:0099175	BP	regulation of postsynapse organization	│ │ ├─ regulation of postsynapse organization	SHANK2;TSC2
GO:0099157	BP	trans-synaptic signalling via exosome	│ │ ├─ trans-synaptic signalling via exosome					GO:0099084	BP	postsynaptic specialization organization	│ │ └─ postsynaptic specialization organization
GO:0099183	BP	trans-synaptic signaling by BDNF, modulating synaptic transmission	│ │ ├─ trans-synaptic signaling by BDNF, modulating synaptic transmission	NTRK2				GO:0099563	BP	modification of synaptic structure	│ ├─ modification of synaptic structure
GO:0150035	BP	regulation of trans-synaptic signaling by BDNF, modulating synaptic transmission	│ │ │ └─ regulation of trans-synaptic signaling by BDNF, modulating synaptic transmission					GO:0099010	BP	modification of postsynaptic structure	│ │ └─ modification of postsynaptic structure
GO:0099531	BP	presynaptic process involved in chemical synaptic transmission	│ │ ├─ presynaptic process involved in chemical synaptic transmission	ADCY1;APBA1;MYO6;YWHAH;NRN1	0.174546			GO:0099159	BP	regulation of modification of postsynaptic structure	│ │ ├─ regulation of modification of postsynaptic structure
GO:0099565	BP	postsynaptic process involved in chemical synaptic transmission	│ │ └─ postsynaptic process involved in chemical synaptic transmission	GRM3				GO:0098885	BP	modification of postsynaptic actin cytoskeleton	│ │ └─ modification of postsynaptic actin cytoskeleton
GO:0099170	BP	postsynaptic modulation of chemical synaptic transmission	│ │ └─ postsynaptic modulation of chemical synaptic transmission	GRM3				GO:1905274	BP	regulation of modification of postsynaptic actin cytoskeleton	│ │ └─ regulation of modification of postsynaptic actin cytoskeleton
GO:0099538	BP	synaptic signaling via neuropeptide	│ ├─ synaptic signaling via neuropeptide	NPY				GO:0050807	BP	regulation of synapse organization	│ ├─ regulation of synapse organization	RIMS4
GO:0099163	BP	synaptic signaling by nitric oxide	│ └─ synaptic signaling by nitric oxide					GO:0099181	BP	structural constituent of presynapse	│ │ ├─ structural constituent of presynapse	RIMS1
GO:0150045	BP	regulation of synaptic signaling by nitric oxide	│ └─ regulation of synaptic signaling by nitric oxide					GO:0098882	BP	structural constituent of active zone	│ │ │ ├─ structural constituent of active zone	RIMS1
GO:0099172	BP	presynapse organization	│ ├─ presynapse organization					GO:0098699	BP	structural constituent of presynaptic actin cytoskeleton	│ │ │ └─ structural constituent of presynaptic actin cytoskeleton
GO:0099174	BP	regulation of presynapse organization	│ │ └─ regulation of presynapse organization					GO:0098973	BP	structural constituent of postsynaptic actin cytoskeleton	│ │ ├─ structural constituent of postsynaptic actin cytoskeleton
GO:0099084	BP	postsynaptic specialization organization	│ │ └─ postsynaptic specialization organization					GO:0099184	BP	structural constituent of postsynaptic intermediate filament cytoskeleton	│ │ ├─ structural constituent of postsynaptic intermediate filament cytoskeleton
GO:0099159	BP	regulation of modification of postsynaptic structure	│ │ ├─ regulation of modification of postsynaptic structure	EGLN1				GO:0098879	BP	structural constituent of postsynaptic specialization	│ │ ├─ structural constituent of postsynaptic specialization
GO:1905274	BP	regulation of modification of postsynaptic actin cytoskeleton	│ │ └─ regulation of modification of postsynaptic actin cytoskeleton	CTTNBP2;BAIAP2				GO:0150043	BP	structural constituent of synapse-associated extracellular matrix	│ ├─ structural constituent of synapse-associated extracellular matrix
GO:0099181	BP	structural constituent of presynapse	│ │ ├─ structural constituent of presynapse	RIMS1;RIMS2				GO:0099560	BP	synapse adhesion between pre- and post-synapse	│ ├─ synapse adhesion between pre- and post-synapse
GO:0098882	BP	structural constituent of active zone	│ │ │ ├─ structural constituent of active zone	RIMS1;RIMS2				GO:0099179	BP	regulation of synaptic membrane adhesion	│ │ └─ regulation of synaptic membrane adhesion
GO:0098699	BP	structural constituent of presynaptic actin cytoskeleton	│ │ │ └─ structural constituent of presynaptic actin cytoskeleton					GO:0008039	BP	synaptic target recognition	│ ├─ synaptic target recognition
GO:0098973	BP	structural constituent of postsynaptic actin cytoskeleton	│ │ ├─ structural constituent of postsynaptic actin cytoskeleton					GO:0099054	BP	presynapse assembly	│ │ ├─ presynapse assembly
GO:0099184	BP	structural constituent of postsynaptic intermediate filament cytoskeleton	│ │ ├─ structural constituent of postsynaptic intermediate filament cytoskeleton					GO:0051963	BP	regulation of synapse assembly	│ │ ├─ regulation of synapse assembly	RAP2A
GO:0098879	BP	structural constituent of postsynaptic specialization	│ │ ├─ structural constituent of postsynaptic specialization	GIT1				GO:1905606	BP	regulation of presynapse assembly	│ │ │ ├─ regulation of presynapse assembly
GO:0150043	BP	structural constituent of synapse-associated extracellular matrix	│ ├─ structural constituent of synapse-associated extracellular matrix	LAMB2				GO:0150052	BP	regulation of postsynapse assembly	│ │ │ └─ regulation of postsynapse assembly
GO:0099179	BP	regulation of synaptic membrane adhesion	│ │ └─ regulation of synaptic membrane adhesion					GO:0099150	BP	regulation of postsynaptic specialization assembly	│ │ │ ├─ regulation of postsynaptic specialization assembly	SPTBN2
GO:0008039	BP	synaptic target recognition	│ ├─ synaptic target recognition					GO:0097107	BP	postsynaptic density assembly	│ │ │ └─ postsynaptic density assembly	SIPA1L1
GO:0099054	BP	presynapse assembly	│ │ ├─ presynapse assembly	CADM1;PPFIA3				GO:0099151	BP	regulation of postsynaptic density assembly	│ │ │ └─ regulation of postsynaptic density assembly	SIPA1L1
GO:1905606	BP	regulation of presynapse assembly	│ │ │ ├─ regulation of presynapse assembly	FARP1				GO:0097104	BP	postsynaptic membrane assembly	│ │ └─ postsynaptic membrane assembly
GO:0150052	BP	regulation of postsynapse assembly	│ │ │ └─ regulation of postsynapse assembly	PSD				GO:0098883	BP	synapse disassembly	│ ├─ synapse disassembly
GO:0098698	BP	postsynaptic specialization assembly	│ │ ├─ postsynaptic specialization assembly	SPTBN2;SIPA1L1				GO:1905806	BP	regulation of synapse disassembly	│ │ └─ regulation of synapse disassembly
GO:0099150	BP	regulation of postsynaptic specialization assembly	│ │ │ ├─ regulation of postsynaptic specialization assembly	SPTBN2				GO:0060074	BP	synapse maturation	│ ├─ synapse maturation
GO:0097107	BP	postsynaptic density assembly	│ │ │ └─ postsynaptic density assembly	SIPA1L1				GO:0090128	BP	regulation of synapse maturation	│ │ └─ regulation of synapse maturation
GO:0099151	BP	regulation of postsynaptic density assembly	│ │ │ └─ regulation of postsynaptic density assembly	SIPA1L1				GO:0099558	BP	maintenance of synapse structure	│ ├─ maintenance of synapse structure
GO:0097104	BP	postsynaptic membrane assembly	│ │ └─ postsynaptic membrane assembly					GO:0099559	BP	maintenance of alignment of postsynaptic density and presynaptic active zone	│ │ ├─ maintenance of alignment of postsynaptic density and presynaptic active zone
GO:0098883	BP	synapse disassembly	│ ├─ synapse disassembly	PLXNC1				GO:0098880	BP	maintenance of postsynaptic specialization structure	│ │ └─ maintenance of postsynaptic specialization structure
GO:1905806	BP	regulation of synapse disassembly	│ │ └─ regulation of synapse disassembly	PLXNC1				GO:0099562	BP	maintenance of postsynaptic density structure	│ │ └─ maintenance of postsynaptic density structure
GO:0090128	BP	regulation of synapse maturation	│ │ └─ regulation of synapse maturation	NRG2				GO:0099187	BP	presynaptic cytoskeleton organization	│ ├─ presynaptic cytoskeleton organization
GO:0099558	BP	maintenance of synapse structure	│ ├─ maintenance of synapse structure	CADM1;HSPA8				GO:0099140	BP	presynaptic actin cytoskeleton organization	│ │ └─ presynaptic actin cytoskeleton organization
GO:0099559	BP	maintenance of alignment of postsynaptic density and presynaptic active zone	│ │ ├─ maintenance of alignment of postsynaptic density and presynaptic active zone					GO:0099188	BP	postsynaptic cytoskeleton organization	│ └─ postsynaptic cytoskeleton organization	SIPA1L1
GO:0098880	BP	maintenance of postsynaptic specialization structure	│ │ └─ maintenance of postsynaptic specialization structure	CADM1;HSPA8				GO:0098974	BP	postsynaptic actin cytoskeleton organization	│ ├─ postsynaptic actin cytoskeleton organization	SIPA1L1
GO:0099562	BP	maintenance of postsynaptic density structure	│ │ └─ maintenance of postsynaptic density structure					GO:0099190	BP	postsynaptic spectrin-associated cytoskeleton organization	│ └─ postsynaptic spectrin-associated cytoskeleton organization
GO:0099187	BP	presynaptic cytoskeleton organization	│ ├─ presynaptic cytoskeleton organization					SYNGO:metabolism	BP	metabolism	├─ metabolism	ACHE
GO:0099140	BP	presynaptic actin cytoskeleton organization	│ │ └─ presynaptic actin cytoskeleton organization					SYNGO:presyn_ATPmetabolic	BP	ATP metabolic process in the presynapse	│ ├─ ATP metabolic process in the presynapse
GO:0099188	BP	postsynaptic cytoskeleton organization	│ └─ postsynaptic cytoskeleton organization	FARP1;SIPA1L1;SRCIN1;EZR	0.0906153			SYNGO:presyn_regulationATPmetabolic	BP	regulation of ATP metabolic process in the presynapse	│ │ └─ regulation of ATP metabolic process in the presynapse
GO:0099190	BP	postsynaptic spectrin-associated cytoskeleton organization	│ └─ postsynaptic spectrin-associated cytoskeleton organization					SYNGO:postsyn_ATPmetabolic	BP	ATP metabolic process in the postsynapse	│ ├─ ATP metabolic process in the postsynapse
SYNGO:presyn_ATPmetabolic	BP	ATP metabolic process in the presynapse	│ ├─ ATP metabolic process in the presynapse					GO:0099546	BP	protein catabolic process, modulating synaptic transmission	│ ├─ protein catabolic process, modulating synaptic transmission
SYNGO:presyn_regulationATPmetabolic	BP	regulation of ATP metabolic process in the presynapse	│ │ └─ regulation of ATP metabolic process in the presynapse					GO:0099574	BP	regulation of protein catabolic process at synapse, modulating synaptic transmission	│ ├─ regulation of protein catabolic process at synapse, modulating synaptic transmission
SYNGO:postsyn_ATPmetabolic	BP	ATP metabolic process in the postsynapse	│ ├─ ATP metabolic process in the postsynapse					GO:0099576	BP	regulation of protein catabolic process at postsynapse, modulating synaptic transmission	│ │ ├─ regulation of protein catabolic process at postsynapse, modulating synaptic transmission
GO:0099546	BP	protein catabolic process, modulating synaptic transmission	│ ├─ protein catabolic process, modulating synaptic transmission					GO:0099575	BP	regulation of protein catabolic process at presynapse, modulating synaptic transmission	│ │ └─ regulation of protein catabolic process at presynapse, modulating synaptic transmission
GO:0099574	BP	regulation of protein catabolic process at synapse, modulating synaptic transmission	│ ├─ regulation of protein catabolic process at synapse, modulating synaptic transmission	FBXO2				GO:0099547	BP	regulation of translation at synapse, modulating synaptic transmission	│ ├─ regulation of translation at synapse, modulating synaptic transmission
GO:0099576	BP	regulation of protein catabolic process at postsynapse, modulating synaptic transmission	│ │ ├─ regulation of protein catabolic process at postsynapse, modulating synaptic transmission	FBXO2				GO:0099578	BP	regulation of translation at postsynapse, modulating synaptic transmission	│ │ ├─ regulation of translation at postsynapse, modulating synaptic transmission
GO:0099575	BP	regulation of protein catabolic process at presynapse, modulating synaptic transmission	│ │ └─ regulation of protein catabolic process at presynapse, modulating synaptic transmission					GO:0099577	BP	regulation of translation at presynapse, modulating synaptic transmission	│ │ └─ regulation of translation at presynapse, modulating synaptic transmission
GO:0099547	BP	regulation of translation at synapse, modulating synaptic transmission	│ ├─ regulation of translation at synapse, modulating synaptic transmission					GO:0042135	BP	neurotransmitter catabolic process	│ ├─ neurotransmitter catabolic process	ACHE
GO:0099578	BP	regulation of translation at postsynapse, modulating synaptic transmission	│ │ ├─ regulation of translation at postsynapse, modulating synaptic transmission					GO:0140246	BP	protein catabolic process at synapse	│ ├─ protein catabolic process at synapse
GO:0099577	BP	regulation of translation at presynapse, modulating synaptic transmission	│ │ └─ regulation of translation at presynapse, modulating synaptic transmission					GO:0140247	BP	protein catabolic process at presynapse	│ │ ├─ protein catabolic process at presynapse
GO:0042135	BP	neurotransmitter catabolic process	│ ├─ neurotransmitter catabolic process					GO:0140251	BP	regulation protein catabolic process at presynapse	│ │ │ └─ regulation protein catabolic process at presynapse
GO:0140246	BP	protein catabolic process at synapse	│ ├─ protein catabolic process at synapse	PLEKHG5;EGLN1				GO:0140249	BP	protein catabolic process at postsynapse	│ │ └─ protein catabolic process at postsynapse
GO:0140247	BP	protein catabolic process at presynapse	│ │ ├─ protein catabolic process at presynapse	PLEKHG5				GO:0140252	BP	regulation protein catabolic process at postsynapse	│ │ └─ regulation protein catabolic process at postsynapse
GO:0140251	BP	regulation protein catabolic process at presynapse	│ │ │ └─ regulation protein catabolic process at presynapse	PLEKHG5				GO:0042136	BP	neurotransmitter biosynthetic process	│ ├─ neurotransmitter biosynthetic process
GO:0140249	BP	protein catabolic process at postsynapse	│ │ └─ protein catabolic process at postsynapse	EGLN1				GO:0140241	BP	translation at synapse	│ ├─ translation at synapse
GO:0140252	BP	regulation protein catabolic process at postsynapse	│ │ └─ regulation protein catabolic process at postsynapse	EGLN1				GO:0140236	BP	translation at presynapse	│ │ ├─ translation at presynapse
GO:0042136	BP	neurotransmitter biosynthetic process	│ ├─ neurotransmitter biosynthetic process					GO:0140242	BP	translation at postsynapse	│ │ └─ translation at postsynapse
GO:0140241	BP	translation at synapse	│ ├─ translation at synapse	RPL11;RPL13;RPL18;RPL23A;RPL29;RPL35A;RPL8;RPLP0;UBA52;RPS14;RPS16;RPS24;RPS5;EEF2	5.36238e-05			GO:0140245	BP	regulation of translation at postsynapse	│ │ └─ regulation of translation at postsynapse
GO:0140245	BP	regulation of translation at postsynapse	│ │ └─ regulation of translation at postsynapse					GO:0140235	BP	RNA polyadenylation at postsynapse	│ └─ RNA polyadenylation at postsynapse
GO:0140235	BP	RNA polyadenylation at postsynapse	│ └─ RNA polyadenylation at postsynapse					SYNGO:transport	BP	transport	└─ transport	MYO5A;KIF5A
GO:0008088	BP	axo-dendritic transport	├─ axo-dendritic transport	KIF5A;SFPQ				GO:0008088	BP	axo-dendritic transport	├─ axo-dendritic transport	KIF5A
GO:0098930	BP	axonal transport	│ ├─ axonal transport					GO:0098930	BP	axonal transport	│ ├─ axonal transport
GO:0008089	BP	anterograde axonal transport	│ │ ├─ anterograde axonal transport					GO:0008089	BP	anterograde axonal transport	│ │ ├─ anterograde axonal transport
GO:0099641	BP	anterograde axonal protein transport	│ │ │ ├─ anterograde axonal protein transport					GO:0099641	BP	anterograde axonal protein transport	│ │ │ ├─ anterograde axonal protein transport
GO:0140231	BP	anterograde axonal transport of neurotransmitter receptor complex	│ │ │ └─ anterograde axonal transport of neurotransmitter receptor complex					GO:0140231	BP	anterograde axonal transport of neurotransmitter receptor complex	│ │ │ └─ anterograde axonal transport of neurotransmitter receptor complex
GO:0099088	BP	axonal transport of messenger ribonucleoprotein complex	│ │ └─ axonal transport of messenger ribonucleoprotein complex					GO:0099088	BP	axonal transport of messenger ribonucleoprotein complex	│ │ └─ axonal transport of messenger ribonucleoprotein complex
GO:0098935	BP	dendritic transport	│ └─ dendritic transport	KIF5A;SFPQ				GO:0098935	BP	dendritic transport	│ └─ dendritic transport	KIF5A
GO:0098937	BP	anterograde dendritic transport	│ ├─ anterograde dendritic transport	KIF5A				GO:0098937	BP	anterograde dendritic transport	│ ├─ anterograde dendritic transport	KIF5A
GO:0098971	BP	anterograde dendritic transport of neurotransmitter receptor complex	│ │ └─ anterograde dendritic transport of neurotransmitter receptor complex	KIF5A				GO:0098971	BP	anterograde dendritic transport of neurotransmitter receptor complex	│ │ └─ anterograde dendritic transport of neurotransmitter receptor complex	KIF5A
GO:0098939	BP	dendritic transport of mitochondrion	│ ├─ dendritic transport of mitochondrion					GO:0098939	BP	dendritic transport of mitochondrion	│ ├─ dendritic transport of mitochondrion
GO:0098961	BP	dendritic transport of ribonucleoprotein complex	│ └─ dendritic transport of ribonucleoprotein complex	SFPQ				GO:0098961	BP	dendritic transport of ribonucleoprotein complex	│ └─ dendritic transport of ribonucleoprotein complex
GO:0098963	BP	dendritic transport of messenger ribonucleoprotein complex	│ └─ dendritic transport of messenger ribonucleoprotein complex	SFPQ				GO:0098963	BP	dendritic transport of messenger ribonucleoprotein complex	│ └─ dendritic transport of messenger ribonucleoprotein complex
GO:0098964	BP	anterograde dendritic transport of messenger ribonucleoprotein complex	│ └─ anterograde dendritic transport of messenger ribonucleoprotein complex					GO:0098964	BP	anterograde dendritic transport of messenger ribonucleoprotein complex	│ └─ anterograde dendritic transport of messenger ribonucleoprotein complex
GO:0099514	BP	synaptic vesicle cytoskeletal transport	├─ synaptic vesicle cytoskeletal transport					GO:0099514	BP	synaptic vesicle cytoskeletal transport	├─ synaptic vesicle cytoskeletal transport
GO:0099517	BP	synaptic vesicle transport along microtubule	│ └─ synaptic vesicle transport along microtubule					GO:0099517	BP	synaptic vesicle transport along microtubule	│ └─ synaptic vesicle transport along microtubule
GO:0048490	BP	anterograde synaptic vesicle transport	│ └─ anterograde synaptic vesicle transport					GO:0048490	BP	anterograde synaptic vesicle transport	│ └─ anterograde synaptic vesicle transport
GO:1903742	BP	regulation of anterograde synaptic vesicle transport	│ └─ regulation of anterograde synaptic vesicle transport					GO:1903742	BP	regulation of anterograde synaptic vesicle transport	│ └─ regulation of anterograde synaptic vesicle transport
GO:0099090	BP	synaptic vesicle recycling via endosome	├─ synaptic vesicle recycling via endosome					GO:0099090	BP	synaptic vesicle recycling via endosome	├─ synaptic vesicle recycling via endosome
GO:0099158	BP	regulation of recycling endosome localization within postsynapse	│ └─ regulation of recycling endosome localization within postsynapse					GO:0099158	BP	regulation of recycling endosome localization within postsynapse	│ └─ regulation of recycling endosome localization within postsynapse
GO:0099089	BP	establishment of endoplasmic reticulum localization to postsynapse	├─ establishment of endoplasmic reticulum localization to postsynapse	MYO5A				GO:0099089	BP	establishment of endoplasmic reticulum localization to postsynapse	├─ establishment of endoplasmic reticulum localization to postsynapse	MYO5A
GO:0099637	BP	neurotransmitter receptor transport	└─ neurotransmitter receptor transport					GO:0099637	BP	neurotransmitter receptor transport	└─ neurotransmitter receptor transport
GO:0098877	BP	neurotransmitter receptor transport to plasma membrane	├─ neurotransmitter receptor transport to plasma membrane					GO:0098877	BP	neurotransmitter receptor transport to plasma membrane	├─ neurotransmitter receptor transport to plasma membrane
GO:0098969	BP	neurotransmitter receptor transport to postsynaptic membrane	│ ├─ neurotransmitter receptor transport to postsynaptic membrane					GO:0098969	BP	neurotransmitter receptor transport to postsynaptic membrane	│ ├─ neurotransmitter receptor transport to postsynaptic membrane
GO:0099639	BP	neurotransmitter receptor transport, endosome to plasma membrane	│ └─ neurotransmitter receptor transport, endosome to plasma membrane					GO:0099639	BP	neurotransmitter receptor transport, endosome to plasma membrane	│ └─ neurotransmitter receptor transport, endosome to plasma membrane
GO:0098887	BP	neurotransmitter receptor transport, endosome to postsynaptic membrane	│ └─ neurotransmitter receptor transport, endosome to postsynaptic membrane					GO:0098887	BP	neurotransmitter receptor transport, endosome to postsynaptic membrane	│ └─ neurotransmitter receptor transport, endosome to postsynaptic membrane
GO:0099152	BP	regulation of neurotransmitter receptor transport, endosome to postsynaptic membrane	│ └─ regulation of neurotransmitter receptor transport, endosome to postsynaptic membrane					GO:0099152	BP	regulation of neurotransmitter receptor transport, endosome to postsynaptic membrane	│ └─ regulation of neurotransmitter receptor transport, endosome to postsynaptic membrane
GO:0098943	BP	neurotransmitter receptor transport, postsynaptic endosome to lysosome	└─ neurotransmitter receptor transport, postsynaptic endosome to lysosome					GO:0098943	BP	neurotransmitter receptor transport, postsynaptic endosome to lysosome	└─ neurotransmitter receptor transport, postsynaptic endosome to lysosome
