# Supplementary material for: Social isolation-induced transcriptomic changes in mouse hippocampus impact the synapse and show convergence with human genetic risk for neurodevelopmental phenotypes
Source: PLoS One. 2023 Dec 21;18(12):e0295855. doi: 10.1371/journal.pone.0295855 (PMC10735045; doi:10.1371/journal.pone.0295855)
Supplement: S4 Table — (XLSX) [file pone.0295855.s004.xlsx]

## Sheet: S4 Table
S4 Table: Stratified Linkage Disequilibrium Score Regression (sLDSC) full results.
Prop._SNPs = Proportion of analysed SNPs found in full gene set regions
Prop._h2 = Proportion of heritibility (h2) found in full gene set, Prop._h2_std_error = Standard error associated with Prop._h2
Enrichment = Fold Enrichment (prop._h2 / prop._SNPs), Enrichment_std_error = Standard error associated with Enrichment
Results in bold survive Bonferroni multiple testing correction (n = 22 independent tests)
Bonferroni-corrected p-value threshold = 0.00227
Test Phenotypes
Phenotype	Gene Set	Prop._SNPs	Prop._h2	Prop._h2_std_error	Enrichment	Enrichment_std_error	P Value
SCZ	Female Hippocampus	0.0946566	0.13262	0.00886809	1.40107	0.0936869	2.26696e-05
	Male Hippocampus	0.0347005	0.0617282	0.00669143	1.77889	0.192834	7.08481e-05
BPD	Female Hippocampus	0.0946566	0.1424	0.0129756	1.50438	0.137081	0.00038836
	Male Hippocampus	0.0347005	0.0720774	0.00859684	2.07713	0.247744	2.51025e-05
IQ	Female Hippocampus	0.0946566	0.12887	0.00866148	1.36145	0.0915042	0.00010865
	Male Hippocampus	0.0347005	0.0498698	0.00503149	1.43715	0.144998	0.00275835
EA	Female Hippocampus	0.0946566	0.132526	0.00707107	1.40007	0.0747023	2.60265e-07
	Male Hippocampus	0.0347005	0.0450916	0.00413504	1.29945	0.119164	0.0132213
Anx-Ten	Female Hippocampus	0.0946566	0.122773	0.0138044	1.29704	0.145836	0.0422148
	Male Hippocampus	0.0347005	0.0410562	0.00792249	1.18316	0.228311	0.420185
MDD	Female Hippocampus	0.0946566	0.117189	0.0112258	1.23805	0.118595	0.0471603
	Male Hippocampus	0.0347005	0.0456468	0.00539174	1.31545	0.155379	0.0434005
Control Phenotypes
Phenotype	Gene Set	Prop._SNPs	Prop._h2	Prop._h2_std_error	Enrichment	Enrichment_std_error	P Value
ADHD	Female Hippocampus	0.0946566	0.104081	0.0178383	1.09956	0.188452	0.598535
	Male Hippocampus	0.0347005	0.0269837	0.00800897	0.777617	0.230803	0.336752
Alzheimer's Disease	Female Hippocampus	0.0946566	0.305996	0.114617	3.23269	1.21087	0.035675
	Male Hippocampus	0.0347005	0.150345	0.0598747	4.33264	1.72547	0.0255591
Stroke	Female Hippocampus	0.0946566	0.133307	0.0257112	1.40832	0.271626	0.134395
	Male Hippocampus	0.0347005	0.0723274	0.0172931	2.08434	0.498353	0.0342338
Type 2 Diabetes	Female Hippocampus	0.0946566	0.114163	0.023227	1.20608	0.245381	0.400906
	Male Hippocampus	0.0347005	0.0484023	0.0137554	1.39486	0.396404	0.317288
Coronary Artery Disease	Female Hippocampus	0.0946566	0.182875	0.0262484	1.93199	0.277301	0.00116232
	Male Hippocampus	0.0347005	0.0525288	0.0141026	1.51378	0.40641	0.214418
