# Supplementary material for: Social isolation-induced transcriptomic changes in mouse hippocampus impact the synapse and show convergence with human genetic risk for neurodevelopmental phenotypes
Source: PLoS One. 2023 Dec 21;18(12):e0295855. doi: 10.1371/journal.pone.0295855 (PMC10735045; doi:10.1371/journal.pone.0295855)
Supplement: S5 Table — (XLSX) [file pone.0295855.s005.xlsx]

## Sheet: S5 Table
S5 Table: MAGMA genome-wide significant genes
SCZ = Schizophrenia, BPD = Bipolar Disorder, IQ = Intelligence, EA = Educational Attainment
GENE = Entrez Gene ID, HGNC = HGNC Symbol
P = MAGMA gene-based p value
SCZ Bonferroni Threshold = P < 2.76E-06 (n = 619 GWS Genes)				BPD Bonferroni Threshold = P < 2.76E-06 (n = 160 GWS Genes)				IQ Bonferroni Threshold = P < 2.67E-06 (n = 377 GWS Genes)				EA Bonferroni Threshold = P < 2.75E-06 (n = 689 Genes)
GENE	HGNC	P		GENE	HGNC	P		GENE	HGNC	P		GENE	HGNC	P
8368	H4C13	2.862e-38		9415	FADS2	1.8805e-12		2876	GPX1	3.4553e-27		2876	GPX1	9.9999e-51
1806	DPYD	3.5003e-23		11120	BTN2A1	2.4014e-12		1630	DCC	3.7296e-24		1630	DCC	7.4685e-27
80863	PRRT1	2.179e-20		8368	H4C13	2.939e-12		83698	CALN1	1.1926e-17		55534	MAML3	1.5948e-26
775	CACNA1C	2.2803e-18		3992	FADS1	6.5609e-12		257194	NEGR1	2.4526e-17		29119	CTNNA3	2.194e-23
51329	ARL6IP4	5.246e-18		8341	H2BC15	1.2476e-11		60412	EXOC4	3.6034e-17		3899	AFF3	4.1456e-23
783	CACNB2	1.3904e-17		3009	H1-5	1.5246e-11		487	ATP2A1	2.2204e-16		92017	SNX29	3.3302e-22
8354	H3C11	2.469e-17		775	CACNA1C	1.7615e-11		6988	TCTA	5.5511e-16		80031	SEMA6D	1.5627e-20
8379	MAD1L1	4.8492e-17		55193	PBRM1	2.0955e-11		23109	DDN	5.5511e-16		5144	PDE4D	3.0158e-20
26051	PPP1R16B	5.0537e-17		745	MYRF	2.3229e-11		79012	CAMKV	6.1062e-16		253559	CADM2	7.4292e-20
8341	H2BC15	1.1102e-16		1794	DOCK2	2.3236e-11		84276	NICN1	1.3323e-15		9378	NRXN1	3.0487e-19
50854	SNHG32	2.7756e-16		3700	ITIH4	2.4014e-11		4485	MST1	1.3878e-15		60412	EXOC4	9.3065e-19
10554	AGPAT1	2.7756e-16		100526772	STIMATE-MUSTN1	3.0785e-11		55911	APOBR	1.6653e-15		27253	PCDH17	1.3647e-18
8356	H3C12	3.398e-16		55830	GLT8D1	3.1161e-11		387	RHOA	1.7764e-15		10659	CELF2	1.4324e-18
11074	TRIM31	5.5511e-16		100131897	INSYN2B	3.1815e-11		27332	ZNF638	1.8863e-15		83698	CALN1	1.9476e-18
63940	GPSM3	8.3267e-16		375346	STIMATE	4.3009e-11		54790	TET2	2.4893e-15		55843	ARHGAP15	9.3193e-18
389376	SFTA2	1.1102e-15		7726	TRIM26	5.8356e-11		246778	IL27	2.9421e-15		1012	CDH13	9.8937e-18
26010	SPATS2L	1.2229e-15		389376	SFTA2	7.7936e-11		6799	SULT1A2	3.3307e-15		29982	NRBF2	5.5511e-17
387032	ZKSCAN4	1.3323e-15		81697	OR2B2	9.8327e-11		327	APEH	4.1633e-15		23109	DDN	5.5511e-17
8359	H4C1	1.759e-15		6787	NEK4	1.2507e-10		389118	CDHR4	4.6074e-15		6487	ST3GAL3	5.9889e-17
26354	GNL3	2.72e-15		4482	MSRA	1.6291e-10		25970	SH2B1	5.6621e-15		9442	MED27	6.5061e-17
11118	BTN3A2	3.1086e-15		11118	BTN3A2	2.7609e-10		8729	GBF1	6.9389e-15		27086	FOXP1	6.6516e-17
3017	H2BC5	3.1641e-15		28972	SPCS1	3.1383e-10		79874	RABEP2	8.1601e-15		116987	AGAP1	1.1213e-16
80345	ZSCAN16	3.2196e-15		746	TMEM258	3.1907e-10		84315	MON1A	8.3822e-15		8379	MAD1L1	1.2169e-16
6925	TCF4	3.6756e-15		3699	ITIH3	4.6913e-10		112869	SGF29	9.0483e-15		7003	TEAD1	1.2738e-16
3699	ITIH3	3.8858e-15		4828	NMB	4.74e-10		10293	TRAIP	9.1593e-15		257194	NEGR1	1.5025e-16
9374	PPT2	3.8858e-15		8340	H2BC13	5e-10		2309	FOXO3	9.7013e-15		6821	SUOX	3.3307e-16
80864	EGFL8	3.8858e-15		23166	STAB1	5.0599e-10		26053	AUTS2	1.7791e-14		4781	NFIB	3.9176e-16
3305	HSPA1L	3.9968e-15		389125	MUSTN1	7.2877e-10		1201	CLN3	1.9929e-14		2823	GPM6A	4.9554e-16
90952	ESAM	4.3854e-15		9640	ZNF592	8.6442e-10		7318	UBA7	2.0317e-14		7284	TUFM	6.1062e-16
1460	CSNK2B	4.4409e-15		7343	UBTF	1.3901e-09		64400	AKTIP	3.1697e-14		2253	FGF8	7.2164e-16
135656	MUCL3	4.6074e-15		120	ADD3	1.6937e-09		5934	RBL2	4.6518e-14		100526835	FPGT-TNNI3K	7.7154e-16
80737	VWA7	5.218e-15		84942	WDR73	1.7049e-09		10564	ARFGEF2	7.3637e-14		221035	REEP3	8.524e-16
91574	MTRFR	5.4401e-15		64943	NT5DC2	1.8592e-09		28512	NKIRAS1	9.015e-14		1112	FOXN3	1.085e-15
57819	LSM2	5.4956e-15		54993	ZSCAN2	2.5234e-09		6138	RPL15	9.5535e-14		221037	JMJD1C	1.2623e-15
2242	FES	5.4956e-15		11317	RBPJL	2.5504e-09		164832	LONRF2	1.1541e-13		112869	SGF29	1.2768e-15
100529241	HSPE1-MOB4	5.6621e-15		54106	TLR9	2.6326e-09		8927	BSN	1.1569e-13		5662	PSD	1.3323e-15
84547	PGBD1	6.1617e-15		51460	SFMBT1	3.4904e-09		63891	RNF123	2.347e-13		55911	APOBR	1.3323e-15
5045	FURIN	6.4948e-15		26354	GNL3	3.7121e-09		1605	DAG1	2.3781e-13		4857	NOVA1	1.3997e-15
119032	BORCS7	6.7168e-15		6196	RPS6KA2	4.0403e-09		375341	C3orf62	2.901e-13		8099	CDK2AP1	1.4988e-15
205327	C2orf69	7.0499e-15		11074	TRIM31	4.5306e-09		930	CD19	3.6404e-13		3913	LAMB2	2.0539e-15
6787	NEK4	7.3275e-15		9881	TRANK1	4.7073e-09		8085	KMT2D	4.6896e-13		10991	SLC38A3	2.6645e-15
5987	TRIM27	7.7716e-15		3745	KCNB1	5.1679e-09		5414	SEPTIN4	4.9211e-13		387893	KMT5A	2.6645e-15
1586	CYP17A1	7.8271e-15		8343	H2BC7	5.6248e-09		64151	NCAPG	5.9724e-13		25970	SH2B1	2.6645e-15
7746	ZSCAN9	8.6042e-15		6671	SP4	6.0451e-09		115708	TRMT61A	7.8942e-13		487	ATP2A1	2.9421e-15
4855	NOTCH4	9.3814e-15		64919	BCL11B	8.6858e-09		4208	MEF2C	8.7803e-13		375341	C3orf62	3.3862e-15
64288	ZSCAN31	9.4369e-15		3697	ITIH1	8.76e-09		4591	TRIM37	9.545e-13		57688	ZSWIM6	3.552e-15
283254	HARBI1	9.5479e-15		783	CACNB2	1.3552e-08		254251	LCORL	1.0758e-12		79676	OGFOD2	3.6637e-15
10475	TRIM38	1.0048e-14		8451	CUL4A	1.4704e-08		30819	KCNIP2	1.1915e-12		1605	DAG1	3.9413e-15
7444	VRK2	1.0547e-14		5339	PLEC	1.603e-08		5571	PRKAG1	1.3168e-12		55729	ATF7IP	4.4066e-15
25843	MOB4	1.2268e-14		23635	SSBP2	1.7727e-08		84901	NFATC2IP	1.76e-12		2099	ESR1	4.6526e-15
7917	BAG6	1.3212e-14		100505679	#N/A	2.475e-08		4486	MST1R	1.8383e-12		389118	CDHR4	4.7184e-15
8525	DGKZ	1.4988e-14		55690	PACS1	2.7201e-08		862	RUNX1T1	2.6729e-12		30819	KCNIP2	4.774e-15
392	ARHGAP1	1.4988e-14		149708	WFDC5	2.8463e-08		5188	GATB	2.7233e-12		7318	UBA7	5.3846e-15
8348	H2BC17	1.5488e-14		9885	OSBPL2	2.9155e-08		22843	PPM1E	3.0701e-12		53353	LRP1B	5.4797e-15
348980	HCN1	1.5685e-14		6613	SUMO2	3.0043e-08		5662	PSD	3.3261e-12		200942	KLHDC8B	5.6621e-15
29777	ABT1	1.6764e-14		2286	FKBP2	3.1392e-08		5309	PITX3	3.439e-12		1201	CLN3	7.2164e-15
55937	APOM	1.7042e-14		23478	SEC11A	3.4712e-08		64943	NT5DC2	3.6528e-12		9486	CHST10	7.3275e-15
23451	SF3B1	1.8929e-14		84547	PGBD1	3.5138e-08		83985	SPNS1	3.6827e-12		646498	C3orf84	7.494e-15
7148	TNXB	1.9484e-14		387032	ZKSCAN4	3.6067e-08		54876	DCAF16	5.4216e-12		2870	GRK6	7.8271e-15
221545	C6orf136	2.2038e-14		135656	MUCL3	3.6162e-08		339834	IHO1	8.3992e-12		9842	PLEKHM1	8.1046e-15
7916	PRRC2A	2.4036e-14		211	ALAS1	3.7306e-08		553115	PEF1	1.0244e-11		11122	PTPRT	1.0327e-14
387893	KMT5A	2.4258e-14		7745	ZKSCAN8	3.9449e-08		7375	USP4	1.2298e-11		10419	PRMT5	1.0603e-14
3697	ITIH1	2.4369e-14		6789	STK4	4.0522e-08		54870	QRICH1	1.447e-11		8365	H4C8	1.2157e-14
3661	IRF3	2.8033e-14		253782	CERS6	4.4209e-08		56155	TEX14	1.5935e-11		6799	SULT1A2	1.3933e-14
389125	MUSTN1	3.0032e-14		445815	PALM2AKAP2	4.5386e-08		3061	HCRTR1	1.8873e-11		4137	MAPT	1.4821e-14
124446	TMEM219	3.7803e-14		30833	NT5C	5.4781e-08		27327	TNRC6A	2.1202e-11		51447	IP6K2	1.5488e-14
346171	ZFP57	4.6352e-14		84875	PARP10	7.3712e-08		5201	PFDN1	2.1584e-11		29942	PURG	1.5488e-14
27086	FOXP1	4.7922e-14		2903	GRIN2A	7.6217e-08		27044	SND1	2.4508e-11		338645	LUZP2	1.5705e-14
58506	SCAF1	5.4623e-14		5620	PRM2	7.833e-08		6487	ST3GAL3	3.4084e-11		4124	MAN2A1	1.6196e-14
629	CFB	7.9159e-14		80345	ZSCAN16	7.8641e-08		55193	PBRM1	4.5045e-11		930	CD19	1.682e-14
7741	ZSCAN26	8.0991e-14		78995	HROB	8.5645e-08		27086	FOXP1	4.5472e-11		164832	LONRF2	1.7097e-14
23166	STAB1	1.012e-13		92591	ASB16	9.0703e-08		2903	GRIN2A	5.2141e-11		140733	MACROD2	1.7586e-14
83596	BCL2L12	1.0192e-13		89	ACTN3	1.0631e-07		6817	SULT1A1	5.7791e-11		152940	C4orf45	1.761e-14
64943	NT5DC2	1.0686e-13		8354	H3C11	1.068e-07		1627	DBN1	5.8257e-11		8898	MTMR2	2.0863e-14
8099	CDK2AP1	1.0969e-13		255252	LRRC57	1.1414e-07		54715	RBFOX1	6.4367e-11		4905	NSF	2.2815e-14
177	AGER	1.2157e-13		27303	RBMS3	1.2654e-07		26354	GNL3	7.7621e-11		57118	CAMK1D	2.3981e-14
8911	CACNA1I	1.2445e-13		8379	MAD1L1	1.2692e-07		54014	BRWD1	8.3267e-11		5309	PITX3	2.4369e-14
51460	SFMBT1	1.256e-13		8356	H3C12	1.293e-07		10454	TAB1	9.9162e-11		11273	ATXN2L	2.659e-14
79692	ZNF322	1.3095e-13		53942	CNTN5	1.5612e-07		55830	GLT8D1	1.0596e-10		79874	RABEP2	2.7256e-14
5334	PLCL1	1.3745e-13		3362	HTR6	1.7807e-07		10180	RBM6	1.3125e-10		63891	RNF123	3.2974e-14
130132	RFTN2	1.4566e-13		23345	SYNE1	1.845e-07		80034	CSRNP3	1.5081e-10		6925	TCF4	3.3433e-14
196383	RILPL2	1.843e-13		3017	H2BC5	2.1256e-07		79631	EFL1	1.6011e-10		7473	WNT3	3.4472e-14
79913	ACTR5	2.4319e-13		4439	MSH5	2.2159e-07		84418	CYSTM1	1.805e-10		696	BTN1A1	3.9413e-14
3769	KCNJ13	2.6784e-13		629	CFB	2.259e-07		343263	MYBPHL	1.842e-10		1627	DBN1	4.3243e-14
283899	INO80E	2.7545e-13		2237	FEN1	2.3745e-07		3615	IMPDH2	1.8772e-10		91942	NDUFAF2	4.561e-14
8087	FXR1	2.8827e-13		83707	TRPT1	2.4183e-07		80758	PRR7	1.9289e-10		10724	OGA	5.923e-14
8831	SYNGAP1	3.7842e-13		388135	INSYN1	2.5644e-07		116987	AGAP1	1.9569e-10		10293	TRAIP	5.9786e-14
23368	PPP1R13B	3.8541e-13		28992	MACROD1	2.6247e-07		3697	ITIH1	2.2168e-10		116154	PHACTR3	8.1517e-14
7718	ZNF165	4.3565e-13		57519	STARD9	2.6979e-07		2253	FGF8	2.3655e-10		51086	TNNI3K	8.839e-14
10919	EHMT2	4.6546e-13		11252	PACSIN2	2.8382e-07		8624	PSMG1	2.4485e-10		57624	NYAP2	9.793e-14
80148	SLC66A2	5.5517e-13		10477	UBE2E3	2.8408e-07		729993	SHISA9	2.4752e-10		991	CDC20	1.4122e-13
54815	GATAD2A	5.5767e-13		56910	STARD7	2.9157e-07		7068	THRB	2.6122e-10		83985	SPNS1	1.43e-13
79038	ZFYVE21	5.6893e-13		64288	ZSCAN31	2.9545e-07		646498	C3orf84	2.8538e-10		1803	DPP4	1.4897e-13
534	ATP6V1G2	5.9364e-13		5045	FURIN	2.9941e-07		1839	HBEGF	2.8667e-10		203062	TSNARE1	1.4979e-13
23564	DDAH2	7.8298e-13		253559	CADM2	3.0946e-07		6787	NEK4	3.006e-10		1806	DPYD	1.5552e-13
83983	TSSK6	1.121e-12		79089	TMUB2	3.3758e-07		284613	CYB561D1	3.0998e-10		51517	NCKIPSD	1.5737e-13
3122	HLA-DRA	1.1631e-12		79703	C11orf80	3.6138e-07		4248	MGAT3	3.2358e-10		80758	PRR7	1.6115e-13
1143	CHRNB4	1.3561e-12		10281	DSCR4	3.6538e-07		79591	ARMH3	4.2517e-10		8790	FPGT	1.7458e-13
1136	CHRNA3	1.5097e-12		283248	RCOR2	3.961e-07		5078	PAX4	4.2829e-10		127255	LRRIQ3	1.8972e-13
5089	PBX2	1.7259e-12		353274	ZNF445	3.9861e-07		153527	ZMAT2	4.2953e-10		85358	SHANK3	1.9129e-13
80736	SLC44A4	1.8465e-12		6712	SPTBN2	4.4794e-07		2870	GRK6	4.4387e-10		9807	IP6K1	2.0828e-13
55206	SBNO1	2.3085e-12		51650	MRPS33	4.6009e-07		348235	SKA2	4.6448e-10		23334	SZT2	2.2748e-13
3106	HLA-B	2.9669e-12		55795	PCID2	4.7159e-07		23438	HARS2	4.9976e-10		533	ATP6V0B	3.4328e-13
9640	ZNF592	3.0566e-12		7511	XPNPEP1	4.8029e-07		275	AMT	5e-10		5287	PIK3C2B	3.705e-13
5096	PCCB	3.3348e-12		7718	ZNF165	4.9818e-07		9807	IP6K1	5e-10		1951	CELSR3	4.0556e-13
211	ALAS1	3.5935e-12		9671	WSCD2	5.9165e-07		10181	RBM5	5e-10		10806	SDCCAG8	4.6556e-13
54805	CNNM2	3.8064e-12		404037	HAPLN4	6.1815e-07		6405	SEMA3F	5e-10		84962	AJUBA	6.2106e-13
114821	ZBED9	3.8864e-12		2011	MARK2	6.1971e-07		55167	MSL2	5e-10		10473	HMGN4	7.9969e-13
2147	F2	4.0477e-12		2009	EML1	6.5566e-07		11273	ATXN2L	5e-10		2066	ERBB4	8.7845e-13
54715	RBFOX1	4.2518e-12		5579	PRKCB	6.5809e-07		7284	TUFM	5e-10		100130370	#N/A	8.929e-13
9344	TAOK2	4.4268e-12		7014	TERF2	7.2165e-07		1434	CSE1L	5e-10		8911	CACNA1I	9.4907e-13
23457	ABCB9	4.9178e-12		11311	VPS45	8.0973e-07		6780	STAU1	5e-10		65010	SLC26A6	9.695e-13
4668	NAGA	5.376e-12		22891	ZNF365	8.328e-07		284612	SYPL2	5.2521e-10		79823	CAMKMT	1.0066e-12
10786	SLC17A3	5.7691e-12		10475	TRIM38	8.4662e-07		10724	OGA	5.4687e-10		1946	EFNA5	1.0465e-12
221504	ZBTB9	5.9321e-12		7531	YWHAE	8.5239e-07		3550	IK	6.1406e-10		81888	HYI	1.3701e-12
203068	TUBB	6.2865e-12		780	DDR1	8.7313e-07		10274	STAG1	6.2482e-10		25825	BACE2	1.4346e-12
84942	WDR73	7.6343e-12		961	CD47	9.0725e-07		127002	ATXN7L2	6.3001e-10		8927	BSN	1.4388e-12
79676	OGFOD2	8.4567e-12		7741	ZSCAN26	9.9876e-07		11122	PTPRT	6.4678e-10		386724	AMIGO3	1.5541e-12
54838	WBP1L	8.5926e-12		108	ADCY2	1.0718e-06		29999	FSCN3	6.7284e-10		55147	RBM23	1.607e-12
164684	WBP2NL	8.7992e-12		8785	MATN4	1.0778e-06		6272	SORT1	6.8541e-10		158135	TTLL11	1.9301e-12
222696	ZSCAN23	9.535e-12		10554	AGPAT1	1.0809e-06		79154	DHRS11	7.0646e-10		9859	CEP170	2.1059e-12
6733	SRPK2	9.9575e-12		8332	H2AC16	1.0961e-06		9975	NR1D2	7.147e-10		2131	EXT1	2.2793e-12
79568	MAIP1	1.0776e-11		51177	PLEKHO1	1.2014e-06		100132074	FOXO6	7.5513e-10		4486	MST1R	2.2962e-12
4900	NRGN	1.1923e-11		8348	H2BC17	1.2215e-06		10360	NPM3	8.2123e-10		1394	LINC02210-CRHR1	2.5194e-12
55964	SEPTIN3	1.2785e-11		80737	VWA7	1.2286e-06		5686	PSMA5	1.0447e-09		3615	IMPDH2	2.5312e-12
55120	FANCL	1.355e-11		400359	LINC02694	1.24e-06		92017	SNX29	1.1096e-09		54790	TET2	2.7532e-12
55830	GLT8D1	1.4486e-11		2907	GRINA	1.2595e-06		54894	RNF43	1.2267e-09		4208	MEF2C	3.1229e-12
4828	NMB	1.4877e-11		161514	TBC1D21	1.304e-06		23166	STAB1	1.2516e-09		79591	ARMH3	3.1742e-12
203062	TSNARE1	1.6909e-11		7916	PRRC2A	1.326e-06		342372	PKD1L3	1.2891e-09		10180	RBM6	3.5263e-12
56658	TRIM39	1.7732e-11		6406	SEMG1	1.331e-06		777	CACNA1E	1.3652e-09		116985	ARAP1	3.5462e-12
55626	AMBRA1	2.0759e-11		534	ATP6V1G2	1.3911e-06		6252	RTN1	1.5735e-09		64834	ELOVL1	3.8573e-12
7517	XRCC3	2.1163e-11		6568	SLC17A1	1.4543e-06		1152	CKB	1.6917e-09		2868	GRK4	4.2257e-12
22997	IGSF9B	2.1837e-11		9753	ZSCAN12	1.5448e-06		1803	DPP4	2.2088e-09		402117	VWC2L	4.8877e-12
3833	KIFC1	2.3134e-11		6521	SLC4A1	1.5771e-06		116154	PHACTR3	2.6505e-09		143684	FAM76B	4.9352e-12
3313	HSPA9	2.6719e-11		254263	CNIH2	1.6565e-06		11281	POU6F2	3.0303e-09		5571	PRKAG1	5.3496e-12
346007	EYS	2.6795e-11		406	ARNTL	1.6673e-06		200942	KLHDC8B	3.5903e-09		11281	POU6F2	6.2343e-12
8859	STK19	2.762e-11		8359	H4C1	1.684e-06		169792	GLIS3	4.017e-09		8085	KMT2D	6.5651e-12
55628	ZNF407	2.9216e-11		146456	TMED6	1.6925e-06		79893	GGNBP2	4.1928e-09		57492	ARID1B	7.4234e-12
3303	HSPA1A	3.1075e-11		22999	RIMS1	1.6966e-06		55565	ZNF821	4.5872e-09		113263	GLCCI1	7.8827e-12
1316	KLF6	3.1622e-11		10014	HDAC5	1.7105e-06		533	ATP6V0B	4.5991e-09		246778	IL27	8.18e-12
4978	OPCML	3.2836e-11		22941	SHANK2	1.7421e-06		3913	LAMB2	4.6175e-09		375567	VWC2	8.6721e-12
56899	ANKS1B	3.8505e-11		5266	PI3	1.7974e-06		8911	CACNA1I	4.9469e-09		23261	CAMTA1	1.0459e-11
28972	SPCS1	4.049e-11		115560	ZNF501	1.7983e-06		64116	SLC39A8	5.0995e-09		54930	HAUS4	1.1666e-11
81797	OR12D3	4.4315e-11		6407	SEMG2	1.8721e-06		57492	ARID1B	5.111e-09		79993	ELOVL7	1.1949e-11
403	ARL3	4.4547e-11		8858	PROZ	1.9112e-06		23031	MAST3	5.2488e-09		10260	DENND4A	1.4832e-11
7918	GPANK1	4.5575e-11		89792	GAL3ST3	2.0798e-06		9684	LRRC14	5.5847e-09		1600	DAB1	1.5026e-11
257194	NEGR1	4.9077e-11		1181	CLCN2	2.1232e-06		729830	FHIP1A	5.7817e-09		60686	C14orf93	1.5436e-11
780	DDR1	5.1871e-11		7917	BAG6	2.1355e-06		441381	LRRC24	5.9431e-09		10425	ARIH2	1.76e-11
5792	PTPRF	5.3471e-11		84725	PLEKHA8	2.1731e-06		55152	DALRD3	6.0201e-09		284612	SYPL2	1.8545e-11
84334	COA8	5.4664e-11		26575	RGS17	2.1817e-06		54853	WDR55	6.5218e-09		8602	NOP14	1.9631e-11
7531	YWHAE	6.9039e-11		55280	CWF19L1	2.2614e-06		1307	COL16A1	7.1108e-09		9048	ARTN	2.2091e-11
23293	SMG6	7.4309e-11		56992	KIF15	2.3257e-06		51447	IP6K2	7.8061e-09		93145	OLFM2	2.2548e-11
4700	NDUFA6	7.6125e-11		153769	SH3RF2	2.3673e-06		164684	WBP2NL	8.2628e-09		51454	GULP1	2.5358e-11
3710	ITPR3	7.7066e-11		5334	PLCL1	2.3676e-06		9326	ZNHIT3	8.6747e-09		50626	CYHR1	2.5526e-11
3329	HSPD1	7.9129e-11		56127	PCDHB9	2.4235e-06		51517	NCKIPSD	1.0032e-08		145173	B3GLCT	3.4355e-11
23584	VSIG2	8.2936e-11		288	ANK3	2.4517e-06		2779	GNAT1	1.02e-08		27068	PPA2	3.4479e-11
1192	CLIC1	8.3462e-11		66000	TMEM108	2.4643e-06		221037	JMJD1C	1.1715e-08		7940	LST1	3.4512e-11
2107	ETF1	8.451e-11		59339	PLEKHA2	2.4871e-06		5792	PTPRF	1.2052e-08		284613	CYB561D1	3.8657e-11
9793	CKAP5	8.5164e-11		222698	NKAPL	2.6842e-06		27068	PPA2	1.2308e-08		127002	ATXN7L2	4.0853e-11
10665	TSBP1	9.5443e-11		4684	NCAM1	2.7314e-06		1951	CELSR3	1.2856e-08		345222	MSANTD1	4.1317e-11
55193	PBRM1	1.1173e-10						10290	SPEG	1.462e-08		56853	CELF4	4.2941e-11
56145	PCDHA3	1.1316e-10						1384	CRAT	1.5148e-08		5576	PRKAR2A	4.3068e-11
4277	MICB	1.1759e-10						3035	HARS1	1.5562e-08		11148	HHLA2	4.4728e-11
57794	SUGP1	1.3903e-10						1002	CDH4	1.5638e-08		84901	NFATC2IP	4.625e-11
253980	KCTD13	1.4847e-10						9145	SYNGR1	1.632e-08		6695	SPOCK1	4.9354e-11
9839	ZEB2	1.4915e-10						5524	PTPA	1.6707e-08		388228	SBK1	5.5412e-11
53345	TM6SF2	1.5647e-10						9702	CEP57	1.6968e-08		22986	SORCS3	6.2726e-11
79019	CENPM	1.6033e-10						79571	GCC1	1.8637e-08		154215	NKAIN2	6.8837e-11
57688	ZSWIM6	1.6697e-10						53335	BCL11A	1.8948e-08		55122	AKIRIN2	7.5874e-11
346157	ZNF391	2.0699e-10						10991	SLC38A3	2.1472e-08		4194	MDM4	7.5956e-11
10000	AKT3	2.116e-10						5889	RAD51C	2.1737e-08		57451	TENM2	8.275e-11
23383	MAU2	2.3147e-10						9584	RBM39	2.2494e-08		5095	PCCA	8.3707e-11
3658	IREB2	2.5445e-10						440957	SMIM4	2.2839e-08		79632	FAM184A	8.638e-11
54993	ZSCAN2	2.6494e-10						7324	UBE2E1	2.422e-08		8343	H2BC7	9.5865e-11
374887	YJEFN3	2.768e-10						4857	NOVA1	2.4361e-08		5792	PTPRF	1.1533e-10
3077	HFE	2.7952e-10						140733	MACROD2	2.8019e-08		1002	CDH4	1.2673e-10
100293704	#N/A	2.8242e-10						6721	SREBF2	3.2155e-08		23215	PRRC2C	1.2862e-10
83723	TLCD3B	2.9015e-10						11078	TRIOBP	3.2389e-08		54715	RBFOX1	1.4096e-10
3024	H1-1	3.0019e-10						4861	NPAS1	3.3291e-08		57863	CADM3	1.4143e-10
2066	ERBB4	3.0167e-10						283726	SAXO2	3.4389e-08		1006	CDH8	1.4801e-10
56144	PCDHA4	3.2846e-10						10137	RBM12	3.5617e-08		55206	SBNO1	1.5562e-10
280636	SELENOH	3.4161e-10						22997	IGSF9B	3.6409e-08		5686	PSMA5	1.5745e-10
1388	ATF6B	3.6033e-10						28972	SPCS1	3.6584e-08		5138	PDE2A	1.7105e-10
8352	H3C3	3.9424e-10						57459	GATAD2B	3.7091e-08		5592	PRKG1	1.9276e-10
8120	AP3B2	3.9433e-10						4140	MARK3	3.9549e-08		50999	TMED5	2.0903e-10
51533	PHF7	3.9925e-10						6496	SIX3	4.2669e-08		1993	ELAVL2	2.304e-10
1132	CHRM4	4.0392e-10						373863	DND1	4.443e-08		10198	MPHOSPH9	2.7629e-10
54497	HEATR5B	4.3692e-10						22986	SORCS3	4.4547e-08		4352	MPL	2.7904e-10
150368	PHETA2	4.4172e-10						221687	RNF182	4.5346e-08		55328	RNLS	2.8396e-10
129450	TYW5	5e-10						168850	ZNF800	4.901e-08		643664	SLC35G6	3.0083e-10
3700	ITIH4	5e-10						143684	FAM76B	4.9548e-08		254042	METAP1D	3.038e-10
100526772	STIMATE-MUSTN1	5e-10						2820	GPD2	5.0593e-08		6575	SLC20A2	3.1204e-10
375346	STIMATE	5e-10						4684	NCAM1	5.1884e-08		57600	FNIP2	3.2216e-10
8343	H2BC7	5e-10						203062	TSNARE1	5.2359e-08		57659	ZBTB4	3.3804e-10
11120	BTN2A1	5e-10						8904	CPNE1	5.2742e-08		2100	ESR2	3.5645e-10
8340	H2BC13	5e-10						10198	MPHOSPH9	5.3666e-08		3064	HTT	3.6974e-10
8332	H2AC16	5e-10						83637	ZMIZ2	5.4443e-08		56987	BBX	3.7263e-10
3009	H1-5	5e-10						2893	GRIA4	5.6756e-08		81628	TSC22D4	3.7397e-10
81697	OR2B2	5e-10						3831	KLC1	5.8405e-08		6272	SORT1	3.8026e-10
7745	ZKSCAN8	5e-10						5727	PTCH1	6.0424e-08		6647	SOD1	3.9704e-10
80317	ZKSCAN3	5e-10						55843	ARHGAP15	6.0442e-08		6660	SOX5	4.1926e-10
9753	ZSCAN12	5e-10						79922	MRM1	6.1645e-08		222950	NYAP1	4.3312e-10
7726	TRIM26	5e-10						124535	HSF5	6.3548e-08		6883	TAF12	5e-10
4439	MSH5	5e-10						55661	DDX27	6.6612e-08		9682	KDM4A	5e-10
7407	VARS1	5e-10						200186	CRTC2	7.0048e-08		388662	SLC6A17	5e-10
6048	RNF5	5e-10						54361	WNT4	7.1996e-08		3749	KCNC4	5e-10
57412	AS3MT	5e-10						51230	PHF20	7.3513e-08		53335	BCL11A	5e-10
22978	NT5C2	5e-10						23196	FAM120A	7.6696e-08		10010	TANK	5e-10
9776	ATG13	5e-10						84334	COA8	7.6733e-08		1294	COL7A1	5e-10
57605	PITPNM2	5e-10						5096	PCCB	7.7446e-08		788	SLC25A20	5e-10
10198	MPHOSPH9	5e-10						26011	TENM4	7.8808e-08		55152	DALRD3	5e-10
26251	KCNG2	5e-10						55374	TMCO6	7.8839e-08		54870	QRICH1	5e-10
5740	PTGIS	5e-10						113263	GLCCI1	8.1136e-08		339834	IHO1	5e-10
6444	SGCD	5.1207e-10						7840	ALMS1	8.2322e-08		7375	USP4	5e-10
56147	PCDHA1	5.6826e-10						55964	SEPTIN3	8.6068e-08		387	RHOA	5e-10
137994	LETM2	5.9959e-10						27173	SLC39A1	8.6587e-08		6988	TCTA	5e-10
9682	KDM4A	6.1755e-10						9401	RECQL4	9.0728e-08		275	AMT	5e-10
56146	PCDHA2	6.324e-10						5523	PPP2R3A	9.1961e-08		84276	NICN1	5e-10
79797	ZNF408	6.364e-10						5702	PSMC3	9.4689e-08		327	APEH	5e-10
10169	SERF2	6.3981e-10						22927	HABP4	9.8943e-08		4485	MST1	5e-10
8448	DOC2A	6.5574e-10						5144	PDE4D	1.0169e-07		79012	CAMKV	5e-10
10274	STAG1	6.722e-10						5296	PIK3R2	1.021e-07		84315	MON1A	5e-10
1138	CHRNA5	6.9577e-10						9909	DENND4B	1.0269e-07		10181	RBM5	5e-10
56141	PCDHA7	6.9803e-10						9798	IST1	1.0295e-07		6405	SEMA3F	5e-10
118980	SFXN2	7.0622e-10						5789	PTPRD	1.0765e-07		2779	GNAT1	5e-10
29960	MRM2	7.3556e-10						65010	SLC26A6	1.0885e-07		55789	DEPDC1B	5e-10
56137	PCDHA12	7.4588e-10						11120	BTN2A1	1.1421e-07		1161	ERCC8	5e-10
28981	IFT81	7.5074e-10						4695	NDUFA2	1.1667e-07		643155	SMIM15	5e-10
3117	HLA-DQA1	7.7456e-10						9682	KDM4A	1.1858e-07		29992	PILRA	5e-10
64478	CSMD1	7.7563e-10						26492	OR8G2P	1.3281e-07		10360	NPM3	5e-10
6568	SLC17A1	8.2205e-10						7486	WRN	1.3454e-07		8729	GBF1	5e-10
4038	LRP4	8.9632e-10						696	BTN1A1	1.3483e-07		9702	CEP57	5e-10
259215	LY6G6F	9.9122e-10						6827	SUPT4H1	1.432e-07		23468	CBX5	5e-10
56138	PCDHA11	1.0057e-09						23659	PLA2G15	1.4347e-07		5869	RAB5B	5e-10
54106	TLR9	1.0352e-09						9527	GOSR1	1.4355e-07		2065	ERBB3	5e-10
23478	SEC11A	1.1029e-09						9486	CHST10	1.4524e-07		51329	ARL6IP4	5e-10
226	ALDOA	1.1334e-09						575	ADGRB1	1.4705e-07		57605	PITPNM2	5e-10
6911	TBX6	1.1589e-09						140823	ROMO1	1.4721e-07		91574	MTRFR	5e-10
5531	PPP4C	1.1672e-09						9699	RIMS2	1.566e-07		196383	RILPL2	5e-10
84513	PLPP5	1.2257e-09						10128	LRPPRC	1.5843e-07		6817	SULT1A1	5e-10
25921	ZDHHC5	1.2282e-09						8898	MTMR2	1.6534e-07		284058	KANSL1	5e-10
91689	SMDT1	1.244e-09						253559	CADM2	1.6615e-07		29919	RMC1	5e-10
83698	CALN1	1.2601e-09						284083	#N/A	1.8631e-07		4864	NPC1	5e-10
56143	PCDHA5	1.2718e-09						4791	NFKB2	2.0902e-07		4784	NFIX	5e-10
2260	FGFR1	1.3073e-09						2131	EXT1	2.2812e-07		4771	NF2	5e-10
79684	MSANTD2	1.3817e-09						3899	AFF3	2.3371e-07		1687	GSDME	5.0775e-10
488	ATP2A2	1.4135e-09						81697	OR2B2	2.4278e-07		90990	KIFC2	5.5839e-10
10384	BTN3A3	1.474e-09						6942	TCF20	2.5228e-07		8428	STK24	6.431e-10
54904	NSD3	1.507e-09						375449	MAST4	2.6632e-07		114926	SMIM19	6.641e-10
9752	PCDHA9	1.5605e-09						11180	WDR6	2.7019e-07		101928892	#N/A	6.7473e-10
9892	SNAP91	1.566e-09						64839	FBXL17	2.706e-07		55063	ZCWPW1	6.7834e-10
56135	PCDHAC1	1.6821e-09						6733	SRPK2	2.7533e-07		7402	UTRN	7.0248e-10
3105	HLA-A	1.7193e-09						51574	LARP7	2.8968e-07		9401	RECQL4	7.1813e-10
160760	PPTC7	1.8412e-09						91574	MTRFR	2.9054e-07		80309	SPHKAP	7.6047e-10
94026	POM121L2	1.8956e-09						79676	OGFOD2	3.0627e-07		8997	KALRN	7.6983e-10
26058	GIGYF2	1.9757e-09						57169	ZNFX1	3.0927e-07		7075	TIE1	9.1875e-10
23113	CUL9	2.0794e-09						79750	ZNF385D	3.1113e-07		221935	SDK1	9.2673e-10
56136	PCDHA13	2.1172e-09						3150	HMGN1	3.1963e-07		6299	SALL1	1.0043e-09
5595	MAPK3	2.2479e-09						5587	PRKD1	3.2188e-07		813	CALU	1.0582e-09
717	C2	2.273e-09						1394	LINC02210-CRHR1	3.2808e-07		27040	LAT	1.0914e-09
56139	PCDHA10	2.4663e-09						79004	CUEDC2	3.2941e-07		83894	TTC29	1.138e-09
51075	TMX2	2.5462e-09						10367	MICU1	3.3271e-07		100132074	FOXO6	1.1576e-09
25791	NGEF	2.6046e-09						27040	LAT	3.6506e-07		343263	MYBPHL	1.181e-09
29113	C6orf15	2.7745e-09						51460	SFMBT1	3.7191e-07		26058	GIGYF2	1.1884e-09
5501	PPP1CC	2.777e-09						347736	NME9	3.8e-07		6310	ATXN1	1.2173e-09
64067	NPAS3	2.7777e-09						1147	CHUK	3.8045e-07		56257	MEPCE	1.2195e-09
339416	ANKRD45	2.8465e-09						7593	MZF1	3.8467e-07		129684	CNTNAP5	1.2226e-09
56142	PCDHA6	2.9076e-09						2849	GPR26	3.8663e-07		10743	RAI1	1.2417e-09
117155	CATSPER2	3.0264e-09						3760	KCNJ3	4.1293e-07		375612	LHFPL3	1.2875e-09
2823	GPM6A	3.0301e-09						23464	GCAT	4.2894e-07		9670	IPO13	1.3294e-09
51184	GPN3	3.1027e-09						8603	FAM193A	4.2947e-07		8928	FOXH1	1.3985e-09
84364	ARFGAP2	3.4269e-09						55512	SMPD3	4.3303e-07		65264	UBE2Z	1.4019e-09
2309	FOXO3	3.5049e-09						10011	SRA1	4.416e-07		25921	ZDHHC5	1.4612e-09
577	ADGRB3	3.6004e-09						8411	EEA1	4.4197e-07		441381	LRRC24	1.6035e-09
4124	MAN2A1	3.7165e-09						55280	CWF19L1	4.599e-07		10446	LRRN2	1.6395e-09
4325	MMP16	3.8857e-09						56145	PCDHA3	4.6447e-07		343099	CCDC18	1.6407e-09
22891	ZNF365	3.9014e-09						201176	ARHGAP27	4.6873e-07		3769	KCNJ13	1.7398e-09
5639	PRRG2	4.043e-09						1993	ELAVL2	4.8538e-07		10130	PDIA6	1.7401e-09
56140	PCDHA8	4.1022e-09						22880	MORC2	4.9511e-07		55274	PHF10	1.7601e-09
221935	SDK1	5.0263e-09						150356	CHADL	5.2194e-07		575	ADGRB1	1.7647e-09
1813	DRD2	5.1449e-09						387103	CENPW	5.2614e-07		4685	NCAM2	1.7647e-09
64506	CPEB1	5.1761e-09						282991	BLOC1S2	5.3623e-07		4258	MGST2	1.7862e-09
9884	LRRC37A	5.5482e-09						64167	ERAP2	5.4315e-07		54681	P4HTM	1.9786e-09
26707	OR2J2	5.7122e-09						54901	CDKAL1	5.4609e-07		7486	WRN	1.9921e-09
64786	TBC1D15	5.9822e-09						100526772	STIMATE-MUSTN1	5.5218e-07		5188	GATB	2.048e-09
4665	NAB2	6.1103e-09						5576	PRKAR2A	5.58e-07		5300	PIN1	2.0773e-09
64062	RBM26	6.2593e-09						91584	PLXNA4	5.814e-07		23090	ZNF423	2.1853e-09
100505679	#N/A	6.535e-09						2042	EPHA3	6.2158e-07		11267	SNF8	2.5111e-09
23259	DDHD2	6.8203e-09						83746	L3MBTL2	6.4967e-07		4850	CNOT4	2.6415e-09
57459	GATAD2B	6.831e-09						1499	CTNNB1	6.9229e-07		4134	MAP4	2.6436e-09
462	SERPINC1	7.1867e-09						55534	MAML3	6.9753e-07		4978	OPCML	2.6659e-09
6487	ST3GAL3	7.1966e-09						4137	MAPT	7.352e-07		27327	TNRC6A	2.7765e-09
222698	NKAPL	7.3325e-09						55156	ARMC1	7.4216e-07		401145	CCSER1	2.8521e-09
2913	GRM3	7.3558e-09						56135	PCDHAC1	7.477e-07		9684	LRRC14	3.107e-09
5252	PHF1	7.357e-09						9044	BTAF1	7.7542e-07		51075	TMX2	3.1578e-09
152330	CNTN4	7.4674e-09						9277	WDR46	7.8887e-07		79791	FBXO31	3.4007e-09
283248	RCOR2	7.6873e-09						29942	PURG	7.8976e-07		79031	PDCL3	3.5135e-09
100506084	ARL17B	7.7982e-09						9110	MTMR4	8.1604e-07		9223	MAGI1	3.6588e-09
2923	PDIA3	7.8305e-09						57688	ZSWIM6	8.2661e-07		1496	CTNNA2	3.6718e-09
79600	TCTN1	7.9006e-09						375346	STIMATE	8.5067e-07		441272	SPDYE3	3.7834e-09
1946	EFNA5	7.9099e-09						29106	SCG3	8.751e-07		3017	H2BC5	3.8727e-09
133418	EMB	8.1669e-09						404734	ANKHD1-EIF4EBP3	8.7889e-07		5253	PHF2	3.9901e-09
28992	MACROD1	8.4381e-09						710	SERPING1	8.8352e-07		29990	PILRB	4.0915e-09
1394	LINC02210-CRHR1	8.5842e-09						51102	MECR	8.8654e-07		5430	POLR2A	4.1294e-09
50651	SLC45A1	8.669e-09						284058	KANSL1	9.1804e-07		3373	HYAL1	4.1686e-09
6252	RTN1	8.8922e-09						7517	XRCC3	9.1817e-07		51571	CYRIB	4.3839e-09
84614	ZBTB37	9.0553e-09						56147	PCDHA1	9.1942e-07		5764	PTN	4.5793e-09
131118	DNAJC19	9.2164e-09						91181	NUP210L	9.2653e-07		10213	PSMD14	4.7508e-09
9162	DGKI	9.4544e-09						83894	TTC29	9.3595e-07		200403	VWA3B	5.3572e-09
154215	NKAIN2	9.6681e-09						342371	ATXN1L	9.5511e-07		84219	WDR24	5.5109e-09
4521	NUDT1	9.6837e-09						386724	AMIGO3	9.5746e-07		114792	KLHL32	5.6812e-09
6722	SRF	9.9214e-09						54882	ANKHD1	9.7073e-07		200734	SPRED2	5.6967e-09
79153	GDPD3	1.0018e-08						10580	SORBS1	9.8764e-07		4791	NFKB2	5.7409e-09
202658	RPP21	1.0335e-08						10425	ARIH2	9.92e-07		79176	FBXL15	6.3509e-09
9278	ZBTB22	1.1295e-08						389125	MUSTN1	1.0105e-06		1620	BRINP1	6.7917e-09
57479	PRR12	1.1505e-08						23261	CAMTA1	1.0181e-06		516	ATP5MC1	7.1707e-09
404037	HAPLN4	1.1975e-08						9884	LRRC37A	1.0185e-06		29886	SNX8	7.2826e-09
9529	BAG5	1.2798e-08						5334	PLCL1	1.0364e-06		4066	LYL1	7.5388e-09
2903	GRIN2A	1.378e-08						91862	MARVELD3	1.1204e-06		11334	TUSC2	7.9029e-09
3119	HLA-DQB1	1.3983e-08						162540	SPPL2C	1.1251e-06		6326	SCN2A	8.5e-09
4130	MAP1A	1.4102e-08						5859	QARS1	1.1847e-06		8897	MTMR3	8.6005e-09
57538	ALPK3	1.5447e-08						55345	ZGRF1	1.1866e-06		83473	KATNAL2	9.3796e-09
9909	DENND4B	1.6043e-08						137868	SGCZ	1.2031e-06		9278	ZBTB22	9.5519e-09
7473	WNT3	1.6126e-08						79823	CAMKMT	1.2105e-06		10468	FST	9.8498e-09
80739	MPIG6B	1.6924e-08						2033	EP300	1.2301e-06		163	AP2B1	1.0144e-08
7223	TRPC4	1.7084e-08						9054	NFS1	1.239e-06		777	CACNA1E	1.0444e-08
10336	PCGF3	1.7317e-08						79176	FBXL15	1.2415e-06		54714	CNGB3	1.1321e-08
9026	HIP1R	1.7668e-08						100506084	ARL17B	1.2451e-06		2695	GIP	1.135e-08
192669	AGO3	1.7977e-08						56146	PCDHA2	1.2867e-06		320	APBA1	1.1629e-08
10153	CEBPZ	1.8631e-08						79155	TNIP2	1.299e-06		10052	GJC1	1.2007e-08
23683	PRKD3	1.8963e-08						55614	KIF16B	1.3049e-06		8604	SLC25A12	1.2554e-08
253982	ASPHD1	1.9672e-08						6688	SPI1	1.3884e-06		55832	CAND1	1.2671e-08
5099	PCDH7	1.9869e-08						4607	MYBPC3	1.4083e-06		25802	LMOD1	1.2767e-08
284058	KANSL1	2.048e-08						10642	IGF2BP1	1.4795e-06		3781	KCNN2	1.3011e-08
26523	AGO1	2.0528e-08						4775	NFATC3	1.4842e-06		55349	CHDH	1.3221e-08
132158	GLYCTK	2.0698e-08						5800	PTPRO	1.5347e-06		118	ADD1	1.3652e-08
80740	LY6G6C	2.0792e-08						148327	CREB3L4	1.5427e-06		342372	PKD1L3	1.4199e-08
3336	HSPE1	2.0897e-08						1362	CPD	1.5795e-06		23731	TMEM245	1.464e-08
4482	MSRA	2.1507e-08						8446	DUSP11	1.5987e-06		57452	GALNT16	1.4992e-08
27173	SLC39A1	2.1704e-08						22807	IKZF2	1.6306e-06		2918	GRM8	1.5636e-08
4905	NSF	2.177e-08						6307	MSMO1	1.6444e-06		1500	CTNND1	1.5843e-08
6941	TCF19	2.1947e-08						29982	NRBF2	1.6754e-06		80034	CSRNP3	1.6129e-08
83943	IMMP2L	2.2354e-08						10998	SLC27A5	1.7123e-06		9699	RIMS2	1.6478e-08
66037	BOLL	2.2805e-08						85358	SHANK3	1.7264e-06		8000	PSCA	1.7041e-08
10806	SDCCAG8	2.3359e-08						9842	PLEKHM1	1.7682e-06		254394	MCM9	1.7284e-08
153527	ZMAT2	2.3435e-08						84888	SPPL2A	1.8409e-06		4985	OPRD1	1.8299e-08
80219	COQ10B	2.3822e-08						5733	PTGER3	1.8765e-06		51755	CDK12	1.8532e-08
64919	BCL11B	2.5082e-08						10322	SMYD5	1.9021e-06		342371	ATXN1L	1.874e-08
162540	SPPL2C	2.5126e-08						83697	SLC4A9	1.906e-06		55619	DOCK10	1.9396e-08
51079	NDUFA13	2.5462e-08						80004	ESRP2	1.9599e-06		11055	ZPBP	1.9543e-08
144348	ZNF664	2.5577e-08						83943	IMMP2L	1.9831e-06		1955	MEGF9	2e-08
27252	KLHL20	2.5735e-08						246744	STH	1.996e-06		57463	AMIGO1	2.368e-08
64409	GALNT17	2.6444e-08						27243	CHMP2A	1.9982e-06		646658	SYNDIG1L	2.4291e-08
148327	CREB3L4	2.6775e-08						7473	WNT3	2.0326e-06		1810	DR1	2.4688e-08
27303	RBMS3	2.6836e-08						1794	DOCK2	2.0524e-06		79004	CUEDC2	2.5339e-08
161497	STRC	2.9367e-08						4124	MAN2A1	2.1076e-06		8344	H2BC6	2.553e-08
8365	H4C8	3.0307e-08						1946	EFNA5	2.1085e-06		55565	ZNF821	2.6234e-08
3107	HLA-C	3.1054e-08						55789	DEPDC1B	2.114e-06		23196	FAM120A	2.7512e-08
23314	SATB2	3.1553e-08						64129	TINAGL1	2.1673e-06		1007	CDH9	2.833e-08
473	RERE	3.1681e-08						4012	LNPEP	2.2342e-06		776	CACNA1D	2.8381e-08
1182	CLCN3	3.1684e-08						388569	ZNF324B	2.2368e-06		401036	ASB18	2.8639e-08
23438	HARS2	3.193e-08						6683	SPAST	2.2708e-06		256472	TMEM151A	2.8639e-08
2272	FHIT	3.2595e-08						8368	H4C13	2.2812e-06		26053	AUTS2	2.8683e-08
10246	SLC17A2	3.3067e-08						339829	CCDC39	2.3409e-06		84164	ASCC2	2.901e-08
27257	LSM1	3.3102e-08						91252	SLC39A13	2.3547e-06		611	OPN1SW	2.9049e-08
90993	CREB3L1	3.3496e-08						4905	NSF	2.3655e-06		473	RERE	2.9678e-08
5598	MAPK7	3.413e-08						9278	ZBTB22	2.3871e-06		149473	CCDC24	2.9832e-08
1500	CTNND1	3.5761e-08						54471	MIEF1	2.4006e-06		11066	SNRNP35	3.0281e-08
7158	TP53BP1	3.5821e-08						2913	GRM3	2.4013e-06		440955	TMEM89	3.0542e-08
51684	SUFU	3.6451e-08						8099	CDK2AP1	2.4184e-06		2272	FHIT	3.1606e-08
3550	IK	3.7042e-08						9529	BAG5	2.4216e-06		79692	ZNF322	3.1923e-08
440957	SMIM4	3.9338e-08						1496	CTNNA2	2.4711e-06		5194	PEX13	3.27e-08
11311	VPS45	3.9517e-08						54520	CCDC93	2.5139e-06		431707	LHX8	3.3036e-08
4137	MAPT	3.9807e-08						26054	SENP6	2.5468e-06		55756	INTS9	3.3662e-08
6046	BRD2	4.2574e-08						121268	RHEBL1	2.5812e-06		5906	RAP1A	3.4761e-08
4192	MDK	4.3824e-08						2035	EPB41	2.5826e-06		51776	MAP3K20	3.5016e-08
6314	ATXN7	4.5701e-08						2044	EPHA5	2.6477e-06		84961	FBXL20	3.5606e-08
1565	CYP2D6	4.9282e-08										375449	MAST4	3.5932e-08
5523	PPP2R3A	4.9411e-08										399818	EEF1AKMT2	3.73e-08
91526	ANKRD44	4.9485e-08										25987	TSKU	3.7686e-08
91056	AP5B1	5.1198e-08										101929578	#N/A	3.7836e-08
149041	RC3H1	5.2028e-08										5469	MED1	3.8172e-08
1958	EGR1	5.2424e-08										53942	CNTN5	3.9429e-08
246744	STH	5.543e-08										64895	PAPOLG	3.9509e-08
148113	CILP2	5.5755e-08										9610	RIN1	3.9519e-08
6546	SLC8A1	5.6582e-08										2567	GABRG3	3.9659e-08
200186	CRTC2	5.8773e-08										3010	H1-6	3.9778e-08
6660	SOX5	5.93e-08										6789	STK4	4.0434e-08
7068	THRB	6.194e-08										4277	MICB	4.1119e-08
696	BTN1A1	6.3482e-08										7148	TNXB	4.2537e-08
3035	HARS1	6.5301e-08										64794	DDX31	4.2784e-08
54602	NDFIP2	6.5347e-08										8352	H3C3	4.2852e-08
64080	RBKS	6.5365e-08										5210	PFKFB4	4.2971e-08
55157	DARS2	6.8241e-08										402573	C7orf61	4.3451e-08
192670	AGO4	6.8491e-08										9901	SRGAP3	4.5135e-08
9093	DNAJA3	7.0384e-08										280636	SELENOH	4.5282e-08
7738	ZNF184	7.1146e-08										90993	CREB3L1	4.5707e-08
50859	SPOCK3	7.266e-08										9628	RGS6	4.6555e-08
81888	HYI	7.4169e-08										5213	PFKM	5.0384e-08
5101	PCDH9	7.4493e-08										51274	KLF3	5.0471e-08
51434	ANAPC7	7.7987e-08										5934	RBL2	5.4223e-08
54535	CCHCR1	7.9536e-08										84988	PPP1R16A	5.5984e-08
9530	BAG4	7.9628e-08										6536	SLC6A9	5.6789e-08
23362	PSD3	8.4318e-08										26476	OR10J1	5.7682e-08
8347	H2BC4	8.6294e-08										9158	FIBP	5.8243e-08
80212	CCDC92	8.7228e-08										245973	ATP6V1C2	5.8553e-08
51308	REEP2	9.5367e-08										7009	TMBIM6	5.9059e-08
10279	PRSS16	9.7254e-08										5137	PDE1C	6.1763e-08
115708	TRMT61A	9.8621e-08										146330	FBXL16	6.3561e-08
100507679	MUC22	9.9112e-08										10675	CSPG5	6.367e-08
150159	SLC9B1	1.0403e-07										652991	SKOR2	6.46e-08
55374	TMCO6	1.0496e-07										93986	FOXP2	6.5404e-08
9420	CYP7B1	1.0742e-07										23457	ABCB9	6.6113e-08
730159	TEX50	1.1522e-07										55704	CCDC88A	7.0374e-08
79750	ZNF385D	1.1602e-07										79703	C11orf80	7.0991e-08
5001	ORC5	1.1602e-07										389119	INKA1	7.1468e-08
51523	CXXC5	1.1863e-07										64400	AKTIP	7.3856e-08
51177	PLEKHO1	1.1952e-07										64375	IKZF4	7.4505e-08
29902	FAM216A	1.2107e-07										57722	IGDCC4	7.5493e-08
7840	ALMS1	1.2197e-07										4774	NFIA	7.7199e-08
4236	MFAP1	1.2269e-07										84932	RAB2B	7.768e-08
1687	GSDME	1.2315e-07										238	ALK	7.7964e-08
9553	MRPL33	1.2634e-07										114905	C1QTNF7	7.9951e-08
79969	ATAT1	1.2765e-07										9798	IST1	8.4392e-08
665	BNIP3L	1.2791e-07										54927	CHCHD3	8.6361e-08
399909	PCNX3	1.3091e-07										11180	WDR6	8.6815e-08
440498	HSBP1L1	1.3551e-07										283659	PRTG	8.7001e-08
80335	WDR82	1.3587e-07										84955	NUDCD1	8.7739e-08
3276	PRMT1	1.436e-07										8452	CUL3	8.8211e-08
10094	ARPC3	1.4689e-07										8345	H2BC9	8.8963e-08
127703	C1orf216	1.4917e-07										2044	EPHA5	9.1125e-08
7323	UBE2D3	1.5201e-07										7597	ZBTB25	9.1613e-08
92822	ZNF276	1.5497e-07										51068	NMD3	9.8383e-08
10385	BTN2A2	1.6008e-07										100996634	#N/A	9.8489e-08
493856	CISD2	1.6615e-07										57188	ADAMTSL3	9.9683e-08
288	ANK3	1.6855e-07										140461	ASB8	1.0197e-07
51291	GMIP	1.6888e-07										81631	MAP1LC3B	1.084e-07
54853	WDR55	1.6913e-07										87	ACTN1	1.0927e-07
9118	INA	1.6993e-07										8701	DNAH11	1.1187e-07
83719	YPEL3	1.7219e-07										373509	USP50	1.1384e-07
9228	DLGAP2	1.7765e-07										64839	FBXL17	1.1476e-07
146050	ZSCAN29	1.793e-07										116143	DNAAF10	1.1687e-07
9628	RGS6	1.8031e-07										1523	CUX1	1.1859e-07
94030	LRRC4B	1.8278e-07										83989	FAM172A	1.2031e-07
55215	FANCI	1.8591e-07										64478	CSMD1	1.2377e-07
55568	GALNT10	1.8885e-07										54822	TRPM7	1.2569e-07
6892	TAPBP	1.9094e-07										9412	MED21	1.2571e-07
4062	LY6H	1.9853e-07										5101	PCDH9	1.2718e-07
3831	KLC1	2.0295e-07										257	ALX3	1.2761e-07
10884	MRPS30	2.0927e-07										9254	CACNA2D2	1.3216e-07
84153	RNASEH2C	2.1428e-07										10690	FUT9	1.3499e-07
170679	PSORS1C1	2.1673e-07										81624	DIAPH3	1.3533e-07
10180	RBM6	2.1873e-07										23414	ZFPM2	1.3588e-07
8692	HYAL2	2.2029e-07										55844	PPP2R2D	1.4042e-07
29886	SNX8	2.2174e-07										54932	EXD3	1.4439e-07
373863	DND1	2.218e-07										10273	STUB1	1.4787e-07
9677	PPIP5K1	2.2616e-07										5099	PCDH7	1.5079e-07
166336	PRICKLE2	2.2779e-07										1104	RCC1	1.5091e-07
51780	KDM3B	2.4825e-07										65979	PHACTR4	1.5234e-07
199	AIF1	2.5252e-07										288	ANK3	1.5361e-07
554223	#N/A	2.5999e-07										643376	BTBD18	1.5399e-07
3304	HSPA1B	2.6071e-07										131076	MIX23	1.6293e-07
80145	THOC7	2.621e-07										164633	CABP7	1.7019e-07
84059	ADGRV1	2.757e-07										4669	NAGLU	1.7216e-07
10050	SLC17A4	2.7617e-07										346007	EYS	1.7276e-07
64599	GIGYF1	2.8005e-07										6780	STAU1	1.7345e-07
5521	PPP2R2B	2.8274e-07										60680	CELF5	1.8054e-07
55802	DCP1A	2.974e-07										22927	HABP4	1.8164e-07
8334	H2AC6	3.047e-07										57689	LRRC4C	1.8346e-07
27132	CPNE7	3.0584e-07										10809	STARD10	1.8413e-07
5208	PFKFB2	3.0667e-07										9735	KNTC1	1.8464e-07
55432	YOD1	3.1137e-07										23420	NOMO1	1.857e-07
340371	NRBP2	3.2376e-07										958	CD40	1.9333e-07
55735	DNAJC11	3.2482e-07										1781	DYNC1I2	1.9524e-07
9836	LCMT2	3.2584e-07										84667	HES7	1.9538e-07
55604	CARMIL1	3.4073e-07										8061	FOSL1	1.9647e-07
400073	C12orf76	3.4965e-07										9658	ZNF516	1.9714e-07
5330	PLCB2	3.5156e-07										115708	TRMT61A	1.9749e-07
29965	CDIP1	3.5692e-07										5693	PSMB5	2.0145e-07
158293	FAM120AOS	3.5712e-07										5525	PPP2R5A	2.0253e-07
84660	CCDC62	3.7209e-07										153396	TMEM161B	2.028e-07
79918	SETD6	3.9469e-07										25791	NGEF	2.0353e-07
79096	CSTPP1	3.9758e-07										5193	PEX12	2.0529e-07
81603	TRIM8	3.9839e-07										1000	CDH2	2.0531e-07
91687	CENPL	4.0267e-07										3177	SLC29A2	2.0782e-07
11119	BTN3A1	4.0862e-07										5859	QARS1	2.0855e-07
11270	NRM	4.1128e-07										8704	B4GALT2	2.1299e-07
80714	PBX4	4.1804e-07										54952	TRNAU1AP	2.1794e-07
9277	WDR46	4.2264e-07										8618	CADPS	2.2505e-07
152006	RNF38	4.2653e-07										54816	0	2.2897e-07
1636	ACE	4.2851e-07										9495	AKAP5	2.2906e-07
170680	PSORS1C2	4.2997e-07										3831	KLC1	2.3833e-07
991	CDC20	4.347e-07										154313	CFAP206	2.3993e-07
133308	SLC9B2	4.3695e-07										338811	TAFA2	2.4503e-07
6942	TCF20	4.5104e-07										57597	BAHCC1	2.4633e-07
55081	IFT57	4.5471e-07										389084	SNORC	2.518e-07
2175	FANCA	4.5928e-07										138428	PTRH1	2.542e-07
10899	JTB	4.7038e-07										2023	ENO1	2.5503e-07
170825	GSX2	4.7195e-07										25855	BRMS1	2.5892e-07
1800	DPEP1	4.8652e-07										51367	POP5	2.6679e-07
79087	ALG12	5.0469e-07										5733	PTGER3	2.6826e-07
23196	FAM120A	5.1207e-07										253461	ZBTB38	2.7218e-07
55068	ENOX1	5.3062e-07										56243	KIAA1217	2.745e-07
2011	MARK2	5.3183e-07										121274	ZNF641	2.8317e-07
57476	GRAMD1B	5.7317e-07										55218	EXD2	2.9189e-07
63967	CLSPN	5.9222e-07										23383	MAU2	2.9928e-07
23130	ATG2A	6.0846e-07										10319	LAMC3	3.0174e-07
389421	LIN28B	6.101e-07										84159	ARID5B	3.0177e-07
154075	SAMD3	6.2475e-07										667	DST	3.0579e-07
133482	SLCO6A1	6.6092e-07										387103	CENPW	3.0924e-07
84630	TTBK1	6.9969e-07										55705	IPO9	3.1234e-07
7021	TFAP2B	7.0898e-07										54439	RBM27	3.1966e-07
710	SERPING1	7.3203e-07										22989	MYH15	3.2275e-07
64101	LRRC4	7.3694e-07										79109	MAPKAP1	3.2383e-07
22986	SORCS3	7.4221e-07										222255	ATXN7L1	3.2428e-07
619189	SERINC4	7.601e-07										84274	COQ5	3.3505e-07
144715	RAD9B	7.6528e-07										55512	SMPD3	3.353e-07
5526	PPP2R5B	7.8965e-07										55248	PACC1	3.3616e-07
6721	SREBF2	7.9793e-07										54742	LY6K	3.4003e-07
1616	DAXX	8.0215e-07										3083	HGFAC	3.4224e-07
9779	TBC1D5	8.1713e-07										85369	STRIP1	3.442e-07
80309	SPHKAP	8.5308e-07										563	AZGP1	3.4519e-07
55700	MAP7D1	8.6316e-07										1802	DPH2	3.4816e-07
9745	ZNF536	8.8097e-07										6453	ITSN1	3.4862e-07
4486	MST1R	8.9282e-07										10716	TBR1	3.5081e-07
64897	C12orf43	9.0995e-07										64168	NECAB1	3.5743e-07
5428	POLG	9.1117e-07										165679	SPTSSB	3.5805e-07
27229	TUBGCP4	9.2787e-07										91752	ZNF804A	3.6031e-07
285346	ZNF852	9.3309e-07										2562	GABRB3	3.7631e-07
51571	CYRIB	9.5481e-07										1434	CSE1L	3.813e-07
605	BCL7A	9.8157e-07										23012	STK38L	3.9898e-07
9889	ZBED4	9.8213e-07										2561	GABRB2	4.04e-07
259197	NCR3	9.8371e-07										51741	WWOX	4.0743e-07
2968	GTF2H4	9.8766e-07										1521	CTSW	4.1197e-07
79993	ELOVL7	9.9627e-07										22823	MTF2	4.235e-07
4238	MFAP3	1.001e-06										8520	HAT1	4.2551e-07
116179	TGM7	1.0125e-06										687	KLF9	4.2801e-07
10537	UBD	1.0165e-06										23411	SIRT1	4.3567e-07
9027	NAT8	1.02e-06										51161	C3orf18	4.3705e-07
23019	CNOT1	1.0422e-06										54805	CNNM2	4.3725e-07
84978	FRMD5	1.0425e-06										8351	H3C4	4.4757e-07
22999	RIMS1	1.0536e-06										51337	THEM6	4.7141e-07
7786	MAP3K12	1.0837e-06										389422	#N/A	4.7621e-07
56987	BBX	1.0906e-06										8347	H2BC4	4.9159e-07
548596	CKMT1A	1.0908e-06										1813	DRD2	4.9192e-07
54458	PRR13	1.095e-06										22890	ZBTB1	5.0038e-07
91752	ZNF804A	1.1048e-06										158248	TTC16	5.0382e-07
51201	ZDHHC2	1.1231e-06										100652824	KIAA2012	5.2264e-07
51699	VPS29	1.1309e-06										4901	NRL	5.3642e-07
533	ATP6V0B	1.1321e-06										23200	ATP11B	5.3955e-07
1191	CLU	1.1832e-06										5789	PTPRD	5.5601e-07
9378	NRXN1	1.186e-06										4248	MGAT3	5.75e-07
63826	SRR	1.2137e-06										26011	TENM4	5.9309e-07
84444	DOT1L	1.2203e-06										23654	PLXNB2	5.934e-07
6927	HNF1A	1.2432e-06										152877	0	5.9581e-07
6671	SP4	1.2743e-06										90355	MACIR	6.0631e-07
91181	NUP210L	1.2833e-06										10565	ARFGEF1	6.2934e-07
11169	WDHD1	1.2888e-06										9215	LARGE1	6.3825e-07
22990	PCNX1	1.2894e-06										6905	TBCE	6.4496e-07
10827	FAM114A2	1.298e-06										23386	NUDCD3	6.4535e-07
27087	B3GAT1	1.2998e-06										221692	PHACTR1	6.4646e-07
11122	PTPRT	1.3045e-06										27132	CPNE7	6.4889e-07
161823	ADAL	1.3137e-06										23223	RRP12	6.5257e-07
54970	TTC12	1.3285e-06										121665	SPPL3	6.7056e-07
79174	CRELD2	1.3353e-06										605	BCL7A	6.7455e-07
1996	ELAVL4	1.3438e-06										29980	DONSON	6.8616e-07
266722	HS6ST3	1.348e-06										27198	HCAR1	6.8631e-07
57670	KIAA1549	1.3499e-06										2205	FCER1A	7.1755e-07
79884	MAP9	1.3559e-06										26091	HERC4	7.1903e-07
9588	PRDX6	1.3786e-06										146909	KIF18B	7.28e-07
55167	MSL2	1.4088e-06										2119	ETV5	7.3271e-07
84329	HVCN1	1.4186e-06										6651	SON	7.4951e-07
58155	PTBP2	1.4462e-06										2670	GFAP	7.8731e-07
554235	ASPDH	1.4821e-06										51224	ELOA2	7.9237e-07
101927245	0	1.4978e-06										55529	PIP4P2	7.9741e-07
7529	YWHAB	1.5038e-06										8518	ELP1	7.9768e-07
51557	LGSN	1.5139e-06										170680	PSORS1C2	8.1131e-07
114088	TRIM9	1.5187e-06										2565	GABRG1	8.1702e-07
29982	NRBF2	1.5504e-06										6938	TCF12	8.5703e-07
5905	RANGAP1	1.553e-06										1501	CTNND2	8.5926e-07
5764	PTN	1.5694e-06										4192	MDK	8.6029e-07
7866	IFRD2	1.5726e-06										10097	ACTR2	8.6246e-07
388849	CCDC188	1.578e-06										49855	SCAPER	8.7445e-07
578	BAK1	1.6029e-06										8912	CACNA1H	9.076e-07
6095	RORA	1.6069e-06										6733	SRPK2	9.0939e-07
55757	UGGT2	1.6897e-06										131149	OTOL1	9.1034e-07
9863	MAGI2	1.7186e-06										5534	PPP3R1	9.4495e-07
123688	HYKK	1.7335e-06										6231	RPS26	9.4731e-07
84138	SLC7A6OS	1.7652e-06										253769	WDR27	9.8367e-07
80237	ELL3	1.8323e-06										285331	CCDC66	9.8568e-07
6494	SIPA1	1.8344e-06										5587	PRKD1	9.9274e-07
2957	GTF2A1	1.8513e-06										6945	MLX	1.0095e-06
7010	TEK	1.8658e-06										7867	MAPKAPK3	1.0117e-06
121665	SPPL3	1.9221e-06										8658	TNKS	1.014e-06
23769	FLRT1	1.9452e-06										83983	TSSK6	1.0181e-06
54778	RNF111	2.0207e-06										10227	MFSD10	1.033e-06
6249	CLIP1	2.1521e-06										8334	H2AC6	1.0352e-06
23094	SIPA1L3	2.1724e-06										79679	VTCN1	1.038e-06
221496	LEMD2	2.1745e-06										6599	SMARCC1	1.0744e-06
5592	PRKG1	2.1795e-06										710	SERPING1	1.1023e-06
10591	DNPH1	2.1957e-06										26230	TIAM2	1.1237e-06
5144	PDE4D	2.2269e-06										55954	ZMAT5	1.1303e-06
79698	ZMAT4	2.2461e-06										148789	B3GALNT2	1.1317e-06
26207	PITPNC1	2.2764e-06										54700	RRN3	1.1344e-06
90326	THAP3	2.3065e-06										2904	GRIN2B	1.1522e-06
1630	DCC	2.3275e-06										1455	CSNK1G2	1.1539e-06
5243	ABCB1	2.4055e-06										254263	CNIH2	1.1564e-06
10669	CGREF1	2.4333e-06										8727	CTNNAL1	1.1611e-06
24149	ZNF318	2.4784e-06										57466	SCAF4	1.1658e-06
54922	RASIP1	2.5624e-06										55780	ERMARD	1.1726e-06
9903	KLHL21	2.571e-06										25895	EEF1AKMT3	1.1801e-06
4140	MARK3	2.5927e-06										728858	C12orf71	1.1894e-06
29801	ZDHHC8	2.6078e-06										23338	JADE2	1.2003e-06
3990	LIPC	2.6162e-06										9736	USP34	1.2091e-06
6499	SKIV2L	2.6724e-06										23179	RGL1	1.2124e-06
9670	IPO13	2.7271e-06										149345	SHISA4	1.2134e-06
79811	SLTM	2.7304e-06										8508	NIPSNAP1	1.2167e-06
10217	CTDSPL	2.7533e-06										22907	DHX30	1.2477e-06
7071	KLF10	2.7535e-06										2903	GRIN2A	1.2713e-06
												341567	H1-7	1.2745e-06
												144404	TMEM120B	1.2798e-06
												23172	ABRAXAS2	1.2815e-06
												9255	AIMP1	1.2838e-06
												55924	INKA2	1.2886e-06
												2875	GPT	1.3139e-06
												10102	TSFM	1.3227e-06
												112950	MED8	1.333e-06
												11198	SUPT16H	1.3403e-06
												84334	COA8	1.3411e-06
												3799	KIF5B	1.3526e-06
												23732	FRRS1L	1.3885e-06
												3382	ICA1	1.3976e-06
												114971	PTPMT1	1.4105e-06
												132864	CPEB2	1.4196e-06
												8655	DYNLL1	1.4799e-06
												55174	INTS10	1.4906e-06
												6249	CLIP1	1.4985e-06
												6262	RYR2	1.5131e-06
												221981	THSD7A	1.5289e-06
												10641	NPRL2	1.5296e-06
												10368	CACNG3	1.5298e-06
												3777	KCNK3	1.5327e-06
												57794	SUGP1	1.547e-06
												91869	RFT1	1.5519e-06
												57412	AS3MT	1.5539e-06
												4795	NFKBIL1	1.5555e-06
												5218	CDK14	1.5565e-06
												8557	TCAP	1.5575e-06
												339761	CYP27C1	1.5669e-06
												57549	IGSF9	1.6062e-06
												576	ADGRB2	1.6198e-06
												2912	GRM2	1.7661e-06
												8170	SLC14A2	1.7832e-06
												127253	TYW3	1.8185e-06
												1005	CDH7	1.8245e-06
												56911	MAP3K7CL	1.8277e-06
												254122	SNX32	1.8292e-06
												8335	H2AC4	1.8703e-06
												54921	CHTF8	1.8748e-06
												1607	DGKB	1.9164e-06
												3123	HLA-DRB1	1.9743e-06
												54815	GATAD2A	1.9955e-06
												28992	MACROD1	2.0318e-06
												29777	ABT1	2.0395e-06
												83449	PMFBP1	2.0518e-06
												28232	SLCO3A1	2.0528e-06
												56521	DNAJC12	2.0969e-06
												55690	PACS1	2.0997e-06
												4437	MSH3	2.1409e-06
												54097	FAM3B	2.1699e-06
												100130988	SPATA48	2.1801e-06
												64788	LMF1	2.1836e-06
												6457	SH3GL3	2.2001e-06
												27433	TOR2A	2.2016e-06
												961	CD47	2.2188e-06
												3250	HPR	2.2222e-06
												63027	SLC22A23	2.2404e-06
												414919	C8orf82	2.2568e-06
												51594	NBAS	2.2672e-06
												5937	RBMS1	2.3279e-06
												4049	LTA	2.3385e-06
												115827	RAB3C	2.3628e-06
												5073	PARN	2.3873e-06
												219541	MED19	2.442e-06
												2913	GRM3	2.5007e-06
												26046	LTN1	2.5379e-06
												85004	RERG	2.551e-06
												8502	PKP4	2.644e-06
												6857	SYT1	2.6587e-06
