# Supplementary material for: Social isolation-induced transcriptomic changes in mouse hippocampus impact the synapse and show convergence with human genetic risk for neurodevelopmental phenotypes
Source: PLoS One. 2023 Dec 21;18(12):e0295855. doi: 10.1371/journal.pone.0295855 (PMC10735045; doi:10.1371/journal.pone.0295855)
Supplement: S6 Table — (XLSX) [file pone.0295855.s006.xlsx]

## Sheet: S6 Table
S6 Table: Full denovolyzeR results (Competitive)
SCZ = Schizophrenia, ASD = Autism Spectrum Disorder, ID = Intellectual Disability, DD = Developmental Delay
syn = synonymous, mis = missense, lof = loss-of-function
observed = Number of observed de novo mutations in respective class in set, expected = expected number de novo mutations in respective class in set
95%ConfLower/Higher = 95% confidence intervals
rate = ratio of enrichement found in geneset over enrichment found in background (Observedgeneset/Expectedgeneset)/(Observedbackground/Expectedbackground)
Results in bold survive Bonferroni multiple testing correction (n = 24 independent tests)
Bonferroni-corrected p-value threshold = 0.002083
Phenotype	Gene Set	Class	Observed (Geneset)	Expected (Geneset)	Observed (Background)	Expected (Background)	rate	95%ConfLower	95%ConfLHigher	P Value	Pbonferroni
SCZ	Female Hippocampus	syn	56	72.6	743	878.2	0.911709	0.682042	1.19712	0.548912	>1
SCZ	Female Hippocampus	mis	156	160.7	1963	1974.8	0.976588	0.824288	1.15003	0.804933	>1
SCZ	Female Hippocampus	lof	27	21.5	342	274.9	1.00942	0.65556	1.49487	0.92007	>1
SCZ	Male Hippocampus	syn	25	28.5	774	922.3	1.04526	0.672198	1.55486	0.756145	>1
SCZ	Male Hippocampus	mis	61	63.5	2058	2072.1	0.967211	0.737109	1.24764	0.847945	>1
SCZ	Male Hippocampus	lof	14	8.5	355	287.9	1.33574	0.722825	2.2711	0.27278	>1
ASD	Female Hippocampus	syn	125	137.5	1708	1663.7	0.885512	0.732455	1.06235	0.201999	>1
ASD	Female Hippocampus	mis	389	304.5	4430	3741.3	1.0789	0.970178	1.197	0.155593	>1
ASD	Female Hippocampus	lof	83	40.8	958	520.8	1.10592	0.872844	1.385	0.370359	>1
ASD	Male Hippocampus	syn	52	53.9	1781	1747.3	0.946495	0.704103	1.24682	0.783684	>1
ASD	Male Hippocampus	mis	146	120.2	4671	3925.5	1.02078	0.859754	1.20372	0.798961	>1
ASD	Male Hippocampus	lof	55	16.2	986	545.3	1.87761	1.40421	2.46438	2.60463e-05	0.000625111
ID	Female Hippocampus	syn	5	4.1	43	49.7	1.40953	0.435728	3.55118	0.412327	>1
ID	Female Hippocampus	mis	13	9.1	164	111.7	0.972997	0.507251	1.71071	1	>1
ID	Female Hippocampus	lof	6	1.2	61	15.6	1.27869	0.451666	2.94693	0.479203	>1
ID	Male Hippocampus	syn	3	1.6	45	52.2	2.175	0.432365	6.77527	0.171036	>1
ID	Male Hippocampus	mis	6	3.6	171	117.2	1.1423	0.413425	2.53793	0.657107	>1
ID	Male Hippocampus	lof	2	0.5	65	16.3	1.00308	0.118957	3.77206	1	>1
DD	Female Hippocampus	syn	94	91.8	1113	1110.8	1.02194	0.818943	1.26225	0.828303	>1
DD	Female Hippocampus	mis	376	203.3	3579	2497.9	1.29081	1.15761	1.43593	5.19505e-06	0.000124681
DD	Female Hippocampus	lof	75	27.2	900	347.7	1.06526	0.830173	1.34924	0.578521	>1
DD	Male Hippocampus	syn	38	36	1168	1166.6	1.05429	0.742253	1.45583	0.734942	>1
DD	Male Hippocampus	mis	162	80.3	3793	2620.9	1.39401	1.18375	1.63171	8.05379e-05	0.00193291
DD	Male Hippocampus	lof	60	10.8	916	364.1	2.20827	1.67143	2.86898	8.2277e-08	1.97465e-06
