# Supplementary material for: Social isolation-induced transcriptomic changes in mouse hippocampus impact the synapse and show convergence with human genetic risk for neurodevelopmental phenotypes
Source: PLoS One. 2023 Dec 21;18(12):e0295855. doi: 10.1371/journal.pone.0295855 (PMC10735045; doi:10.1371/journal.pone.0295855)
Supplement: S7 Table — (XLSX) [file pone.0295855.s007.xlsx]

## Sheet: Sheet1
S7 Table: Significantly-enriched hippocampal cell types in male and female DEGs
S.D. = Standard Deviation
Results in bold survive multiple testing correction (n = 208 independent tests)
Bonferroni-corrected p-value threshold = 0.00024
Female Hippocampus DEGs - Saunders et al. 2018 (104 hippocampal cell types)								Male Hippocampus DEGs - Saunders et al. 2018 (104 hippocampal cell types)
CellType ID	Class	Region	Subcluster	Fold Change	S.D. from mean	p-value		CellType ID	Class	Region	Subcluster	Fold Change	S.D. from mean	p
HC_7-1	ASTROCYTE	hippocampus	Astrocyte.Gja1.Nnat	2.55731	11.4548	<0.00001		HC_3-10	NEURON	hippocampus	Entorhinal cortex	1.39236	4.52845	0.00044
HC_7-2	ASTROCYTE	hippocampus	Astrocyte.Gja1.Myoc	2.49387	17.2349	<0.00001		HC_5-8	NEURON	hippocampus	CA1 Principal cells	1.38935	4.0933	0.00132
HC_7-3	ASTROCYTE	hippocampus	Astrocyte.Gja1.Fabp7	2.10445	8.15091	<0.00001		HC_1-11	NEURON	hippocampus	Interneuron, CA1 lacunosum moleculare1?	1.35058	3.66502	0.00169
HC_1-3	NEURON	hippocampus	Interneuron, Olm	1.27537	3.88268	0.00059		HC_3-4	NEURON	hippocampus	Entorhinal cortex	1.83769	4.29469	0.00281
HC_1-11	NEURON	hippocampus	Interneuron, CA1 lacunosum moleculare1?	1.16552	2.99417	0.00404		HC_1-15	NEURON	hippocampus	Interneuron, Neurogliaform3	1.32991	3.18398	0.00693
HC_1-7	NEURON	hippocampus	Interneuron, Basket 1	1.3497	3.37552	0.0074		HC_1-12	NEURON	hippocampus	Interneuron, lacunosum oriens1?	1.43222	3.41332	0.00956
HC_1-12	NEURON	hippocampus	Interneuron, lacunosum oriens1?	1.20624	2.9279	0.00848		HC_1-16	NEURON	hippocampus	Interneuron, (candidate CGE-derived 1)	1.25076	2.65973	0.01175
HC_1-15	NEURON	hippocampus	Interneuron, Neurogliaform3	1.15332	2.37531	0.0178		HC_5-6	NEURON	hippocampus	Anterior Subiculum, proximal to CA1	1.28629	2.89332	0.01509
HC_3-10	NEURON	hippocampus	Entorhinal cortex	1.11013	2.27787	0.01977		HC_2-3	NEURON	hippocampus	Neuron.Slc17a6.Nts	1.35425	2.92085	0.01579
HC_9-4	POLYDENDROCYTE	hippocampus	Polydendrocyte.Tnr.Ptprz1	1.21487	2.30459	0.02259		HC_5-11	NEURON	hippocampus	Medial entorrhinal cortex	1.30166	2.91411	0.01601
HC_3-9	NEURON	hippocampus	Entorhinal cortex	1.18478	2.1935	0.02406		HC_1-10	NEURON	hippocampus	Interneuron, OLM4 (Dentate enriched?)	1.33309	2.87486	0.01685
HC_8-1	OLIGODENDROCYTE	hippocampus	Oligodendrocyte.Trf.Plin3	1.20755	2.08733	0.02693		HC_1-14	NEURON	hippocampus	Interneuron, Neurogliaform2	1.35102	1.97767	0.01798
HC_1-16	NEURON	hippocampus	Interneuron, (candidate CGE-derived 1)	1.1184	2.00055	0.03221		HC_1-6	NEURON	hippocampus	Interneuron, Basket 1	1.32198	2.75489	0.02282
HC_13-4	NEUROGENESIS	hippocampus	Neurogenesis (SGZ)	1.23626	2.05613	0.03328		HC_5-7	NEURON	hippocampus	CA1 Principal cells	1.2992	1.24799	0.02842
HC_9-3	POLYDENDROCYTE	hippocampus	Polydendrocyte.Tnr.Cspg5	1.18761	2.08112	0.03914		HC_3-11	NEURON	hippocampus	Entorhinal cortex	1.34482	2.10674	0.03321
HC_1-10	NEURON	hippocampus	Interneuron, OLM4 (Dentate enriched?)	1.14586	1.93425	0.04269		HC_3-9	NEURON	hippocampus	Entorhinal cortex	1.31821	2.17091	0.03343
HC_1-27	NEURON	hippocampus	Interneuron, (candidate CGE-derived 12)	1.17902	1.85861	0.04483		HC_1-27	NEURON	hippocampus	Interneuron, (candidate CGE-derived 12)	1.31531	1.73981	0.03351
HC_8-2	OLIGODENDROCYTE	hippocampus	MyelinProcesses	1.35917	1.97136	0.04745		HC_2-4	NEURON	hippocampus	Neuron.Slc17a6.Nnat	1.26331	1.34712	0.03398
HC_8-3	OLIGODENDROCYTE	hippocampus	Oligodendrocyte.Trf.Il33	1.21389	1.17763	0.04947		HC_5-4	NEURON	hippocampus	CA1 Principal cells	1.23862	1.3967	0.03506
HC_1-1	NEURON	hippocampus	Interneuron, Chandelier	1.15467	1.73027	0.06108		HC_1-25	NEURON	hippocampus	Interneuron, (candidate CGE-derived 10)	1.30437	1.53462	0.03906
HC_1-13	NEURON	hippocampus	Interneuron, Neurogliaform1	1.16343	1.80895	0.06143		HC_1-17	NEURON	hippocampus	Interneuron, Cholinergic (candidate CGE-derived 2)	1.20029	1.71482	0.04117
HC_1-25	NEURON	hippocampus	Interneuron, (candidate CGE-derived 10)	1.1508	1.32599	0.07571		HC_1-13	NEURON	hippocampus	Interneuron, Neurogliaform1	1.32622	2.18293	0.04211
HC_1-14	NEURON	hippocampus	Interneuron, Neurogliaform2	1.12383	1.11995	0.07619		HC_1-5	NEURON	hippocampus	Interneuron, OLM1	1.28794	1.87843	0.0438
HC_17-4	ENDOTHELIAL_TIP	hippocampus	Endothelial_Tip.Dcn.Il33	1.15002	1.47179	0.08328		HC_2-6	NEURON	hippocampus	Neuron.Slc17a6.Nefm	1.21822	1.90587	0.04874
HC_6-2	NEURON	hippocampus	CA3 Principal cells	1.17338	1.50108	0.08754		HC_5-10	NEURON	hippocampus	Medial entorrhinal cortexm, Reln+/Cbln1+	1.30027	1.63566	0.05586
HC_5-8	NEURON	hippocampus	CA1 Principal cells	1.0823	1.39894	0.09001		HC_3-6	NEURON	hippocampus	Entorhinal cortex	1.20824	0.64696	0.06007
HC_2-3	NEURON	hippocampus	Neuron.Slc17a6.Nts	1.10325	1.42278	0.0903		HC_5-12	NEURON	hippocampus	Medial entorrhinal cortex, Cbln1+/Trps1+	1.26532	1.46364	0.0622
HC_9-1	POLYDENDROCYTE	hippocampus	Polydendrocyte.Tnr.Pdgfa	1.10542	1.35902	0.09614		HC_1-3	NEURON	hippocampus	Interneuron, Olm	1.1957	1.62807	0.0653
HC_3-11	NEURON	hippocampus	Entorhinal cortex	1.12089	1.27926	0.09765		HC_5-13	NEURON	hippocampus	Postsubiculum	1.35738	1.81255	0.06673
HC_3-4	NEURON	hippocampus	Entorhinal cortex	1.13478	1.31318	0.10527		HC_1-7	NEURON	hippocampus	Interneuron, Basket 1	1.31495	1.6876	0.06904
HC_13-1	NEUROGENESIS	hippocampus	Neurogenesis (SGZ)	1.15636	0.989375	0.1157		HC_1-19	NEURON	hippocampus	Interneuron, (candidate CGE-derived 4)	1.28169	1.3703	0.06911
HC_8-5	OLIGODENDROCYTE	hippocampus	Oligodendrocyte.Trf.Ctps	1.09541	0.638853	0.12166		HC_5-3	NEURON	hippocampus	CA1 Principal cells	1.19591	1.01387	0.07046
HC_5-10	NEURON	hippocampus	Medial entorrhinal cortexm, Reln+/Cbln1+	1.12678	1.14629	0.12623		HC_1-22	NEURON	hippocampus	Interneuron, (candidate CGE-derived 7)	1.30784	1.5275	0.07098
HC_5-11	NEURON	hippocampus	Medial entorrhinal cortex	1.09862	1.16512	0.12842		HC_5-15	NEURON	hippocampus	Subiculum	1.33366	1.77177	0.07365
HC_1-6	NEURON	hippocampus	Interneuron, Basket 1	1.1022	1.06288	0.12951		HC_5-5	NEURON	hippocampus	CA1 Principal cells	1.24663	1.35646	0.07423
HC_1-9	NEURON	hippocampus	Interneuron, OLM3 (CA1 enriched?)	1.09841	1.12673	0.13872		HC_5-14	NEURON	hippocampus	Subiculum	1.23002	0.69301	0.07703
HC_1-5	NEURON	hippocampus	Interneuron, OLM1	1.13912	1.16779	0.14188		HC_5-1	NEURON	hippocampus	CA1 Principal cells (Anterior)	1.16542	0.620317	0.08075
HC_5-6	NEURON	hippocampus	Anterior Subiculum, proximal to CA1	1.04803	0.892341	0.1571		HC_1-1	NEURON	hippocampus	Interneuron, Chandelier	1.23257	1.286	0.08253
HC_1-17	NEURON	hippocampus	Interneuron, Cholinergic (candidate CGE-derived 2)	1.06288	0.826707	0.1669		HC_1-24	NEURON	hippocampus	Interneuron, GABA/Glutamate co-releasing? (candidate CGE-derived 9)	1.22978	1.35159	0.0846
HC_5-5	NEURON	hippocampus	CA1 Principal cells	1.10557	0.702658	0.1708		HC_2-2	NEURON	hippocampus	Neuron.Slc17a6.Htr1a	1.20683	1.3285	0.0864
HC_4-2	NEURON	hippocampus	Dentate Principal cells	1.083	0.468084	0.18948		HC_1-9	NEURON	hippocampus	Interneuron, OLM3 (CA1 enriched?)	1.25181	1.5814	0.08686
HC_5-12	NEURON	hippocampus	Medial entorrhinal cortex, Cbln1+/Trps1+	1.05777	0.565197	0.20874		HC_3-7	NEURON	hippocampus	Entorhinal cortex	1.19297	1.04041	0.08714
HC_8-4	OLIGODENDROCYTE	hippocampus	Oligodendrocyte.Trf.Man1a	1.08501	0.766228	0.2139		HC_6-2	NEURON	hippocampus	CA3 Principal cells	1.17711	0.867453	0.08745
HC_16-2	MURAL	hippocampus	Mural.Rgs5Acta2.Ccnd1	1.05867	0.730682	0.22104		HC_3-5	NEURON	hippocampus	Entorhinal cortex (IEG)	1.23272	0.846249	0.09085
HC_5-7	NEURON	hippocampus	CA1 Principal cells	0.991055	-0.0425612	0.23848		HC_3-1	NEURON	hippocampus	Subiculum	1.20523	1.17447	0.09709
HC_1-26	NEURON	hippocampus	Interneuron, (candidate CGE-derived 11)	1.06156	0.437229	0.24021		HC_6-7	NEURON	hippocampus	CA3 Principal cells	1.19311	1.12381	0.09897
HC_5-4	NEURON	hippocampus	CA1 Principal cells	1.0258	0.233233	0.24058		HC_6-5	NEURON	hippocampus	Dentate hilum?	1.19135	0.958914	0.10473
HC_1-22	NEURON	hippocampus	Interneuron, (candidate CGE-derived 7)	1.06603	0.568623	0.24104		HC_1-8	NEURON	hippocampus	Interneuron, OLM2 (CA1 enriched?)	1.2413	1.36586	0.10534
HC_16-4	MURAL	hippocampus	Mural.Rgs5Acta2.Col3a1	1.07759	0.476308	0.24145		HC_5-2	NEURON	hippocampus	CA1 Principal cells	1.17193	0.642901	0.10548
HC_13-6	NEUROGENESIS	hippocampus	Neurogenesis (SGZ)	1.09444	0.594667	0.24864		HC_6-8	NEURON	hippocampus	CA3 Principal cells	1.17942	0.563295	0.10689
HC_1-2	NEURON	hippocampus	Interneuron, Neurogliaform1	1.07778	0.552472	0.24895		HC_1-23	NEURON	hippocampus	Interneuron, (candidate CGE-derived 8)	1.20578	0.853037	0.11186
HC_2-4	NEURON	hippocampus	Neuron.Slc17a6.Nnat	1.02458	0.230132	0.25475		HC_1-26	NEURON	hippocampus	Interneuron, (candidate CGE-derived 11)	1.21694	0.839513	0.11424
HC_6-7	NEURON	hippocampus	CA3 Principal cells	1.0498	0.455529	0.25563		HC_6-3	NEURON	hippocampus	Lateral CA3 Principal cells	1.10288	0.372329	0.1255
HC_1-19	NEURON	hippocampus	Interneuron, (candidate CGE-derived 4)	1.04362	0.318988	0.26317		HC_5-9	NEURON	hippocampus	CA1 Principal cells	1.22473	0.742016	0.12574
HC_5-13	NEURON	hippocampus	Postsubiculum	1.05582	0.347573	0.2656		HC_1-18	NEURON	hippocampus	Interneuron, (candidate CGE-derived 3)	1.13233	0.617805	0.13262
HC_6-5	NEURON	hippocampus	Dentate hilum?	1.0352	0.239069	0.27436		HC_1-2	NEURON	hippocampus	Interneuron, Neurogliaform1	1.20079	0.864912	0.1437
HC_9-2	POLYDENDROCYTE	hippocampus	Polydendrocyte.Tnr.Bmp4	1.0417	0.439992	0.28601		HC_1-4	NEURON	hippocampus	Interneuron, GABA/Glutamate co-releasing?	1.13109	0.374491	0.14373
HC_5-14	NEURON	hippocampus	Subiculum	0.983581	-0.0832786	0.29247		HC_2-5	NEURON	hippocampus	Neuron.Slc17a6.Nell1	1.12841	0.552832	0.14649
HC_6-8	NEURON	hippocampus	CA3 Principal cells	1.01827	0.111115	0.29821		HC_3-8	NEURON	hippocampus	Entorhinal cortex	1.22146	0.936158	0.14941
HC_6-3	NEURON	hippocampus	Lateral CA3 Principal cells	0.994398	-0.0332967	0.30047		HC_1-21	NEURON	hippocampus	Interneuron, (candidate CGE-derived 6)	1.19134	0.819734	0.16563
HC_1-24	NEURON	hippocampus	Interneuron, GABA/Glutamate co-releasing? (candidate CGE-derived 9)	1.03474	0.330725	0.30489		HC_3-2	NEURON	hippocampus	Deep layer subiculum	1.10749	0.540714	0.1759
HC_1-8	NEURON	hippocampus	Interneuron, OLM2 (CA1 enriched?)	1.03135	0.34091	0.3069		HC_6-4	NEURON	hippocampus	CA2 Principal cells	1.06213	0.167283	0.18393
HC_17-3	ENDOTHELIAL_TIP	hippocampus	Endothelial_Tip.Dcn.Mgp	1.03815	0.260801	0.30945		HC_3-3	NEURON	hippocampus	Deep layer subiculum	1.09324	0.368262	0.18661
HC_1-4	NEURON	hippocampus	Interneuron, GABA/Glutamate co-releasing?	1.00547	0.0270634	0.30984		HC_6-6	NEURON	hippocampus	Dentate hilum?	1.09583	0.356981	0.19885
HC_1-23	NEURON	hippocampus	Interneuron, (candidate CGE-derived 8)	1.01432	0.0834221	0.31475		HC_2-1	NEURON	hippocampus	Neuron.Slc17a7.Cbln4	1.09723	0.378567	0.20424
HC_5-2	NEURON	hippocampus	CA1 Principal cells	1.00284	0.0191429	0.31975		HC_4-2	NEURON	hippocampus	Dentate Principal cells	1.05304	0.180328	0.21556
HC_5-3	NEURON	hippocampus	CA1 Principal cells	1.01712	0.169605	0.32185		HC_8-2	OLIGODENDROCYTE	hippocampus	MyelinProcesses	1.06202	0.229914	0.21737
HC_5-15	NEURON	hippocampus	Subiculum	1.00418	0.026516	0.34768		HC_9-1	POLYDENDROCYTE	hippocampus	Polydendrocyte.Tnr.Pdgfa	1.0847	0.633175	0.22087
HC_1-20	NEURON	hippocampus	Interneuron, (candidate CGE-derived 5)	0.997606	-0.0161324	0.36524		HC_2-7	NEURON	hippocampus	Neuron.Slc17a6.Grp	1.09146	0.518579	0.23046
HC_16-3	MURAL	hippocampus	Mural.Rgs5Acta2.Kcnj8	1.02341	0.274154	0.3689		HC_1-20	NEURON	hippocampus	Interneuron, (candidate CGE-derived 5)	1.04292	0.126654	0.23452
HC_3-8	NEURON	hippocampus	Entorhinal cortex	1.00195	0.0160422	0.38187		HC_6-1	NEURON	hippocampus	CA3 Principal cells	0.943527	-0.119317	0.23873
HC_2-6	NEURON	hippocampus	Neuron.Slc17a6.Nefm	0.988785	-0.0786018	0.39621		HC_7-1	ASTROCYTE	hippocampus	Astrocyte.Gja1.Nnat	1.06483	0.308029	0.25409
HC_17-1	ENDOTHELIAL_TIP	hippocampus	Endothelial_Tip.Dcn.Rbp4	1.01668	0.129282	0.40218		HC_7-2	ASTROCYTE	hippocampus	Astrocyte.Gja1.Myoc	1.0525	0.339061	0.3262
HC_4-1	NEURON	hippocampus	Dentate Principal cells	0.970066	-0.126759	0.40379		HC_8-3	OLIGODENDROCYTE	hippocampus	Oligodendrocyte.Trf.Il33	1.00242	0.00807505	0.33827
HC_5-9	NEURON	hippocampus	CA1 Principal cells	0.973671	-0.134038	0.40878		HC_13-5	NEUROGENESIS	hippocampus	Neurogenesis (SGZ)	0.981009	-0.0616849	0.35103
HC_3-1	NEURON	hippocampus	Subiculum	0.994467	-0.043825	0.40902		HC_8-5	OLIGODENDROCYTE	hippocampus	Oligodendrocyte.Trf.Ctps	1.00986	0.0328008	0.36332
HC_5-1	NEURON	hippocampus	CA1 Principal cells (Anterior)	0.957821	-0.252519	0.41142		HC_8-1	OLIGODENDROCYTE	hippocampus	Oligodendrocyte.Trf.Plin3	0.994728	-0.0205153	0.38024
HC_13-5	NEUROGENESIS	hippocampus	Neurogenesis (SGZ)	0.962126	-0.192032	0.41298		HC_9-4	POLYDENDROCYTE	hippocampus	Polydendrocyte.Tnr.Ptprz1	0.994068	-0.0363963	0.43276
HC_2-2	NEURON	hippocampus	Neuron.Slc17a6.Htr1a	1.00319	0.0343804	0.41826		HC_9-2	POLYDENDROCYTE	hippocampus	Polydendrocyte.Tnr.Bmp4	0.993818	-0.0377797	0.43951
HC_17-2	ENDOTHELIAL_TIP	hippocampus	Endothelial_Tip.Dcn.Agt	0.996269	-0.0173833	0.43065		HC_13-4	NEUROGENESIS	hippocampus	Neurogenesis (SGZ)	0.985603	-0.0687033	0.44915
HC_1-21	NEURON	hippocampus	Interneuron, (candidate CGE-derived 6)	0.993561	-0.0478865	0.43954		HC_14-1	NEURON	hippocampus	Cajal-retzius	0.945369	-0.198545	0.45538
HC_3-5	NEURON	hippocampus	Entorhinal cortex (IEG)	0.978825	-0.151198	0.44281		HC_4-1	NEURON	hippocampus	Dentate Principal cells	0.878802	-0.304423	0.45651
HC_3-6	NEURON	hippocampus	Entorhinal cortex	0.960779	-0.251576	0.44385		HC_8-4	OLIGODENDROCYTE	hippocampus	Oligodendrocyte.Trf.Man1a	0.966229	-0.190813	0.49577
HC_1-18	NEURON	hippocampus	Interneuron, (candidate CGE-derived 3)	0.982689	-0.149593	0.46342		HC_13-6	NEUROGENESIS	hippocampus	Neurogenesis (SGZ)	0.888352	-0.378815	0.52959
HC_6-4	NEURON	hippocampus	CA2 Principal cells	0.947173	-0.267001	0.46407		HC_17-2	ENDOTHELIAL_TIP	hippocampus	Endothelial_Tip.Dcn.Agt	0.84771	-0.392818	0.57088
HC_16-1	MURAL	hippocampus	Mural.Rgs5Acta2.Cnn1	0.9929	-0.0692736	0.47623		HC_9-3	POLYDENDROCYTE	hippocampus	Polydendrocyte.Tnr.Cspg5	0.927218	-0.450714	0.64073
HC_2-1	NEURON	hippocampus	Neuron.Slc17a7.Cbln4	0.946439	-0.290847	0.49893		HC_7-3	ASTROCYTE	hippocampus	Astrocyte.Gja1.Fabp7	0.862488	-0.579813	0.71119
HC_6-6	NEURON	hippocampus	Dentate hilum?	0.953365	-0.294419	0.52054		HC_15-2	ENDOTHELIAL_STALK	hippocampus	Endothelial_Stalk.Flt1.Lcn2	0.822846	-0.720686	0.76132
HC_3-2	NEURON	hippocampus	Deep layer subiculum	0.959677	-0.326531	0.52962		HC_13-1	NEUROGENESIS	hippocampus	Neurogenesis (SGZ)	0.814492	-0.724441	0.81712
HC_3-3	NEURON	hippocampus	Deep layer subiculum	0.935516	-0.42817	0.56227		HC_16-3	MURAL	hippocampus	Mural.Rgs5Acta2.Kcnj8	0.859751	-0.910555	0.82362
HC_3-7	NEURON	hippocampus	Entorhinal cortex	0.962684	-0.32842	0.56756		HC_16-1	MURAL	hippocampus	Mural.Rgs5Acta2.Cnn1	0.830723	-0.917184	0.84561
HC_6-1	NEURON	hippocampus	CA3 Principal cells	0.830986	-0.600808	0.57323		HC_16-2	MURAL	hippocampus	Mural.Rgs5Acta2.Ccnd1	0.848656	-1.03447	0.86627
HC_2-5	NEURON	hippocampus	Neuron.Slc17a6.Nell1	0.943382	-0.459013	0.65668		HC_16-4	MURAL	hippocampus	Mural.Rgs5Acta2.Col3a1	0.785142	-0.994213	0.87301
HC_2-7	NEURON	hippocampus	Neuron.Slc17a6.Grp	0.94474	-0.56259	0.67981		HC_17-1	ENDOTHELIAL_TIP	hippocampus	Endothelial_Tip.Dcn.Rbp4	0.774907	-1.03243	0.90194
HC_14-1	NEURON	hippocampus	Cajal-retzius	0.901921	-0.67647	0.72121		HC_13-2	NEUROGENESIS	hippocampus	Neurogenesis (SGZ)	0.674848	-0.989815	0.92846
HC_15-1	ENDOTHELIAL_STALK	hippocampus	Endothelial_Stalk.Flt1.Cdkn2b	0.943515	-0.62969	0.72157		HC_13-3	NEUROGENESIS	hippocampus	Neurogenesis (SGZ)	0.618327	-1.257	0.93798
HC_13-3	NEUROGENESIS	hippocampus	Neurogenesis (SGZ)	0.834307	-1.0122	0.84963		HC_17-4	ENDOTHELIAL_TIP	hippocampus	Endothelial_Tip.Dcn.Il33	0.739679	-1.49811	0.9632
HC_15-2	ENDOTHELIAL_STALK	hippocampus	Endothelial_Stalk.Flt1.Lcn2	0.851957	-1.06995	0.86502		HC_17-3	ENDOTHELIAL_TIP	hippocampus	Endothelial_Tip.Dcn.Mgp	0.698125	-1.03317	0.96411
HC_13-2	NEUROGENESIS	hippocampus	Neurogenesis (SGZ)	0.796159	-1.11437	0.92075		HC_15-1	ENDOTHELIAL_STALK	hippocampus	Endothelial_Stalk.Flt1.Cdkn2b	0.748282	-1.39113	0.97898
HC_12-1	CHOROID_PLEXUS	hippocampus	Choroid_Plexus.Ttr	0.578257	-1.84291	0.99223		HC_10-1	MICROGLIA	hippocampus	Microglia.C1qb.Tmem119	0.520808	-2.05471	0.9987
HC_10-2	MACROPHAGE	hippocampus	Resident macrophage	0.708852	-1.9151	0.99336		HC_10-2	MACROPHAGE	hippocampus	Resident macrophage	0.46912	-1.76394	0.99916
HC_11-1	EPENDYMAL	hippocampus	Ependymal.Ccdc153	0.601559	-2.86387	0.99984		HC_11-1	EPENDYMAL	hippocampus	Ependymal.Ccdc153	0.415957	-2.30569	0.99966
HC_10-1	MICROGLIA	hippocampus	Microglia.C1qb.Tmem119	0.631238	-2.7243	0.99987		HC_12-1	CHOROID_PLEXUS	hippocampus	Choroid_Plexus.Ttr	0.347034	-1.61852	0.99986
